# Supplementary material for: Single-cell analysis reveals the lncRNA-MEG3/miRNA-133a-3p/PRRT2 axis regulates skeletal muscle regeneration and myogenesis
Source: Genes Dis. 2022 May 5;10(2):359–62. doi: 10.1016/j.gendis.2022.04.012 (PMC10201586; doi:10.1016/j.gendis.2022.04.012)
Supplement: Multimedia component 1 [file mmc1.xls]

## Sheet: Supplementary Table 1
Table S3 Differentially expressed lncRNAs between day 0 and day 65 in skeletal muscle
Seqname	p-value	[0day1, ctrl]	[0day2, ctrl]	[0day3, ctrl]	[0day4, ctrl]	[adult1, exp]	[adult2, exp]	[adult3, exp]	[adult4, exp]
uc008pdt.1	0.00232214	5.47407	6.50934	6.31481	6.34522	7.5055	7.48748	7.35491	7.20754
ENSMUST00000156438	0.00369402	5.10258	5.24916	5.77686	6.41642	7.52206	6.7076	7.57854	7.85768
uc009vci.1	0.00500911	9.99744	10.1856	11.0107	10.5486	11.424	11.6277	12.0692	11.3616
ENSMUST00000117921	0.000162943	12.3221	12.1635	12.9393	12.1112	14.0716	14.4622	14.8642	14.4599
MM9LINCRNAEXON10371+	0.00214001	4.9394	4.67094	4.95254	5.47141	5.97582	6.78047	6.46472	6.02807
AK155622	0.00117759	9.94548	10.0791	9.43123	10.1759	11.42	12.0228	11.1958	11.1067
AK142862	0.037015	4.1612	4.33615	3.64616	5.48151	5.73611	5.43332	5.1047	5.86608
uc009ipj.1	1.81158e-05	6.0175	5.67901	6.3149	6.14783	7.8909	8.37731	8.04321	8.20784
uc009ipj.1	1.81158e-05	6.0175	5.67901	6.3149	6.14783	7.8909	8.37731	8.04321	8.20784
uc009ipj.1	1.81158e-05	6.0175	5.67901	6.3149	6.14783	7.8909	8.37731	8.04321	8.20784
AK138535	0.000951327	11.7658	11.9479	12.6317	11.9387	13.1405	13.3756	13.7022	13.4501
uc007pgs.1	2.50943e-07	7.35603	7.02358	7.25458	7.91323	15.6583	14.4929	15.1484	15.2422
uc.150+	0.0040486	5.45195	5.01955	5.40933	6.17893	7.01938	6.60478	7.012	6.47146
ENSMUST00000122068	0.00175066	14.5907	14.7482	13.6274	14.2391	15.4363	16.0394	15.8981	16.1945
uc007lar.1	0.0193643	12.2235	11.9297	12.4055	10.3711	12.9192	13.1376	13.4727	13.6146
uc009kpr.1	0.0216508	4.58734	5.46652	5.37249	5.89896	5.85129	6.69907	6.60808	6.2803
uc009kpr.1	0.0216508	4.58734	5.46652	5.37249	5.89896	5.85129	6.69907	6.60808	6.2803
uc009kpr.1	0.0216508	4.58734	5.46652	5.37249	5.89896	5.85129	6.69907	6.60808	6.2803
ENSMUST00000119267	0.00596569	4.67294	5.79425	5.64854	6.26383	7.08181	6.92998	6.89278	7.09929
AK157248	0.0042005	6.67832	5.59184	5.83491	6.74143	7.57113	8.74506	7.62344	8.65302
uc008haf.1	0.00276889	9.16471	8.80535	8.31284	9.1603	10.3718	10.9917	9.90309	10.167
ENSMUST00000146224	0.0012006	6.24616	6.28302	6.60384	7.18434	7.81446	8.02018	7.86695	7.7681
MM9LINCRNAEXON11073-	0.00744878	7.0215	6.83766	6.90697	7.82018	8.56978	7.98748	8.0643	8.12466
ENSMUST00000118409	0.016458	5.39151	5.27032	4.22192	4.94554	5.59622	6.33726	5.8173	6.36285
uc.12+	0.00278237	4.9786	5.19354	4.97033	5.13946	5.71765	5.82391	6.42288	6.55214
AK020691	0.000668396	6.23948	7.03103	7.02859	7.17324	8.35369	8.24581	8.13793	8.41068
AK089583	0.00419418	4.58888	5.16605	5.57492	5.75262	6.26567	6.92283	6.52966	6.58707
uc009qrj.1	0.0089691	4.06353	4.05449	4.94473	5.04589	5.65182	5.4532	5.49472	5.82453
uc009qrj.1	0.0089691	4.06353	4.05449	4.94473	5.04589	5.65182	5.4532	5.49472	5.82453
ENSMUST00000117284	0.000228081	4.86274	4.68915	4.56034	5.15584	5.86478	6.1492	6.40524	6.17254
mouselincRNA0939+	0.0154402	6.33863	6.11221	6.72481	7.51526	7.77492	7.49894	7.76751	8.16162
AK135697	0.00439776	5.50812	6.59093	5.59556	5.703	6.71104	7.26174	7.3015	7.18434
humanlincRNA1780+	0.0165176	6.42263	6.0979	6.63694	7.51823	7.35783	8.30026	7.75811	8.11244
ENSMUST00000133829	0.0196795	5.78826	5.31596	4.68145	6.40086	6.50908	7.00448	7.14202	6.54856
AK047247	1.2632e-06	9.69967	9.9214	10.0996	9.80977	13.2044	12.5704	12.9318	12.8475
ENSMUST00000121120	0.00140405	13.4201	13.3622	13.2549	12.7094	14.3425	14.6633	14.4291	14.0165
uc007mwk.1	0.000920536	11.0674	10.5266	10.1732	10.4819	11.6182	11.9707	11.7236	11.7786
AK137959	0.00356099	6.35017	5.85155	6.59788	7.17006	8.22859	7.51243	8.21224	8.58621
NR_029473	0.000114755	4.04985	4.46147	4.93859	4.67492	6.2254	6.16815	6.18413	6.33194
NR_029473	0.000114755	4.04985	4.46147	4.93859	4.67492	6.2254	6.16815	6.18413	6.33194
NR_029473	0.000114755	4.04985	4.46147	4.93859	4.67492	6.2254	6.16815	6.18413	6.33194
NR_029473	0.000114755	4.04985	4.46147	4.93859	4.67492	6.2254	6.16815	6.18413	6.33194
uc009bhj.1	0.000241213	5.2631	5.50473	5.77137	7.01422	8.81324	9.03415	9.56865	9.18967
uc008jid.1	0.0236404	6.28584	5.49139	5.6745	6.29598	6.7899	7.5304	6.30459	7.54427
ENSMUST00000135347	0.0137823	5.08549	4.84686	5.3151	6.17045	7.34686	6.52244	6.25455	6.46136
uc008dte.1	0.00289425	7.39203	7.23457	7.71638	8.02423	8.86522	8.89107	8.30254	8.61533
uc008dte.1	0.00289425	7.39203	7.23457	7.71638	8.02423	8.86522	8.89107	8.30254	8.61533
uc008dte.1	0.00289425	7.39203	7.23457	7.71638	8.02423	8.86522	8.89107	8.30254	8.61533
ENSMUST00000142330	0.0086429	5.80107	7.59217	6.91906	7.24666	8.79269	8.47338	8.16016	8.40614
MM9LINCRNAEXON11023+	8.79051e-05	13.8941	14.1113	14.3765	14.6771	15.8098	15.9027	16.0834	16.1183
ENSMUST00000129735	0.00244043	7.62167	8.5779	7.65351	7.67208	9.16738	8.90585	9.08439	9.27301
AK021176	0.0431331	4.76182	4.1376	5.04669	6.02121	5.37045	6.78594	6.29967	6.74245
ENSMUST00000093302	9.74064e-05	11.5607	11.7461	11.6495	12.1956	13.078	13.0743	13.0539	13.1146
AK138758	0.00377801	6.71939	7.35603	5.88324	7.34794	8.62676	9.38948	8.56234	8.34446
AK089576	0.00168148	7.28688	7.15899	7.08993	7.97989	8.88355	8.85392	8.42405	8.47778
ENSMUST00000120127	0.00019838	7.98633	8.05344	8.07763	6.49777	11.5308	13.2111	13.6734	14.088
MM9LINCRNAEXON11138+	0.0190981	10.1235	9.80156	10.6397	9.22414	10.59	11.1012	11.5112	11.0534
AK136590	0.00106223	5.25126	5.29112	5.39439	5.85498	6.37822	6.85799	6.82758	6.35005
uc008alw.1	0.00359031	11.4094	12.2754	13.0167	13.3331	14.5153	14.5372	14.3474	14.638
AK032082	0.0254431	7.78289	8.1029	8.43823	7.63661	8.20665	12.0893	10.6675	10.8188
uc009goz.1	0.0124875	8.23043	7.84254	8.02344	9.60173	10.5297	10.2346	9.45067	9.97935
uc007sdo.1	0.0265965	4.02506	4.06944	5.97904	5.11805	5.67825	6.4241	6.43334	6.67897
ENSMUST00000138275	0.0193109	7.95679	6.81495	7.30684	7.38142	7.91016	9.46051	8.48489	8.63064
NR_024200	0.00182712	7.10817	6.13597	6.33058	7.08482	8.22161	8.5639	7.96109	8.95815
MM9LINCRNAEXON10245+	0.000814923	11.0799	11.1075	11.0318	12.0333	12.7125	13.7005	13.3141	13.3686
uc007van.1	0.000232172	6.90386	6.57851	6.48978	6.84181	9.15288	8.28542	8.20076	8.60528
ENSMUST00000128125	0.0377859	6.15036	5.6261	6.32019	6.53136	6.21309	7.78604	7.54449	7.30441
ENSMUST00000128125	0.0377859	6.15036	5.6261	6.32019	6.53136	6.21309	7.78604	7.54449	7.30441
uc009rol.1	0.00679259	7.9499	7.87753	8.44088	6.95677	9.4724	8.9049	9.04655	9.17348
uc009rol.1	0.00679259	7.9499	7.87753	8.44088	6.95677	9.4724	8.9049	9.04655	9.17348
BB732171	0.00313564	4.7917	4.8124	5.17699	5.97617	6.80403	6.47024	6.39153	6.64189
AK016022	0.000124902	6.83467	7.51837	7.55655	7.34883	8.84418	8.72133	8.77796	8.78585
AK134627	0.00925229	11.9756	12.1196	11.7558	10.9582	12.396	13.2028	12.8723	13.2512
AK157377	0.00315531	8.57547	8.11379	8.41266	9.53986	10.5063	10.3485	9.8519	10.4358
AK037430	0.00719792	7.40714	7.78656	8.41927	9.05805	9.39145	9.95463	9.57672	10.0041
BB110294	0.00745799	6.49174	5.54358	5.31149	5.61219	7.1131	6.6216	6.73943	6.92376
MM9LINCRNAEXON11331-	0.00289	9.98595	9.73014	10.8366	11.4104	12.556	12.272	12.4461	12.2918
uc007zfz.1	0.00206253	4.50963	4.03347	4.40143	5.24116	6.33231	5.85129	5.84016	5.92817
uc007yyw.1	0.00323822	11.9083	11.674	12.2362	11.2568	12.7551	12.656	12.7714	12.9003
uc007yyw.1	0.00323822	11.9083	11.674	12.2362	11.2568	12.7551	12.656	12.7714	12.9003
uc007yyw.1	0.00323822	11.9083	11.674	12.2362	11.2568	12.7551	12.656	12.7714	12.9003
mouselincRNA1054-	0.0071319	5.29462	6.02526	6.44757	6.68997	7.17339	7.43145	7.36051	7.5279
uc007cud.1	4.02771e-05	9.68521	9.61037	10.0868	9.38269	11.4075	11.9593	11.9297	11.9414
ENSMUST00000158673	0.0188992	7.39869	7.45611	7.388	8.8327	8.76911	9.49144	8.79898	9.01611
AK019197	0.00417927	7.61481	7.70997	6.89293	5.34336	8.88127	9.90966	9.67517	9.71517
uc008zfw.1	0.00144574	7.64575	7.06148	6.92648	7.80806	9.64326	8.66569	8.87007	8.97428
AA896286	4.48863e-05	7.34004	7.71293	7.37833	8.00204	9.92076	9.38022	9.97744	9.76196
AK080826	0.00222001	4.09447	4.47115	5.3886	4.91584	6.30883	5.92847	6.34371	6.40164
AK033145	0.00125545	4.4775	4.40782	4.86811	5.76807	6.68803	6.67534	7.17996	7.52569
MM9LINCRNAEXON11268+	0.000512828	6.57505	6.85516	7.57069	7.81067	10.811	10.7849	12.4835	10.1966
ENSMUST00000133015	0.0026727	6.9275	7.5304	8.03908	7.56338	8.85755	8.78925	8.49268	8.66599
uc008vpc.1	0.00265881	8.81098	8.91411	9.09035	9.96117	11.0998	10.2718	10.9203	11.3486
ENSMUST00000147622	3.14439e-05	4.94986	4.99949	4.56165	4.94954	6.63431	6.80527	6.43913	6.29633
ENSMUST00000147622	3.14439e-05	4.94986	4.99949	4.56165	4.94954	6.63431	6.80527	6.43913	6.29633
ENSMUST00000147622	3.14439e-05	4.94986	4.99949	4.56165	4.94954	6.63431	6.80527	6.43913	6.29633
ENSMUST00000118516	0.00202168	12.2013	12.1867	12.8302	13.5257	14.4599	14.4972	14.3697	14.18
uc008hvy.1	0.00178547	6.49448	6.44267	6.40683	7.27065	8.01525	7.97086	7.5732	8.06511
uc008gmq.1	0.0125904	5.55935	5.71383	5.99482	7.02546	7.4979	7.24251	7.1172	7.21345
uc008gmq.1	0.0125904	5.55935	5.71383	5.99482	7.02546	7.4979	7.24251	7.1172	7.21345
uc008gmq.1	0.0125904	5.55935	5.71383	5.99482	7.02546	7.4979	7.24251	7.1172	7.21345
AK138784	0.00298284	5.66123	5.3254	5.71359	6.5096	7.4888	7.28546	6.81815	7.14928
AA915228	0.00135577	4.52007	5.13677	5.80174	5.80728	6.99518	6.95449	7.3215	7.20035
BC024137	0.00170535	6.76167	5.93645	6.90709	5.69786	8.406	8.01447	7.7601	8.19572
MM9LINCRNAEXON11267+	0.000227211	14.21	13.729	13.9332	13.9842	14.882	14.8168	15.1322	15.1639
AK013567	0.00241374	9.14878	9.04276	8.76825	9.54782	10.1619	10.6591	9.912	10.2731
ENSMUST00000118722	1.49086e-05	12.4563	12.2812	12.854	12.2219	14.2262	14.428	14.3393	14.4244
ENSMUST00000130095	0.00534129	5.19237	5.15094	4.54868	5.09144	6.35132	7.97296	6.12607	7.06573
AK033838	0.00235946	4.80384	4.61865	4.59294	5.2447	6.53698	6.15789	5.59672	5.95673
AK033838	0.00235946	4.80384	4.61865	4.59294	5.2447	6.53698	6.15789	5.59672	5.95673
mouselincRNA0288-	0.000129134	5.51042	5.22373	5.0292	5.55753	6.65935	7.09254	6.58866	6.78029
uc007vtu.1	9.37431e-06	6.2156	6.46458	6.27755	5.9426	7.91148	8.23493	8.28562	8.0477
uc007vtu.1	9.37431e-06	6.2156	6.46458	6.27755	5.9426	7.91148	8.23493	8.28562	8.0477
uc007vtu.1	9.37431e-06	6.2156	6.46458	6.27755	5.9426	7.91148	8.23493	8.28562	8.0477
NR_024509	0.0105342	8.55605	8.85664	8.47926	9.66121	10.267	9.91595	9.73838	9.912
NR_024509	0.0105342	8.55605	8.85664	8.47926	9.66121	10.267	9.91595	9.73838	9.912
NR_024509	0.0105342	8.55605	8.85664	8.47926	9.66121	10.267	9.91595	9.73838	9.912
BG791443	0.00432507	7.83141	7.79623	8.16947	8.74987	9.05894	9.08897	9.28015	9.56385
AK035720	0.000568236	4.62556	5.12734	5.61496	5.6009	7.40065	6.70871	7.28079	7.59543
uc008rjv.1	0.00122142	5.84381	6.08967	5.95243	6.25998	8.02144	7.13077	7.03837	7.44954
ENSMUST00000141338	0.00142372	4.88918	4.19981	4.3131	5.00711	5.8274	5.84002	5.99016	5.6009
humanlincRNA1050-	0.0327933	6.96691	6.67212	7.23883	8.82167	8.73417	9.14793	8.59721	8.68823
uc007gqh.1	0.00224743	8.93765	8.6556	8.68236	9.50148	10.0403	10.1261	9.79105	10.1518
uc009jts.1	0.00107124	6.00479	5.86806	5.27901	5.81489	7.15369	6.68845	6.72624	6.90112
uc009jts.1	0.00107124	6.00479	5.86806	5.27901	5.81489	7.15369	6.68845	6.72624	6.90112
ENSMUST00000121923	0.000858836	14.6193	14.4034	14.4673	15.0219	15.5194	15.7035	15.9147	15.5091
uc009uvb.1	0.0114544	6.21708	5.95243	8.30942	7.0162	9.92294	8.28087	9.58766	8.9343
AI255174	4.45561e-05	4.30138	4.25043	4.01549	4.73989	6.18028	5.90125	6.24493	6.0579
ENSMUST00000118851	0.0462096	7.28959	8.63568	8.11686	8.89244	8.86925	9.52649	9.71979	8.94514
humanlincRNA0926-	0.00231742	6.24675	6.01225	6.28936	7.15097	7.49639	7.83949	7.84231	7.95176
mouselincRNA1631+	0.00182586	6.36532	6.10633	6.36622	6.99069	7.76043	7.90225	7.35827	8.16702
MM9LINCRNAEXON10919-	0.00665231	5.66211	6.93644	6.84612	6.47368	7.65099	7.63035	7.66801	7.68747
ENSMUST00000158609	0.00201712	4.46356	5.19349	5.49224	5.34939	6.44498	6.90158	6.19694	6.6252
ENSMUST00000106890	0.000425113	10.6115	11.081	11.173	11.864	13.3471	13.0924	13.0752	12.8958
uc008feg.1	0.00139657	7.02807	6.83118	6.91925	4.71945	9.4252	11.7647	12.4244	12.7714
uc009jaz.1	0.0178041	5.96309	5.75509	4.30992	5.47661	6.72468	6.88286	6.2822	6.66777
humanlincRNA1422+	0.00130981	5.45303	4.9957	5.88823	5.75817	6.5882	6.76252	6.86495	6.60724
ENSMUST00000118807	0.00843662	4.77126	3.83462	4.05818	4.46978	5.6847	5.34802	5.18494	4.9394
AK084066	0.00368029	4.34678	4.639	5.01801	5.89196	7.24118	7.25565	6.15599	7.08204
ENSMUST00000125240	0.00948681	5.04318	3.94724	4.77204	5.3983	5.70339	6.72023	7.088	6.16313
MM9LINCRNAEXON10765+	0.0051761	9.5041	8.87687	8.3515	9.34103	10.3738	10.638	10.1958	9.95151
AK078985	1.91605e-05	7.21716	7.26174	7.90773	8.11864	10.7428	10.9551	10.403	10.7955
AK078985	1.91605e-05	7.21716	7.26174	7.90773	8.11864	10.7428	10.9551	10.403	10.7955
AK078985	1.91605e-05	7.21716	7.26174	7.90773	8.11864	10.7428	10.9551	10.403	10.7955
AK078985	1.91605e-05	7.21716	7.26174	7.90773	8.11864	10.7428	10.9551	10.403	10.7955
uc009efh.1	0.0141759	10.4958	10.4686	7.07538	7.1186	12.2464	12.318	11.9479	12.0584
AK156124	0.00121279	6.94542	7.23512	7.04302	8.04249	8.78893	9.29597	8.89992	8.72284
AK009503	0.00200475	5.83513	5.62988	5.41694	6.11817	7.26394	7.1359	6.44252	7.10249
AK009503	0.00200475	5.83513	5.62988	5.41694	6.11817	7.26394	7.1359	6.44252	7.10249
AK009503	0.00200475	5.83513	5.62988	5.41694	6.11817	7.26394	7.1359	6.44252	7.10249
AK009503	0.00200475	5.83513	5.62988	5.41694	6.11817	7.26394	7.1359	6.44252	7.10249
AK083639	0.00304165	8.87255	9.49716	8.82932	9.08606	10.851	9.90792	10.0638	10.4451
AK083639	0.00304165	8.87255	9.49716	8.82932	9.08606	10.851	9.90792	10.0638	10.4451
AK083639	0.00304165	8.87255	9.49716	8.82932	9.08606	10.851	9.90792	10.0638	10.4451
AK003546	0.000165259	12.8267	12.7695	13.5619	13.8628	15.4735	15.4811	15.7732	15.5983
uc009eet.1	0.0316761	4.49078	4.63341	3.62952	5.38223	5.47645	5.6541	5.74906	5.37318
ENSMUST00000120192	0.000142371	10.1624	10.6175	11.5962	11.8126	14.4819	14.3898	14.9422	15.1457
ENSMUST00000129460	0.0129957	4.25886	4.60469	3.91001	5.15094	6.33576	5.51224	5.25268	5.72441
MM9LINCRNAEXON10441-	0.00445522	5.68235	5.76422	6.75748	6.6545	7.64482	7.23735	7.65256	7.78473
AK149947	0.0105413	6.9396	8.12591	8.59219	9.17102	9.57382	10.1979	10.5106	10.0498
humanlincRNA2233-	0.0106198	5.22563	7.13687	6.43848	7.11872	8.34899	8.00592	8.06898	8.14721
MM9LINCRNAEXON11112-	0.000116407	5.09275	4.46391	4.48219	4.90277	6.06592	6.13373	6.25528	6.22696
AK046277	0.00509099	4.62105	4.56406	4.77493	5.35459	6.26896	5.89723	5.60336	5.63371
ENSMUST00000094854	0.00021495	12.3859	12.4569	12.2219	12.6663	14.0788	13.729	13.4212	13.6837
NR_001462	9.02523e-05	6.31361	6.19041	6.38889	6.74999	7.77144	7.84652	7.56624	7.99386
NR_001462	9.02523e-05	6.31361	6.19041	6.38889	6.74999	7.77144	7.84652	7.56624	7.99386
uc007npb.1	0.00115262	5.30235	5.02708	5.90565	5.37723	6.52005	6.61703	7.20928	6.80158
AK080827	0.00376656	10.678	10.6758	11.4787	11.1327	12.4244	11.851	11.9749	11.9698
ENSMUST00000118523	0.0159501	8.5594	8.48577	8.42584	10.1455	10.3036	10.403	10.0378	10.5957
ENSMUST00000119250	0.00433222	5.03803	5.06151	4.54061	5.88064	6.51944	6.35646	6.2898	6.36848
ENSMUST00000144460	0.000709517	6.53908	6.3761	6.48548	6.30973	7.78305	7.90682	7.10817	7.57069
ENSMUST00000144460	0.000709517	6.53908	6.3761	6.48548	6.30973	7.78305	7.90682	7.10817	7.57069
uc007dkt.1	0.0183807	5.3771	5.45998	5.27628	4.60121	6.24548	6.81857	6.11397	5.60631
uc007dkt.1	0.0183807	5.3771	5.45998	5.27628	4.60121	6.24548	6.81857	6.11397	5.60631
uc007dkt.1	0.0183807	5.3771	5.45998	5.27628	4.60121	6.24548	6.81857	6.11397	5.60631
MM9LINCRNAEXON10610-	0.011236	5.3278	5.65991	6.90084	6.3354	7.2739	7.19731	7.48538	7.42669
MM9LINCRNAEXON10379-	0.000784662	4.67125	4.59001	4.91206	4.3341	6.2149	5.69193	6.13112	6.77709
uc008sno.1	0.0015541	6.82113	6.32106	9.43163	9.71186	13.53	13.1405	12.9778	12.422
AK172017	0.0193956	6.1166	6.17118	4.82157	5.67716	6.80693	6.94517	6.56694	6.58453
AK015515	0.000847682	8.51429	8.49226	9.25661	8.63018	9.89523	9.74658	9.86732	9.99824
MM9LINCRNAEXON10970+	0.0054523	6.51226	7.00816	7.50738	7.85884	8.45385	8.62599	8.33314	8.57931
ENSMUST00000122029	0.000666636	9.55134	9.21993	9.47282	9.07493	10.9875	10.1722	10.8297	10.6929
humanlincRNA1812+	0.0036735	5.90065	6.17973	4.79908	5.62478	7.37307	7.86531	6.73787	7.78239
MM9LINCRNAEXON10603+	0.0348623	6.6987	6.81835	5.87307	7.64482	8.0487	7.67938	7.73173	7.63998
uc007xjx.1	0.00512478	10.9342	10.7225	10.7562	11.786	12.2163	12.356	11.9305	12.2688
ENSMUST00000145639	0.00921997	6.44433	6.2712	6.3156	7.15106	8.30797	7.8341	7.14026	7.67688
AK004237	0.0370878	10.9297	11.1554	9.64326	10.0065	11.3392	11.4935	11.1951	11.9631
BG079950	0.00620886	4.97545	5.17799	5.27413	6.05465	6.89949	6.78231	6.68055	6.06895
ENSMUST00000119135	0.000244108	8.7701	9.01783	10.4583	10.2651	13.1301	12.9012	13.9147	13.5951
AK085157	0.000328443	4.64763	4.93	4.7802	5.39922	6.20721	6.29306	6.5774	6.75525
AK085157	0.000328443	4.64763	4.93	4.7802	5.39922	6.20721	6.29306	6.5774	6.75525
AK085157	0.000328443	4.64763	4.93	4.7802	5.39922	6.20721	6.29306	6.5774	6.75525
AK154184	0.00375334	7.0154	6.16072	6.78086	7.53511	8.19076	8.01552	8.65532	8.47926
ENSMUST00000119621	0.000735677	6.47664	6.06163	8.70372	8.41488	12.5834	12.1255	11.9147	11.2762
NR_033802	0.0041652	8.36145	8.27538	8.35066	8.93365	10.5761	10.4211	9.27049	9.74705
AK053631	0.00392349	4.45446	4.53569	4.92603	5.31517	6.56902	6.35392	5.97161	5.60847
ENSMUST00000167330	0.0106355	6.39386	6.22163	6.58253	7.36146	8.19691	7.23945	7.87112	8.05441
AK028270	0.00150511	6.56683	7.4224	7.6309	7.7644	8.85018	8.69101	9.00826	9.14369
AK012187	0.0071723	8.68186	8.27697	9.24785	8.92	9.33584	10.034	9.98072	9.99091
MM9LINCRNAEXON10236-	0.00369917	6.43709	6.34425	6.064	6.99468	8.13693	8.50787	7.34342	7.71998
ENSMUST00000121417	0.00298644	4.04832	4.41114	4.54191	5.16338	5.92379	6.06653	5.69212	5.5187
AK081892	0.00567645	4.48106	4.60034	5.59586	5.27111	6.65175	5.92407	6.17032	6.40086
AK080018	0.00302092	4.71301	5.19955	5.9426	5.64426	6.4875	6.89733	6.85335	6.70236
ENSMUST00000122228	0.000222788	9.50705	9.54627	10.3546	9.91259	11.7651	11.5491	12.1553	11.5398
AK087716	0.00492492	7.4109	7.54821	6.95105	6.55004	7.93924	8.21501	8.44676	8.19123
ENSMUST00000170410	2.5579e-05	7.41616	7.43925	7.09254	7.77763	9.48515	9.46724	9.10576	9.30052
ENSMUST00000170544	0.000659719	5.01161	5.30499	5.58192	5.70828	6.58866	6.50973	6.56705	6.295
ENSMUST00000170544	0.000659719	5.01161	5.30499	5.58192	5.70828	6.58866	6.50973	6.56705	6.295
humanlincRNA0246-	0.0249743	6.71204	6.52139	7.41869	8.02927	8.14578	8.0457	8.23382	8.62458
BB203428	0.000223869	10.9314	11.0774	11.3622	10.5042	12.4693	12.6309	12.5582	12.2925
uc009bcl.1	0.000529032	6.23981	6.7094	6.8854	6.8394	7.58766	7.74582	7.71914	7.85476
ENSMUST00000125478	0.00197188	5.08415	5.21614	5.52307	5.09474	6.62194	6.01031	6.36409	5.92237
humanlincRNA2207+	0.00597759	4.58661	4.2116	5.31563	6.51096	7.21252	6.98358	7.58844	7.68518
uc007pqb.1	0.0215794	5.3342	5.27995	5.79444	6.76589	6.84989	7.46683	6.78656	6.78151
MM9LINCRNAEXON11376+	0.00145526	5.83379	5.77976	6.00982	6.78502	7.80703	7.72728	7.19052	7.78088
NR_015507	0.000294091	8.62914	9.04248	8.65747	8.4576	9.89901	10.3523	9.98375	9.77941
AK131736	0.00406337	9.01574	8.22512	9.30181	8.89723	9.98325	9.79076	10.4043	9.98953
AK030137	0.00153455	6.73426	6.46723	6.57261	6.28302	7.15335	7.6726	8.04298	7.77118
AK089621	0.00190773	6.49945	6.13425	6.28367	7.17121	7.56825	7.92985	7.79813	7.9747
BB649909	0.00711981	6.49195	7.37228	7.80591	7.33636	8.37731	8.83927	8.18887	8.51429
AK040706	4.23074e-08	4.38287	4.59213	4.67629	4.79471	7.88586	7.91535	7.78895	7.99025
AK141190	0.00317066	5.94269	5.96335	5.97931	6.71058	7.51854	7.38697	6.95465	7.07834
AK016843	0.00212499	4.65064	4.02041	3.90933	4.78041	5.51765	5.88612	5.56592	5.39536
uc009bps.1	0.000660411	4.28466	4.86737	5.48385	4.905	7.1298	6.33419	6.97964	7.18847
CA322642	0.000885733	8.64072	8.80692	9.83913	9.7354	11.6152	11.6649	11.1865	11.028
ENSMUST00000122839	0.000140106	10.7621	10.5503	10.4116	11.3874	12.8938	12.5981	12.7029	12.6317
ENSMUST00000122839	0.000140106	10.7621	10.5503	10.4116	11.3874	12.8938	12.5981	12.7029	12.6317
uc007eud.1	0.0025284	14.9172	15.2515	15.6509	14.9466	15.8959	16.4173	16.6363	16.5555
MM9LINCRNAEXON10688-	0.000274817	8.17541	8.32406	7.66696	7.93254	9.72652	10.2444	9.49504	9.5074
humanlincRNA0966+	0.0013179	7.47822	7.1477	7.01798	7.71293	8.37798	8.92769	8.28985	8.54718
ENSMUST00000165557	0.031318	5.01703	5.16861	5.91399	7.10046	7.01997	6.94123	7.37431	7.32014
MM9LINCRNAEXON10927+	0.00267923	7.60675	7.87803	7.63737	6.96188	8.66652	8.73382	8.54022	8.34476
AK044276	0.00271533	4.58611	5.60142	5.75035	5.81991	6.91641	7.10249	6.73247	6.85063
ENSMUST00000119909	0.0211572	5.153	4.82879	4.57891	4.71385	4.96939	6.18793	6.4171	5.92569
uc009iqv.1	0.000194447	5.12688	5.4633	6.05198	6.83614	9.08344	8.87854	8.81058	8.93651
uc009iqv.1	0.000194447	5.12688	5.4633	6.05198	6.83614	9.08344	8.87854	8.81058	8.93651
AK014943	0.00123737	5.71057	5.5901	5.18692	5.94117	6.80628	7.33685	6.70396	6.66227
MM9LINCRNAEXON10681-	0.0458813	4.21529	3.66543	4.01072	5.40627	5.52288	5.55935	5.18955	5.03412
uc009izj.1	5.39121e-05	11.2568	12.0235	11.9933	12.3529	14.438	14.2262	14.7377	14.5842
uc009izj.1	5.39121e-05	11.2568	12.0235	11.9933	12.3529	14.438	14.2262	14.7377	14.5842
MM9LINCRNAEXON10985+	0.018544	6.25555	6.00318	6.83009	7.5834	7.82088	7.67162	7.74646	8.04051
AK143855	0.000448257	8.92981	8.8312	8.86411	8.9886	9.69455	10.4143	9.86879	10.1776
uc009lkr.1	8.54396e-05	6.2907	6.19678	6.26878	6.67801	7.63057	8.00204	7.58947	7.97592
MM9LINCRNAEXON11774-	0.00163463	4.0798	4.10857	3.99744	4.67227	5.88271	5.40559	5.2633	5.14809
AK036610	0.000147912	6.73221	6.95338	6.453	6.92068	8.01552	7.83628	7.92086	7.7202
MM9LINCRNAEXON11306-	0.0260627	5.94215	6.11836	4.3119	5.48729	7.02166	6.83255	6.44867	6.5689
ENSMUST00000154345	0.000654114	6.03725	5.779	4.88548	5.43389	8.16773	7.92901	7.14729	7.54094
ENSMUST00000145163	0.0328859	5.25378	5.42771	3.69792	5.68448	6.58119	6.39001	5.9855	6.24413
ENSMUST00000145163	0.0328859	5.25378	5.42771	3.69792	5.68448	6.58119	6.39001	5.9855	6.24413
humanlincRNA1505+	0.016597	7.01735	6.47074	6.68599	8.40789	8.751	8.5761	8.58299	8.45934
AK009928	6.42923e-06	13.4275	13.6851	13.1999	13.1999	15.5773	15.3455	15.6693	15.8179
uc009qwf.1	0.000886151	9.47867	9.64568	9.52339	10.1803	10.8025	10.7667	10.6123	10.9639
uc009qwf.1	0.000886151	9.47867	9.64568	9.52339	10.1803	10.8025	10.7667	10.6123	10.9639
AK089409	0.00118405	5.27823	6.01865	6.26714	6.40571	7.48277	7.52127	7.58572	7.3206
AK081044	0.00142197	3.91203	4.76595	4.70242	4.72269	5.54049	6.09763	6.23961	5.90319
AK040023	0.00680205	9.20844	8.55788	8.81462	9.24585	10.0024	10.9717	10.2221	9.71872
AK156495	1.18759e-06	8.05088	8.21801	8.21309	8.4023	10.4347	10.2741	10.0728	10.2061
ENSMUST00000119811	4.84566e-05	12.0399	12.009	12.5672	11.9297	13.749	13.9944	13.7482	13.6858
AK046241	0.0017572	4.20094	4.07094	5.03433	4.60406	5.66049	6.49012	5.82115	5.96837
ENSMUST00000061046	0.00388313	5.49438	5.22185	5.40616	6.13548	7.01078	6.6338	6.37822	6.57851
ENSMUST00000147654	7.27751e-05	9.38269	9.57101	9.67022	10.3706	12.0318	12.1993	11.811	11.8805
ENSMUST00000137057	0.0050958	11.5077	11.2205	8.3006	8.7764	13.7069	13.4107	13.5045	13.3991
ENSMUST00000126926	0.000318078	7.70048	7.93194	8.11416	8.62006	10.9181	9.97442	9.94686	10.531
humanlincRNA1779-	0.000560763	5.90488	5.37389	5.14398	6.2668	7.41732	7.91105	8.57826	8.05509
uc008mej.1	0.00198378	13.1563	12.9318	13.4475	12.8267	14.5716	14.6122	14.6363	13.7703
uc008cej.1	0.00619708	6.25201	6.44343	7.23432	6.47488	8.73213	7.52946	7.93568	7.78348
MM9LINCRNAEXON11655+	0.0164856	5.56388	5.45433	4.25803	5.41205	6.61204	6.21148	5.95971	6.31965
AK148815	0.00281856	5.40132	5.41931	4.9251	5.89251	7.75285	6.91595	6.42133	7.15761
AV575235	0.0384481	5.2592	5.16905	5.54202	6.07602	7.13515	6.15399	8.06855	6.08737
MM9LINCRNAEXON10053+	0.00460119	5.09878	5.32753	5.54644	6.1361	6.81216	6.87065	6.53518	6.34981
ENSMUST00000154060	6.85982e-05	15.3405	15.2921	15.2174	14.8334	16.5001	16.5486	16.2665	16.4434
ENSMUST00000154060	6.85982e-05	15.3405	15.2921	15.2174	14.8334	16.5001	16.5486	16.2665	16.4434
ENSMUST00000169242	0.0379197	4.98995	5.07251	6.80158	6.4404	7.37146	6.94218	7.20564	6.87111
ENSMUST00000120486	0.00274355	4.95552	4.73399	5.30548	6.03309	6.87028	6.84748	6.5827	6.53767
ENSMUST00000126143	0.0136176	5.78838	5.55186	4.7007	4.65885	6.41217	6.41561	6.00418	6.12181
AK086027	0.0142068	3.75161	3.72714	6.00047	6.18667	7.53615	7.61481	7.16794	6.91374
MM9LINCRNAEXON10923+	0.0109467	7.05378	6.91464	6.96691	8.00434	8.27494	8.58849	7.93959	8.36535
ENSMUST00000128235	0.00214216	6.73392	6.35576	6.42762	7.26011	8.10891	8.09201	8.21584	7.55958
AK041456	0.00229497	4.93658	4.74538	5.06684	5.49847	6.22854	6.36656	6.15419	5.73896
uc007ugn.1	0.00592363	6.73989	7.75951	7.76939	8.30254	8.95815	8.93571	9.20617	9.00637
BC055800	5.92164e-05	10.1103	10.1602	10.4223	9.71693	11.5809	11.7564	11.9799	11.748
AK143140	0.0362697	6.04007	5.9772	7.25697	7.25998	7.91962	7.66212	7.54842	7.43772
AK143140	0.0362697	6.04007	5.9772	7.25697	7.25998	7.91962	7.66212	7.54842	7.43772
AK143140	0.0362697	6.04007	5.9772	7.25697	7.25998	7.91962	7.66212	7.54842	7.43772
AK143140	0.0362697	6.04007	5.9772	7.25697	7.25998	7.91962	7.66212	7.54842	7.43772
AK153640	0.000262769	5.61265	5.30044	4.89323	5.10596	6.64143	6.7571	6.36165	6.50317
AK146629	7.30268e-05	5.61614	5.89201	5.66567	6.38047	11.0953	11.3438	9.36768	10.2389
ENSMUST00000167579	3.24211e-06	11.2634	11.0364	11.2994	11.2205	13.0237	13.4168	13.1422	13.4935
ENSMUST00000147538	0.000527089	7.82405	8.00049	8.32669	8.12551	9.69967	9.03915	9.56385	9.97617
AK133540	0.000331414	10.431	10.7229	9.97783	10.6763	11.8299	12.6249	12.0973	12.212
ENSMUST00000170888	0.00202988	7.22823	7.09336	8.46837	9.29369	11.5488	11.1638	10.8467	10.4537
mouselincRNA1339-	5.34426e-05	6.39671	6.43746	6.4523	6.77821	7.83646	8.0464	7.62362	7.71334
ENSMUST00000118494	0.000886397	6.45372	6.59647	7.16074	7.26146	8.09012	8.35369	8.14767	8.05344
ENSMUST00000121384	0.000901099	15.3053	15.2578	15.6903	14.6573	16.5133	16.5827	16.4916	16.5321
AK078320	0.0167333	4.73888	4.29972	5.23589	4.95939	6.74719	6.24692	5.48998	5.51797
ENSMUST00000097269	3.48958e-06	8.11727	8.16258	8.48402	8.45735	9.86959	9.94841	9.92076	10.0133
ENSMUST00000119502	4.95228e-05	4.43777	3.9833	5.17172	4.11127	7.17628	7.21325	7.32894	7.58987
AK018236	0.00435522	5.36977	5.83928	7.0897	7.8196	9.55055	8.90128	9.23982	8.84553
uc008spe.1	0.000132828	6.52062	6.19645	6.69076	6.7569	7.95342	7.78895	7.62021	7.74092
AK084184	0.0023516	4.75524	4.52639	5.17384	5.34521	6.18013	6.00084	6.01043	5.76721
MM9LINCRNAEXON10002-	0.0334054	4.29718	4.04349	5.99862	6.23981	6.62463	6.77476	7.00816	6.51379
uc008pqp.1	0.000499036	4.31231	4.04362	4.6059	4.54834	5.27069	5.68249	5.81758	5.48959
uc007meb.1	0.0100679	6.37538	6.82614	7.13048	7.25169	8.53957	7.36726	8.24373	8.12521
CR518312	0.0107061	4.56949	5.30172	6.43896	5.6473	6.98981	6.81801	6.81396	7.08746
mouselincRNA1337-	0.00603053	4.0885	4.77227	5.6512	4.58949	6.03315	5.97704	6.45573	6.51665
AK080646	0.0198962	7.00006	7.27564	6.04851	7.26412	8.14792	8.20427	7.56117	7.79496
ENSMUST00000123462	0.00019732	4.0912	4.32886	4.96889	4.89661	6.58298	6.44934	6.30442	6.25622
AK089213	0.00146644	6.3434	6.68997	7.20814	6.70712	8.05129	7.79441	7.61708	7.98702
uc008lqc.1	9.47368e-05	7.83803	7.82956	7.88461	8.7137	10.338	10.599	10.0175	10.3706
AK052240	0.002418	8.07703	8.30926	9.21796	9.28774	11.2733	11.4285	10.5953	10.1694
ENSMUST00000120657	0.000938482	9.19365	9.38948	10.9019	11.2444	13.4007	13.3702	13.2499	13.2949
AK015042	0.0002316	9.57753	9.39172	9.44728	9.90309	11.1105	10.795	10.662	10.6518
uc008ceu.1	0.000315722	9.11922	8.86311	9.0487	9.5043	10.5491	10.0886	10.3919	10.4281
uc008ceu.1	0.000315722	9.11922	8.86311	9.0487	9.5043	10.5491	10.0886	10.3919	10.4281
uc008ceu.1	0.000315722	9.11922	8.86311	9.0487	9.5043	10.5491	10.0886	10.3919	10.4281
uc008ceu.1	0.000315722	9.11922	8.86311	9.0487	9.5043	10.5491	10.0886	10.3919	10.4281
uc007xbe.1	0.00511648	5.40896	6.00715	6.19378	5.45802	6.95487	6.39919	7.01557	6.83614
MM9LINCRNAEXON11859+	0.0177148	6.22607	5.55016	6.14571	7.10217	7.03563	7.26131	7.67581	7.68996
MM9LINCRNAEXON10454-	0.000607505	6.69264	6.24459	6.2935	7.02407	7.83329	8.64238	8.22953	8.70404
ENSMUST00000121883	0.0223232	5.34559	3.88572	4.42401	6.24872	5.90422	7.26436	7.50772	6.91479
ENSMUST00000118146	0.00355945	8.41551	8.47778	7.93804	8.08517	9.68521	9.22916	8.81651	9.26112
NR_028305	0.000433388	7.26631	6.88306	7.25501	7.4175	8.67155	8.74123	9.49885	8.58483
AK155274	0.00387227	5.35938	5.87714	6.18655	6.57484	7.20846	7.02898	7.25599	7.31339
uc009nlx.1	0.00851781	4.57753	4.41973	5.01336	5.30665	5.78316	5.4565	6.09263	6.40683
ENSMUST00000117528	0.00668176	6.07806	5.67161	6.77339	7.75587	8.40451	8.27736	8.456	8.64269
AK007362	0.0445017	6.87111	6.02422	6.07138	6.90697	7.07499	8.39083	6.8704	7.90395
uc007gqd.1	0.000795192	8.46837	8.52692	8.12591	8.5386	9.50148	9.77743	9.09989	9.54074
AK148773	0.000200102	6.86282	6.8293	6.85558	7.24675	8.16183	8.14315	7.76712	8.06265
AK142432	0.000646758	5.06738	5.26664	5.86541	5.33567	6.47798	6.89028	7.25923	7.01071
uc008eri.1	8.47204e-06	13.2321	12.7672	13.2443	12.8456	14.9763	15.2244	15.2379	15.4404
AK134780	1.04573e-05	5.08568	5.21898	5.45662	5.30308	8.25361	7.73173	8.12551	7.47327
MM9LINCRNAEXON10872-	0.000840767	4.14955	4.40618	4.89901	4.92539	6.25102	6.41108	5.71825	5.99754
ENSMUST00000124166	0.00144061	9.73719	9.25607	9.26292	10.5211	12.3747	12.0783	11.7708	11.2011
ENSMUST00000118427	0.0149214	10.9631	10.4303	11.2779	8.74744	12.6731	12.7059	12.8125	11.6613
uc008lqb.1	0.000557442	6.74042	7.16164	6.93829	7.95166	9.24063	9.26409	8.88274	8.94383
ENSMUST00000130478	0.02097	5.32654	4.80077	4.50642	6.14893	7.06058	6.58522	5.95386	6.47268
ENSMUST00000147465	0.00128	5.64216	5.53035	4.87297	5.61188	6.91925	6.81174	6.35937	7.13983
MM9LINCRNAEXON11144-	0.00572187	7.30846	7.31723	6.57375	7.70873	8.54114	8.84603	8.46363	7.99946
uc008mgc.1	1.23028e-05	12.6663	12.9481	12.8319	13.2535	14.98	14.9351	14.6276	14.8281
ENSMUST00000134472	0.00277565	4.22213	4.69115	4.67815	5.07361	6.32599	5.93567	5.56214	5.63678
AK007126	0.000875825	7.15218	6.89887	6.69368	7.26575	8.35039	8.59038	8.03113	7.91887
mouselincRNA0293-	0.0425429	7.67857	7.71789	5.97145	6.38723	8.22799	8.31519	7.76359	8.20665
ENSMUST00000143949	0.0163454	8.37503	8.43065	8.31901	9.51891	9.90792	9.82255	9.29323	9.85825
BG092798	0.0243842	6.29831	5.66765	5.37164	6.82681	8.3121	6.79437	7.0753	7.53539
ENSMUST00000148089	0.000457447	7.11806	6.73787	6.66051	6.87495	8.58932	8.64588	7.80003	8.36401
AK043040	0.000379348	6.52862	6.48497	6.56623	6.97023	7.99372	7.81112	7.7594	7.46534
AK016356	2.30745e-05	12.5602	12.4965	12.7651	12.9747	14.3728	14.7909	15.0098	14.6693
MM9LINCRNAEXON11907-	0.00952653	5.96868	6.46173	6.75268	7.77799	8.65776	7.81764	8.38465	8.41861
ENSMUST00000120931	1.07646e-05	15.8534	15.6583	15.8204	15.9318	16.8827	16.9096	16.8006	16.6946
AK155395	0.00981114	6.73331	6.84688	5.37072	6.18731	7.40671	7.98054	7.50875	7.59606
AK155395	0.00981114	6.73331	6.84688	5.37072	6.18731	7.40671	7.98054	7.50875	7.59606
AK021294	0.0215156	8.86265	9.42045	9.25517	10.1119	11.1794	10.3584	10.1113	10.3312
ENSMUST00000140087	0.00181724	7.78041	7.58572	7.27951	7.92371	9.28251	8.7701	8.42533	8.86265
ENSMUST00000140087	0.00181724	7.78041	7.58572	7.27951	7.92371	9.28251	8.7701	8.42533	8.86265
ENSMUST00000140087	0.00181724	7.78041	7.58572	7.27951	7.92371	9.28251	8.7701	8.42533	8.86265
AK136693	0.00761302	8.71011	8.45892	8.13109	9.3819	10.1145	10.0881	9.47223	9.80803
ENSMUST00000119992	0.00529485	5.61587	5.15417	5.85729	6.27891	6.91391	6.78086	6.605	6.75618
ENSMUST00000119195	0.00555047	3.91301	4.51935	5.38954	5.22961	6.02948	6.68296	6.26643	6.26541
uc007ino.1	0.0110941	5.62873	6.96995	7.00962	7.39241	8.15329	8.54222	7.98054	8.16773
humanlincRNA2319+	0.018587	4.06117	4.78062	5.58995	5.48595	6.47488	5.76274	6.33186	6.31765
ENSMUST00000119348	0.00255575	10.0398	10.3261	10.9384	10.981	12.0258	11.5101	11.9341	12.0026
NR_033623	0.00533433	8.6195	8.17882	8.18571	8.6234	9.07803	10.319	9.77133	9.43026
ENSMUST00000158723	0.000204466	6.78747	6.68609	6.50061	6.73531	8.00716	8.27951	7.56291	8.05671
AK138450	0.0209053	6.36733	6.40524	6.25718	6.18505	7.19607	8.00857	6.4916	7.79057
humanlincRNA2350-	0.0403495	4.59631	4.66003	4.18838	5.9355	5.91724	6.92001	5.94365	5.56897
AK018958	0.018026	5.3408	5.14727	5.28679	6.60153	7.21732	6.90001	6.60201	6.4962
mouselincRNA0086-	0.0131613	7.17513	6.96598	7.14949	8.48223	9.35592	9.07842	8.35369	8.71559
ENSMUST00000153898	0.0135767	5.31119	5.48806	6.56263	6.38832	6.95338	6.86959	7.17905	7.33831
AK048684	0.0306385	6.41952	6.53865	7.86184	8.15023	8.56408	8.45835	8.76734	8.30797
MM9LINCRNAEXON10888+	0.013894	5.82115	5.044	4.74527	5.32666	6.04991	7.15469	5.981	6.88146
ENSMUST00000081067	0.0122269	13.5767	13.4174	13.7093	12.3023	14.0909	14.5512	14.643	14.6536
AK133058	6.42918e-05	6.94021	7.1594	7.88085	7.02097	9.57206	9.43296	9.3239	9.37423
AK134605	1.357e-05	6.094	6.06684	6.24168	6.3701	7.38737	7.43995	7.18544	7.36866
AK158512	6.40006e-05	4.77394	4.81688	4.4579	4.9732	5.99303	6.06176	5.86993	5.8325
AK157082	0.044493	4.98057	5.21371	5.82821	6.68423	6.57815	6.66692	6.46806	7.07649
MM9LINCRNAEXON11125-	0.00704738	5.5525	6.03226	7.12472	7.04627	7.91349	7.90106	8.03908	8.18838
ENSMUST00000140101	0.00894149	5.52528	6.67463	6.333	6.2528	7.90746	7.23706	7.12472	7.15166
ENSMUST00000125538	0.000131412	6.80185	6.36225	6.52123	7.19816	8.46603	9.10262	8.75163	8.55919
ENSMUST00000122326	0.00228147	11.1466	11.2254	11.8878	11.7503	12.5348	13.0834	12.4357	12.7042
uc008fss.1	0.0144682	5.97195	6.34027	4.97049	5.64798	7.99789	6.99563	6.55004	8.35427
uc008hbv.1	0.000665437	8.93206	8.50946	8.60887	9.75014	11.5124	10.9054	10.7297	11.0931
ENSMUST00000124182	0.00502389	7.6735	7.31835	7.57374	8.58878	9.31244	9.22389	8.86656	8.90585
NR_033146	0.000789632	8.95748	8.681	9.348	8.79946	10.0881	9.86852	10.084	9.80364
AK018253	0.0169941	6.96326	7.15097	5.9271	8.23168	8.73542	8.89911	8.26092	8.84002
uc007tuy.1	0.00409995	5.57458	5.40921	5.3093	6.20596	6.78645	6.76062	6.3356	6.70549
ENSMUST00000152799	0.000968148	7.24118	7.00266	6.79427	7.80889	10.2662	11.8813	9.54579	10.1862
uc008iiv.1	0.0320949	8.51317	8.9589	9.19643	10.0773	9.8451	10.7307	10.0778	10.3062
uc008iiv.1	0.0320949	8.51317	8.9589	9.19643	10.0773	9.8451	10.7307	10.0778	10.3062
uc008slm.1	0.00346258	6.51256	6.55064	8.36982	9.11795	11.552	10.8964	10.9424	10.3
uc007ncf.1	0.0250723	8.75846	8.67397	8.97272	7.9149	8.88614	9.8258	10.267	9.72085
AK006673	0.0202436	9.415	8.34559	8.7913	9.46922	9.4992	10.1034	10.1393	10.2858
AK050204	0.0105638	9.87778	9.8126	10.3355	8.23021	10.8531	11.7389	11.5639	11.3919
ENSMUST00000129312	0.000919535	9.86024	10.5726	9.54236	10.4618	12.463	11.5982	12.4073	11.8378
ENSMUST00000129312	0.000919535	9.86024	10.5726	9.54236	10.4618	12.463	11.5982	12.4073	11.8378
ENSMUST00000129312	0.000919535	9.86024	10.5726	9.54236	10.4618	12.463	11.5982	12.4073	11.8378
MM9LINCRNAEXON11359+	0.000333847	4.7447	4.98045	5.04466	5.58862	6.30201	6.59111	6.48025	6.49174
ENSMUST00000166884	0.000986983	6.99563	6.90224	7.15235	7.62076	8.58299	8.44635	8.02743	8.35933
ENSMUST00000166884	0.000986983	6.99563	6.90224	7.15235	7.62076	8.58299	8.44635	8.02743	8.35933
ENSMUST00000166884	0.000986983	6.99563	6.90224	7.15235	7.62076	8.58299	8.44635	8.02743	8.35933
ENSMUST00000166884	0.000986983	6.99563	6.90224	7.15235	7.62076	8.58299	8.44635	8.02743	8.35933
C86415	0.0044804	4.52541	4.54128	4.94413	5.86521	6.42998	6.24357	6.41669	6.38717
MM9LINCRNAEXON10293+	0.000161631	6.41752	6.20409	6.65995	7.00029	8.26028	8.28629	7.94902	8.44065
ENSMUST00000128274	0.00290643	5.78285	5.6282	5.59454	6.38783	7.07985	7.14297	6.75356	6.6598
AK079443	0.0251322	7.33728	7.19154	7.20857	7.64052	7.76421	9.9627	8.43236	8.82033
AK045311	0.00472375	6.76283	6.3717	6.4291	7.23213	8.17522	8.00434	7.35726	7.8881
ENSMUST00000165968	0.00132039	5.57235	4.38033	4.92174	4.88402	7.32079	6.82894	7.37228	6.26567
AK139168	0.00206096	4.09292	3.96018	4.3252	4.56461	6.80786	6.5776	5.19971	6.20907
AK084764	0.0168045	5.92134	5.1028	4.5906	5.27598	6.14141	7.61171	6.10542	7.03952
uc008svj.1	0.00886333	6.09567	5.64206	5.01314	5.03407	6.65471	6.73847	6.16125	6.94206
uc008svj.1	0.00886333	6.09567	5.64206	5.01314	5.03407	6.65471	6.73847	6.16125	6.94206
uc008svj.1	0.00886333	6.09567	5.64206	5.01314	5.03407	6.65471	6.73847	6.16125	6.94206
uc007sly.1	0.002544	4.7805	5.11703	5.76562	6.47862	8.15762	7.12391	7.77743	7.65113
MM9LINCRNAEXON11255-	0.0109885	12.2577	12.303	11.7188	11.283	12.5053	13.2178	12.9531	13.4168
AK009210	8.99771e-06	10.3601	10.244	10.0336	10.3571	12.6966	12.1235	12.1778	12.4531
AK052005	0.0122679	8.09366	7.06643	7.3206	8.03383	8.16901	8.97648	9.05401	9.09527
ENSMUST00000137275	0.00218117	6.36839	6.7919	6.68352	7.4085	8.02177	8.3142	7.78375	8.14334
uc008ugt.1	0.00992459	4.93281	6.08789	5.24902	6.4197	7.41196	7.3067	6.71058	6.96222
uc008ugt.1	0.00992459	4.93281	6.08789	5.24902	6.4197	7.41196	7.3067	6.71058	6.96222
humanlincRNA1862+	0.00254625	4.63459	4.39918	4.70305	4.93895	6.29776	6.48234	6.02367	5.33404
MM9LINCRNAEXON10524-	0.000320265	9.33799	9.42934	9.98475	10.4762	12.2149	12.0745	11.6055	12.1896
ENSMUST00000087137	0.00256563	8.97911	9.07493	9.15555	8.2875	10.1316	9.93486	10.9524	10.3622
ENSMUST00000171038	0.00597384	5.42867	4.25961	4.19035	5.16	6.01031	6.59762	5.9347	6.78127
AK045928	0.000619279	5.58596	5.68628	5.2447	6.31388	8.32427	7.22273	7.79778	7.7538
AK045928	0.000619279	5.58596	5.68628	5.2447	6.31388	8.32427	7.22273	7.79778	7.7538
BB640622	0.00362185	7.2326	6.953	6.70036	7.39725	8.84088	8.06511	7.856	8.41165
ENSMUST00000171703	0.000763792	8.86949	8.61679	8.51091	9.13572	10.0268	10.1958	9.61158	10.1708
NR_033566	4.63715e-05	9.25661	9.16708	9.01939	9.56493	11.4938	11.3185	10.7925	11.2595
MM9LINCRNAEXON11860-	0.0455018	4.49691	4.04429	5.31684	5.98368	6.06364	5.83195	6.25292	6.12002
MM9LINCRNAEXON10571+	0.0180191	7.08151	7.26267	7.12074	7.84421	8.58621	8.82587	8.76479	7.56458
ENSMUST00000118225	0.00202253	5.63454	5.60225	5.16065	5.67524	6.44548	7.54518	6.79996	7.55003
uc008dot.1	4.76737e-07	4.5428	4.70997	4.92975	4.74333	8.52668	8.89797	8.43093	8.19387
ENSMUST00000160182	0.000113777	5.49113	5.59167	5.75827	5.77835	7.44152	7.22157	6.87586	6.82437
uc009vex.1	0.000236282	14.5725	14.882	15.3124	15.4468	16.5914	17.0807	16.9695	16.7234
ENSMUST00000160960	0.00935057	5.34236	5.66478	5.63021	6.72098	7.2331	7.47965	6.89711	6.8367
ENSMUST00000160960	0.00935057	5.34236	5.66478	5.63021	6.72098	7.2331	7.47965	6.89711	6.8367
ENSMUST00000160960	0.00935057	5.34236	5.66478	5.63021	6.72098	7.2331	7.47965	6.89711	6.8367
ENSMUST00000038304	0.000387926	10.3246	10.0675	10.7912	10.4364	12.01	11.5806	11.5667	11.659
ENSMUST00000121506	2.03509e-05	6.95695	6.67436	6.80391	6.55201	8.84657	8.64708	8.24025	8.62856
AK141061	0.00258248	5.43735	6.02205	6.40984	6.39659	7.56219	6.98433	7.49996	7.42585
ENSMUST00000162728	0.0201035	6.03348	5.87992	3.63716	4.97234	6.90588	6.97732	6.6224	7.01325
ENSMUST00000129343	1.84908e-05	6.22393	6.29658	6.25972	6.63276	8.22663	7.76043	7.96832	8.0525
MM9LINCRNAEXON10870-	0.0105589	6.48325	6.07184	5.99735	5.62884	7.58987	7.07259	6.52385	7.08793
ENSMUST00000146222	0.00356734	4.36557	4.34492	4.69963	5.34179	5.75155	6.25348	6.19334	5.67252
ENSMUST00000146222	0.00356734	4.36557	4.34492	4.69963	5.34179	5.75155	6.25348	6.19334	5.67252
AK080012	0.000111249	8.04844	7.99559	8.02927	8.11379	8.97648	9.27265	9.33967	8.85227
ENSMUST00000119330	0.000254195	9.28644	9.28607	9.33584	9.68289	10.4839	10.811	10.3031	10.4317
AK142420	0.0228533	6.06561	5.90839	6.70809	7.77272	7.71998	7.79946	8.00173	8.38971
ENSMUST00000125577	0.00558489	4.96006	5.16975	5.91997	6.2634	6.94434	6.79584	7.03261	6.81335
ENSMUST00000125577	0.00558489	4.96006	5.16975	5.91997	6.2634	6.94434	6.79584	7.03261	6.81335
ENSMUST00000125577	0.00558489	4.96006	5.16975	5.91997	6.2634	6.94434	6.79584	7.03261	6.81335
ENSMUST00000125577	0.00558489	4.96006	5.16975	5.91997	6.2634	6.94434	6.79584	7.03261	6.81335
uc009uta.1	0.00304783	7.60231	8.11779	8.36627	9.08473	9.74135	9.6977	9.77098	10.0017
uc009uta.1	0.00304783	7.60231	8.11779	8.36627	9.08473	9.74135	9.6977	9.77098	10.0017
uc009uta.1	0.00304783	7.60231	8.11779	8.36627	9.08473	9.74135	9.6977	9.77098	10.0017
AK015455	0.00573207	4.01185	4.65294	4.3926	6.12585	6.70475	6.86814	6.53294	7.262
AK158400	0.00344705	5.92363	5.59815	5.01445	4.76499	7.32661	6.89016	7.84543	6.51754
ENSMUST00000149025	0.0138885	7.80344	7.71177	6.20907	6.40508	8.47926	8.62552	8.36512	8.49063
BC027397	0.000520976	7.47375	7.8367	7.23443	7.41332	8.70044	9.18967	8.51385	8.7175
MM9LINCRNAEXON10527+	0.00228373	6.18475	6.54856	6.30137	7.20754	7.84908	8.19823	7.597	7.86746
uc.417+	0.00274662	10.1404	9.94548	10.386	11.144	11.8196	12.2362	11.7048	11.63
ENSMUST00000160178	0.00599998	6.99352	6.81608	6.91374	7.90595	8.79414	8.57579	8.17821	8.09237
MM9LINCRNAEXON10398+	0.0184297	5.1596	4.98832	5.67439	6.40314	7.92371	6.0962	7.19758	7.41373
NR_027008	0.00014291	9.52468	9.90261	10.0403	9.83733	10.9576	10.8348	11.1613	10.8561
ENSMUST00000059474	0.00120796	8.07981	7.992	8.08755	8.71604	9.79526	9.5509	9.15519	9.34685
humanlincRNA0958+	0.0178726	4.65439	4.88425	5.87354	6.25094	6.95105	7.04915	6.31411	6.74157
uc009ukf.1	0.000408372	6.65995	6.43284	6.695	7.32764	8.30697	9.18075	8.93347	9.45003
ENSMUST00000164740	0.000852738	14.5411	14.7582	14.9655	14.1717	15.5983	16.2384	15.886	16.0344
ENSMUST00000163009	0.000775262	3.68068	4.38305	3.56348	4.35898	6.52966	5.75915	5.68034	5.62293
ENSMUST00000163009	0.000775262	3.68068	4.38305	3.56348	4.35898	6.52966	5.75915	5.68034	5.62293
uc008hcz.1	0.00063375	7.34412	6.95836	7.00384	7.69101	8.87319	8.44604	8.3597	8.6795
uc008wsy.1	0.0011402	7.58204	7.71255	8.48558	8.80742	10.1964	9.77459	9.85469	9.99161
uc008aig.1	0.00531287	5.05805	4.95039	6.05344	5.26469	6.9276	6.36234	6.45258	6.39518
uc008nvu.1	0.00301253	4.92122	4.99494	5.19371	5.60463	6.29076	6.35698	5.76339	6.41445
uc008nvu.1	0.00301253	4.92122	4.99494	5.19371	5.60463	6.29076	6.35698	5.76339	6.41445
AK047343	0.00158145	5.21561	5.86012	6.16475	5.94568	6.76989	7.08688	7.1047	6.98077
AK081493	0.000258411	6.23706	5.88221	5.96783	6.50061	7.69826	7.3516	7.42775	7.26724
AK051402	0.000783287	5.85962	5.56052	5.5758	6.64259	8.18544	7.54491	8.15881	7.54156
AK185258	0.00684301	7.69339	7.50841	8.72749	8.33591	9.32183	9.12757	9.35416	9.13068
AK185258	0.00684301	7.69339	7.50841	8.72749	8.33591	9.32183	9.12757	9.35416	9.13068
AK033778	0.000217097	9.30459	9.18902	10.0698	11.0144	13.1953	13.1815	13.2436	13.3214
AK142586	1.83645e-06	4.31928	4.45323	5.52246	5.11099	10.5102	10.8034	10.3143	10.2276
AK078207	0.00029699	8.98033	9.46453	9.02965	9.17612	10.099	10.7434	10.6836	10.5707
humanlincRNA0296+	0.00136552	5.83916	5.797	5.71137	6.52244	7.71048	7.72924	7.00247	7.24223
AI507368	0.000738634	6.19678	6.26037	6.04306	5.73045	7.10954	7.88938	7.81333	7.23833
uc007mvf.1	0.0112199	6.44724	5.75859	5.46367	5.92134	6.37035	7.42529	7.01398	7.27652
AK051498	0.00556317	6.26117	6.65277	7.59135	5.93885	7.8235	8.78184	9.54236	9.666
MM9LINCRNAEXON10912+	0.00167202	5.33971	5.28954	5.08428	5.79473	6.34617	6.65005	6.52524	6.10517
ENSMUST00000121515	4.49372e-05	15.7492	15.7317	16.1626	15.6556	17.0706	17.0677	16.9851	17.0323
ENSMUST00000152854	0.000846747	7.6338	7.71638	7.76639	8.39407	9.63464	9.43347	8.9822	9.1069
ENSMUST00000152854	0.000846747	7.6338	7.71638	7.76639	8.39407	9.63464	9.43347	8.9822	9.1069
ENSMUST00000152854	0.000846747	7.6338	7.71638	7.76639	8.39407	9.63464	9.43347	8.9822	9.1069
ENSMUST00000152854	0.000846747	7.6338	7.71638	7.76639	8.39407	9.63464	9.43347	8.9822	9.1069
uc007wgm.1	0.0103914	6.61157	4.87168	6.5063	5.87659	7.75126	7.44565	7.22666	7.52595
uc009tyg.1	0.000133817	8.42347	8.07528	7.9117	8.73243	10.7849	10.3118	10.027	10.3333
ENSMUST00000121188	2.02585e-05	13.077	13.0323	13.6912	13.0661	15.0858	15.3003	15.1843	15.1915
NR_002452	5.0071e-05	5.34046	5.15381	6.50785	7.39536	12.2514	12.0333	11.3649	11.7236
MM9LINCRNAEXON10167-	7.51473e-05	8.12946	8.16053	8.62552	8.53395	9.69941	9.62233	9.57704	9.55526
MM9LINCRNAEXON12087+	0.00016721	6.05542	6.05327	6.42208	6.8209	7.82603	7.99875	7.88609	7.83968
ENSMUST00000136988	0.00390769	6.13191	5.8258	6.31503	7.40548	8.31382	7.91507	7.82088	8.3047
ENSMUST00000167333	0.000761325	7.7139	7.39282	7.31537	8.05367	8.80231	9.57464	9.44693	9.93379
ENSMUST00000167333	0.000761325	7.7139	7.39282	7.31537	8.05367	8.80231	9.57464	9.44693	9.93379
uc009apa.1	1.03144e-05	6.48766	6.57653	6.48497	6.78764	7.59606	7.64167	7.77272	7.6607
MM9LINCRNAEXON11824-	0.0295361	7.62545	7.81895	8.13007	9.31368	9.34436	9.89771	8.95778	9.52857
uc008wbs.1	0.0480492	9.14229	9.36083	9.55962	10.9804	10.8104	10.6656	10.7928	10.921
uc008wbs.1	0.0480492	9.14229	9.36083	9.55962	10.9804	10.8104	10.6656	10.7928	10.921
NR_036572	0.00145749	5.10563	4.84705	5.60082	5.62571	7.05733	6.30081	6.68022	6.60641
MM9LINCRNAEXON11858-	0.000196703	8.55033	8.56471	7.93816	8.54633	10.1739	10.3546	10.2978	9.69455
uc008tgo.1	1.43895e-05	9.09187	9.14229	9.10043	9.02696	11.3813	11.6162	10.8371	11.1313
uc008tgo.1	1.43895e-05	9.09187	9.14229	9.10043	9.02696	11.3813	11.6162	10.8371	11.1313
uc008tgo.1	1.43895e-05	9.09187	9.14229	9.10043	9.02696	11.3813	11.6162	10.8371	11.1313
uc008tgo.1	1.43895e-05	9.09187	9.14229	9.10043	9.02696	11.3813	11.6162	10.8371	11.1313
uc008tgo.1	1.43895e-05	9.09187	9.14229	9.10043	9.02696	11.3813	11.6162	10.8371	11.1313
uc008tgo.1	1.43895e-05	9.09187	9.14229	9.10043	9.02696	11.3813	11.6162	10.8371	11.1313
uc008tgo.1	1.43895e-05	9.09187	9.14229	9.10043	9.02696	11.3813	11.6162	10.8371	11.1313
uc008tgo.1	1.43895e-05	9.09187	9.14229	9.10043	9.02696	11.3813	11.6162	10.8371	11.1313
uc008tgo.1	1.43895e-05	9.09187	9.14229	9.10043	9.02696	11.3813	11.6162	10.8371	11.1313
AK012993	3.94509e-05	6.85799	7.3018	7.29043	7.42544	9.04248	8.70372	8.75878	8.707
AK043382	0.00935257	4.46391	5.68789	5.4691	4.96909	6.4404	6.21775	5.97693	6.32763
AK138488	0.000544868	6.51441	7.00076	6.77112	7.53737	8.70852	8.81766	8.33847	8.47047
ENSMUST00000169054	0.00018482	11.9968	11.8353	11.7094	11.8733	13.2028	13.3114	12.739	12.8953
MM9LINCRNAEXON11817-	0.000593348	5.58123	6.05771	6.68092	5.96687	7.65478	7.64673	7.49134	7.91405
ENSMUST00000146938	0.00162051	10.1714	10.0156	10.5426	11.2232	12.2046	12.1599	11.7389	12.1405
ENSMUST00000146938	0.00162051	10.1714	10.0156	10.5426	11.2232	12.2046	12.1599	11.7389	12.1405
ENSMUST00000137032	4.14693e-05	7.28015	7.28422	6.95085	6.70834	9.01758	8.67119	8.64937	8.86411
EL964962	0.000253152	5.66539	5.59366	5.81601	6.39518	7.68747	7.44858	7.26312	7.34298
humanlincRNA1728-	0.000530011	8.15023	8.42483	7.50616	7.89945	9.24088	9.52609	9.41174	9.30591
ENSMUST00000169830	0.0266452	5.23547	3.61571	3.56722	4.3131	5.93824	7.09027	4.83041	5.92804
uc007jjq.1	0.023101	4.36317	3.63809	4.10446	5.17301	5.71673	5.45814	5.19573	5.13051
uc007jjq.1	0.023101	4.36317	3.63809	4.10446	5.17301	5.71673	5.45814	5.19573	5.13051
ENSMUST00000110693	0.000330857	6.67436	6.50153	7.04118	7.15863	9.98953	8.66249	8.94823	9.29056
MM9LINCRNAEXON10375-	0.0288544	8.69996	8.82079	9.65217	10.5312	10.7775	10.3252	10.914	10.7603
ENSMUST00000161914	1.82105e-06	7.4224	6.64947	6.93435	7.92215	13.0399	13.0641	12.8183	12.4872
ENSMUST00000167631	0.0143833	5.8173	5.72609	4.81165	4.79622	5.80391	6.86386	6.87373	6.89747
AK155508	0.0022122	5.7961	6.18119	6.21434	6.5687	7.41592	7.57351	7.14742	6.94021
ENSMUST00000164865	6.92421e-05	7.29911	7.08471	7.5255	7.68799	8.83612	8.91476	8.6705	9.01721
ENSMUST00000164865	6.92421e-05	7.29911	7.08471	7.5255	7.68799	8.83612	8.91476	8.6705	9.01721
ENSMUST00000164865	6.92421e-05	7.29911	7.08471	7.5255	7.68799	8.83612	8.91476	8.6705	9.01721
AK086073	0.0123585	7.1178	6.89168	6.82776	8.14443	9.08585	8.93699	8.9914	7.87204
ENSMUST00000124833	0.00329019	3.92385	4.84936	4.79125	4.61371	5.85262	5.83139	5.39083	5.60595
ENSMUST00000140957	0.00494625	5.94044	6.76491	7.08567	7.04442	7.7644	8.07844	7.942	7.81141
ENSMUST00000140957	0.00494625	5.94044	6.76491	7.08567	7.04442	7.7644	8.07844	7.942	7.81141
ENSMUST00000117724	0.000253169	4.48	4.96223	5.30031	4.75112	6.32783	6.13765	6.22243	6.27832
BU946273	0.000442967	6.15599	6.90293	6.38247	6.23219	8.05266	8.26392	7.7928	7.63285
uc009ldi.1	0.0132277	11.5491	11.4422	11.9843	10.8691	11.9249	12.6648	12.9596	12.8045
uc009ldi.1	0.0132277	11.5491	11.4422	11.9843	10.8691	11.9249	12.6648	12.9596	12.8045
ENSMUST00000136571	1.10056e-06	7.90552	7.9784	7.13645	7.18199	12.4251	12.1886	12.2828	12.0832
AK156564	0.0112983	7.60963	7.64117	6.14796	6.98881	8.31073	8.35039	8.27183	8.70355
AK144067	0.000106601	7.86769	7.57565	7.95829	8.24934	10.6839	9.74102	10.6297	10.0983
AK162104	0.000181355	8.77053	8.86687	9.11239	8.03675	10.5609	10.6013	10.5605	10.6887
ENSMUST00000120198	3.55511e-05	6.43087	6.75343	7.69889	7.31652	10.4804	10.1361	10.8257	10.599
ENSMUST00000117722	8.68251e-05	14.2126	14.1823	14.804	14.0755	15.8504	15.8936	16.1069	16.1453
ENSMUST00000119390	0.000329694	14.5716	14.5131	15.1484	14.1052	16.0874	16.1837	16.4101	16.2595
AY940663	0.00872497	5.25459	4.0764	4.99897	5.52906	5.99775	6.44906	6.44343	6.10633
MM9LINCRNAEXON11047+	0.02133	7.95443	7.45905	6.4545	6.95377	7.85005	9.12789	8.30679	9.08364
uc.477-	0.011533	5.64274	5.58735	4.7252	5.52515	5.8469	6.91515	6.60919	6.6243
NR_033450	0.00758098	7.69964	7.33385	7.99581	8.87453	9.51025	9.03846	9.3348	9.4781
humanlincRNA1587-	0.00171543	4.8781	5.43028	6.03641	6.44913	7.61793	7.63525	7.37651	7.73581
MM9LINCRNAEXON12057-	0.00309852	6.1531	6.01945	6.07145	5.78826	6.73426	8.08169	7.31817	7.89231
MM9LINCRNAEXON12057-	0.00309852	6.1531	6.01945	6.07145	5.78826	6.73426	8.08169	7.31817	7.89231
AK015211	0.0107957	7.11056	5.75657	6.3745	7.17062	7.70366	7.65649	8.34899	8.40881
AK008456	0.00139093	10.1153	10.2604	11.3699	10.823	12.5191	12.1966	12.1641	12.3536
AK172651	0.000429293	7.84731	7.51489	7.8102	7.37027	10.1249	8.98708	9.5571	9.31405
ENSMUST00000149742	0.000314811	6.99149	6.14219	6.68711	6.40434	7.82655	8.29063	8.22774	8.37758
ENSMUST00000149742	0.000314811	6.99149	6.14219	6.68711	6.40434	7.82655	8.29063	8.22774	8.37758
ENSMUST00000154414	0.00388065	13.3086	13.0846	12.6448	14.1069	14.6469	15.0198	14.5767	14.7544
AK016102	0.0065783	5.7531	5.70326	5.6071	6.32667	7.20972	7.18873	6.30473	7.08665
ENSMUST00000150851	0.000317516	12.0354	11.9161	11.4367	11.4929	13.3655	13.4749	12.8319	13.3769
AK160690	0.000770643	7.49367	7.3777	7.22329	7.92652	8.92888	8.58031	8.4284	8.69486
uc007cel.1	0.0103331	10.4552	10.4389	11.0554	11.5846	11.7225	12.7664	11.9327	12.5515
ENSMUST00000155032	0.000233887	8.63075	8.98062	8.40451	8.77315	9.64769	10.1304	9.95871	10.0001
ENSMUST00000155032	0.000233887	8.63075	8.98062	8.40451	8.77315	9.64769	10.1304	9.95871	10.0001
ENSMUST00000122132	0.000849375	15.0317	15.1046	15.3061	14.2126	16.4684	16.6609	16.2854	16.4549
humanlincRNA2498-	0.0149594	5.9554	5.78927	4.67258	4.78235	6.78171	6.47074	6.25502	6.42488
MM9LINCRNAEXON10471+	0.00190961	7.89991	7.99292	7.76359	8.84156	9.18967	9.94425	9.87555	10.0514
ENSMUST00000131218	0.00232498	11.3034	11.4171	12.174	12.9288	13.9513	13.9567	13.6972	13.961
ENSMUST00000145894	0.00574244	5.19677	5.97183	5.54587	5.09738	7.25672	6.54577	6.22377	6.69449
AK046193	0.00731044	6.79067	6.71	7.69394	7.76112	8.29805	8.37299	8.32902	8.52944
NR_027858	0.00710769	4.37492	4.29403	4.47832	5.2626	6.09682	5.82033	5.70092	5.28034
ENSMUST00000120739	0.0211208	16.2804	16.0627	16.2899	14.8573	16.6908	17.1001	17.0224	17.0882
MM9LINCRNAEXON10159-	0.00709023	4.11928	4.39449	5.6768	6.26246	7.33636	6.9275	7.15204	7.41431
AK017413	0.0120242	5.64156	3.9812	4.5318	4.31271	5.47754	6.19325	6.53326	6.32925
MM9LINCRNAEXON10164+	0.00787062	7.73732	7.61481	7.37481	8.40124	8.5193	9.38074	8.9155	9.75537
uc007bcz.1	0.0243828	5.82759	6.16004	6.78416	5.19703	6.59253	7.38872	7.9305	7.20677
uc007bcz.1	0.0243828	5.82759	6.16004	6.78416	5.19703	6.59253	7.38872	7.9305	7.20677
AK046445	0.0190778	7.77008	8.09502	8.19841	8.38305	9.93159	8.52692	8.90551	9.20356
AK014131	0.00116697	5.51621	5.036	5.40289	5.85289	6.77849	6.62376	6.30707	6.61671
MM9LINCRNAEXON12049+	0.00135242	10.7579	10.8438	10.7667	11.778	12.7235	12.3146	12.4293	12.647
AK020387	9.06183e-05	6.90858	7.01071	6.87354	7.55042	8.87761	8.79898	8.61815	9.14605
ENSMUST00000070429	0.00429989	5.46711	5.43775	5.27715	5.92631	7.08688	6.73021	6.61326	6.09634
AK076778	0.000273164	8.8355	8.19995	9.09746	9.18855	10.4707	11.153	11.2604	11.1012
ENSMUST00000121830	0.0251277	4.26634	4.77014	6.06744	6.05735	6.52084	6.75901	6.59647	6.75566
ENSMUST00000081004	0.000752867	14.9627	15.0933	15.5665	15.7317	16.569	16.3988	16.574	16.5799
ENSMUST00000146294	0.00259904	6.14298	5.94117	4.8344	5.68389	7.14544	7.15307	6.93863	7.49639
ENSMUST00000121113	0.0188763	7.4545	7.3767	7.83036	6.4716	7.72143	8.85731	8.81278	8.9443
ENSMUST00000121165	0.00129155	11.2508	10.8835	10.4824	10.0381	12.047	12.8202	12.2853	12.7125
ENSMUST00000134838	0.00119797	8.80843	7.93066	8.24543	8.74381	9.75385	9.60869	10.0006	10.2938
MM9LINCRNAEXON11720+	0.00280295	4.89163	4.53708	3.98443	4.38087	5.98344	6.00479	5.41829	5.36945
ENSMUST00000054322	0.0376456	8.27032	8.17955	9.13707	7.07462	8.77585	9.54755	9.83071	9.62988
uc007qkb.1	0.00388085	5.68315	4.86876	7.03454	6.54719	8.05803	8.3827	8.35566	8.1624
AK054536	0.000649274	5.28929	4.97723	5.67881	5.01236	6.41377	6.43243	6.22317	6.64801
AK054536	0.000649274	5.28929	4.97723	5.67881	5.01236	6.41377	6.43243	6.22317	6.64801
AK054536	0.000649274	5.28929	4.97723	5.67881	5.01236	6.41377	6.43243	6.22317	6.64801
ENSMUST00000117790	0.001237	13.0003	13.0273	12.7268	13.5145	14.2429	14.4553	13.8953	14.2917
AK009289	0.0102414	3.56469	4.33665	3.87604	4.04484	5.859	6.10398	4.44858	6.58372
ENSMUST00000117072	6.23863e-05	9.85352	9.49269	9.18397	9.59541	12.2759	11.7534	11.8936	11.3731
ENSMUST00000117065	0.00101795	5.30857	5.48926	6.64813	5.94662	7.58204	7.59094	7.86667	7.62403
AK015121	0.0358485	6.02549	6.63818	7.44053	7.80411	8.73308	7.81192	8.16796	8.00592
AK015121	0.0358485	6.02549	6.63818	7.44053	7.80411	8.73308	7.81192	8.16796	8.00592
AK015121	0.0358485	6.02549	6.63818	7.44053	7.80411	8.73308	7.81192	8.16796	8.00592
ENSMUST00000150154	0.00146236	4.60757	3.97098	4.21946	4.25508	6.35744	5.50018	5.40022	5.51811
ENSMUST00000139194	0.00259498	7.47327	7.26835	7.47965	8.16882	9.40314	9.12023	8.62517	8.64588
AK134503	0.000124834	8.19918	7.97233	8.80742	8.91132	10.4754	10.3994	10.5972	10.6077
AK087652	0.00102914	5.64633	6.43827	6.56019	6.03407	8.04599	7.67009	7.31513	7.71015
ENSMUST00000117272	0.00102174	6.14186	6.05432	5.83089	6.87725	8.13052	7.61272	7.5652	7.77632
ENSMUST00000168516	0.0001908	10.2838	10.4793	11.7058	11.8462	14.6292	14.3054	15.2578	15.1863
ENSMUST00000168516	0.0001908	10.2838	10.4793	11.7058	11.8462	14.6292	14.3054	15.2578	15.1863
AK020436	0.0258927	4.0845	4.10377	4.86779	5.20857	5.68862	5.91506	4.99374	5.7531
uc009csa.1	0.000870585	7.5457	7.5881	8.79935	9.60689	11.7971	11.7188	11.2362	11.4356
ENSMUST00000158240	0.00501364	6.78502	5.58444	5.65207	6.67517	7.28857	7.70048	8.11686	7.98722
uc007mmy.1	0.000206284	5.10358	5.18679	5.32914	5.65427	8.58457	7.66515	7.95075	7.18392
MM9LINCRNAEXON11654-	0.0470945	6.52876	4.74076	4.8841	5.42983	6.15853	6.50459	6.60227	6.47284
AK080130	0.000608181	8.00136	7.82814	7.35704	7.73346	8.56278	9.01783	8.87687	9.03597
uc007hdh.1	0.0124941	7.07813	6.90572	5.74127	5.62585	7.47557	7.65735	7.7871	8.03585
AK076483	0.000699289	10.0819	10.1002	10.9236	10.95	12.062	12.2258	12.1014	12.0073
ENSMUST00000123377	0.0039245	5.89923	5.54401	5.2517	5.25556	6.97964	6.46702	6.13716	6.57676
ENSMUST00000123377	0.0039245	5.89923	5.54401	5.2517	5.25556	6.97964	6.46702	6.13716	6.57676
ENSMUST00000134845	0.000151184	6.76939	6.72994	6.2005	6.45662	7.9451	8.48786	7.92319	8.33044
AK045332	0.00199589	4.74752	5.18531	5.22717	5.49085	6.34691	6.024	6.7627	6.15823
AK131770	0.0132918	4.96889	4.58949	4.76231	5.88444	6.048	5.93156	6.06433	6.35922
ENSMUST00000144172	0.000490993	8.63929	8.46279	8.75226	8.45673	9.28463	9.6812	9.8844	9.48325
uc008jep.1	0.00524475	6.3038	6.51073	6.86787	7.37842	7.73837	7.89109	7.71048	7.80003
uc008jep.1	0.00524475	6.3038	6.51073	6.86787	7.37842	7.73837	7.89109	7.71048	7.80003
uc008jep.1	0.00524475	6.3038	6.51073	6.86787	7.37842	7.73837	7.89109	7.71048	7.80003
ENSMUST00000090731	0.0155605	7.86746	8.17596	8.56234	7.32649	8.51662	9.41223	9.87836	9.26754
ENSMUST00000121380	9.08002e-06	9.79552	9.67856	10.1966	9.84003	11.4841	11.7924	11.7339	11.6724
ENSMUST00000118889	7.28538e-07	10.6629	10.705	10.6123	10.8774	12.7339	12.6327	12.4214	12.5342
ENSMUST00000118889	7.28538e-07	10.6629	10.705	10.6123	10.8774	12.7339	12.6327	12.4214	12.5342
AK038924	8.2964e-06	5.89907	5.91282	6.39021	6.54912	8.82381	9.43367	9.3265	9.39412
ENSMUST00000118309	0.000316842	4.66715	4.78041	4.36167	4.97087	6.0024	6.14955	5.84565	5.66061
ENSMUST00000118619	0.00323751	10.4565	10.5403	10.0349	11.1234	11.7763	11.6055	11.4639	11.7971
MM9LINCRNAEXON11735-	0.00285564	4.46978	4.17241	4.7496	4.28538	5.70838	5.96418	4.99981	5.72417
AK076843	0.0447178	6.13815	6.53303	4.97873	6.18201	6.29673	7.72476	7.20187	7.15287
AK046687	0.00168333	8.06914	7.92072	8.15762	8.62739	9.00101	9.82813	9.37054	9.58501
AK045013	0.0119827	4.15922	4.57421	4.44974	4.94013	6.86597	6.48464	5.56017	5.20132
ENSMUST00000119978	0.0326152	16.37	16.2452	16.5373	14.98	16.7652	17.2216	17.1199	17.1171
MM9LINCRNAEXON10193-	0.020483	6.40806	6.45076	4.9184	5.7321	6.49529	7.73898	7.36908	7.58067
uc009dab.1	0.046365	6.33347	6.3541	7.30441	4.82055	6.98791	7.61547	7.98669	7.80344
AK158044	0.0059682	6.61856	6.65745	6.92564	7.40812	7.46943	8.33343	8.02018	8.34559
NR_027987	0.0127275	6.29515	6.18312	6.45071	7.59874	7.74443	8.16823	7.78497	7.6724
AK141042	0.0178115	4.58503	4.41842	5.50206	5.67456	6.3806	6.2762	6.07321	5.83895
ENSMUST00000145902	0.000664441	6.59168	7.02469	7.40633	7.81629	9.14082	9.12653	8.71416	9.24545
NR_033532	0.00318546	7.95883	8.03585	8.0464	8.74616	9.3843	9.58302	8.9282	9.25157
ENSMUST00000147412	0.00172275	5.59131	5.7819	5.92847	5.58123	7.22441	7.13672	6.31111	7.09133
MM9LINCRNAEXON11237-	0.0183322	5.76352	5.20496	5.84456	6.71426	7.23052	6.89949	6.78346	6.82566
uc007rnc.1	0.00205696	5.31092	5.87301	5.44991	4.74764	6.65346	6.86445	6.48464	6.51492
uc007nnq.1	0.0264339	7.23457	6.63126	7.86862	7.85167	7.89739	8.37077	8.85755	9.05601
NR_003630	0.00693131	5.25909	5.6745	5.65373	6.26029	7.59076	6.30428	7.48472	7.76772
ENSMUST00000148785	0.00270745	7.02249	6.61041	6.77653	7.2587	7.55757	8.51385	8.33425	8.2013
ENSMUST00000122180	0.00021831	10.4241	10.4378	11.2073	10.7938	12.3546	12.0882	12.4555	12.5078
uc008fvy.1	0.00184254	10.1883	10.1231	10.4603	10.6613	11.3297	12.5582	11.7295	11.8421
uc007hee.1	0.000372937	6.95548	6.94942	6.87098	7.43271	8.24373	8.36999	7.96494	8.09293
humanlincRNA2190+	0.00770033	4.64636	5.14434	5.65489	5.85213	6.34586	6.58078	6.42236	6.31039
AK021057	0.00151575	8.84553	9.39085	9.8519	10.3761	11.5735	11.1928	11.8656	11.9724
AK020516	0.0184795	4.59738	4.91482	4.38355	5.40146	6.86105	5.35892	5.84854	6.92052
ENSMUST00000126677	0.00705073	3.93356	4.64846	5.99592	5.58812	7.25235	6.89972	6.84373	6.80221
ENSMUST00000131570	0.0330134	4.89053	4.86659	6.07705	4.29953	5.79389	6.55479	6.01004	6.27891
ENSMUST00000155562	0.00213563	4.53395	3.64803	4.06671	4.28407	5.05077	5.47887	5.08389	5.45753
AK018896	5.78132e-05	4.03439	4.17118	4.08428	3.9847	4.99862	5.36936	5.09832	4.93859
ENSMUST00000140104	0.000317817	4.47254	4.47063	4.4131	5.12836	6.72431	7.2774	6.16225	6.70053
uc009fdb.1	7.91639e-05	12.5342	12.547	12.0514	13.1317	14.8185	14.7007	14.5977	14.9155
uc007yxm.1	6.4758e-06	7.44812	6.84781	5.51035	6.27671	12.7192	13.6138	13.1208	13.4994
uc007yxm.1	6.4758e-06	7.44812	6.84781	5.51035	6.27671	12.7192	13.6138	13.1208	13.4994
ENSMUST00000117371	0.0366935	5.05127	4.33128	7.14004	6.98094	8.2192	7.17469	8.25111	7.8219
AK083579	0.00065912	7.73293	7.82307	7.49342	8.05927	9.02025	9.02696	8.56579	9.24014
ENSMUST00000111462	0.000309097	6.13112	6.00896	6.04007	6.73864	7.58288	7.52448	7.50659	7.81459
ENSMUST00000123668	9.27134e-06	9.36474	9.67022	10.1626	11.1242	15.8534	15.585	15.3124	15.5618
MM9LINCRNAEXON10749-	0.000538464	8.81708	9.00699	8.90625	10.1239	11.1824	11.5639	11.283	11.3031
AK157121	0.00387055	5.3599	5.79454	5.59103	5.25459	7.0568	7.29595	6.18643	6.5337
ENSMUST00000119006	0.00248851	11.5822	11.2276	11.6098	11.0564	12.0443	13.0907	12.8362	12.7154
uc008ysr.1	0.0178571	9.23634	9.17397	9.30739	9.8844	9.72264	10.9773	10.3059	10.7111
DN176808	0.000234139	7.2209	7.73323	7.6602	7.8346	8.90383	9.3184	8.88045	9.4252
AK042343	0.0170642	5.225	5.5126	5.99775	6.42983	7.28164	6.52823	6.78294	6.66087
AK042343	0.0170642	5.225	5.5126	5.99775	6.42983	7.28164	6.52823	6.78294	6.66087
MM9LINCRNAEXON10560-	0.00402081	9.32506	9.3399	8.16516	9.53302	10.8319	11.2055	10.1966	11.0715
ENSMUST00000123149	2.44684e-10	6.8176	6.69138	6.89681	6.72066	13.2593	12.9783	13.1274	13.0209
AK038287	0.000920549	4.67276	5.08997	4.87253	5.39629	5.99613	6.48978	6.20369	6.01266
DV062790	0.000233559	13.0305	12.9345	12.8771	13.4607	15.0998	15.6964	14.7559	14.7687
ENSMUST00000122239	0.00518575	6.08967	6.13622	6.07023	5.18982	6.72207	7.37321	6.86814	7.14825
humanlincRNA1884+	0.00246433	7.55117	8.13885	7.27903	7.52595	8.59024	8.94704	8.63357	8.48028
ENSMUST00000122032	2.39681e-05	15.2379	15.4568	15.6425	15.2852	16.6824	16.9324	16.6098	16.7804
uc008uzg.1	0.000182636	12.8233	12.7776	12.5287	13.2075	14.9205	15.5497	14.5473	14.7455
uc009oer.1	0.000315214	8.73751	8.976	8.8089	9.69274	11.7454	11.5461	10.7938	11.1399
AK082774	0.000855337	4.93948	4.91274	3.96458	5.19502	7.22775	6.27273	7.36678	7.16678
uc009bej.1	0.00115172	5.55905	5.25604	5.53456	5.84669	6.4398	6.85439	6.2872	6.72706
uc009bej.1	0.00115172	5.55905	5.25604	5.53456	5.84669	6.4398	6.85439	6.2872	6.72706
uc009bej.1	0.00115172	5.55905	5.25604	5.53456	5.84669	6.4398	6.85439	6.2872	6.72706
AK079329	0.00570426	6.93227	6.70784	7.99919	5.63109	8.24518	10.3107	10.3997	10.3103
ENSMUST00000121399	0.000353515	15.4363	15.4871	15.9964	15.4381	16.5059	16.8549	16.7766	16.7167
BC072606	0.0064137	6.69759	6.49689	6.6146	7.22211	7.37164	8.52319	7.9362	8.62311
AK044703	0.000562861	4.78384	4.03315	4.18098	4.31549	5.51692	5.44081	5.33298	5.45433
ENSMUST00000154068	0.000218619	6.15265	6.03288	6.14841	6.42824	7.33907	7.39587	7.02237	7.04881
ENSMUST00000118068	0.0145919	7.39443	7.65981	7.76739	8.87007	9.16423	8.87255	9.2618	8.97135
MM9LINCRNAEXON11958+	0.00837726	6.17853	6.38187	5.82381	7.05437	7.4714	7.38772	7.31577	7.30137
mouselincRNA1252-	0.0173565	3.95304	4.20264	3.82049	5.39848	5.87948	5.83181	5.50633	5.23955
AK015812	0.00512415	6.8072	7.40714	8.20754	7.54934	8.64467	8.96949	8.88614	8.62584
uc007tqm.1	0.0222491	6.8406	6.38019	6.83405	8.15995	9.42565	8.91757	7.59669	9.0439
ENSMUST00000118913	0.00501644	6.87215	6.72043	7.04097	7.60054	8.43389	7.76739	7.96547	8.29018
uc008wqt.1	0.03577	5.89021	5.69395	5.48023	4.31961	6.27585	6.56602	5.99195	6.99216
AK138620	0.00503104	5.20891	4.58528	4.90599	5.16631	5.82125	5.92521	6.68831	5.81773
AK157550	0.00949432	6.82743	6.53935	5.83837	6.11361	6.86085	8.51547	8.41743	8.69253
uc008gea.1	0.00121731	8.37579	8.10957	8.18887	9.00894	9.76845	9.90261	9.46355	9.68289
uc008gea.1	0.00121731	8.37579	8.10957	8.18887	9.00894	9.76845	9.90261	9.46355	9.68289
uc008gea.1	0.00121731	8.37579	8.10957	8.18887	9.00894	9.76845	9.90261	9.46355	9.68289
uc008gea.1	0.00121731	8.37579	8.10957	8.18887	9.00894	9.76845	9.90261	9.46355	9.68289
AK014928	0.000596948	5.7321	5.69958	5.89478	6.32682	6.91954	7.35373	6.98675	6.98595
ENSMUST00000146116	0.00157762	4.56239	4.43145	4.67423	5.31293	5.98628	6.26209	5.80783	5.80203
ENSMUST00000120763	0.015997	6.25986	5.97275	6.68382	7.78497	8.14542	8.06855	7.97273	7.85955
MM9LINCRNAEXON11650+	0.00441646	6.5996	6.52565	7.5796	8.04537	9.14503	8.73793	8.71464	9.04601
uc008nqc.1	0.0321113	7.33055	8.47047	8.55416	9.20489	9.30927	9.85079	9.34729	9.59892
ENSMUST00000119743	0.010546	7.14141	7.18055	7.28079	8.54548	9.1016	8.99007	8.56099	8.74888
uc008nqj.1	9.3293e-06	8.92573	8.65989	8.68308	8.78222	9.77599	9.98286	9.83491	9.76533
MM9LINCRNAEXON10503+	0.0027942	5.9823	6.10883	4.83919	5.04802	7.60684	7.63696	6.99024	6.97507
AK043537	0.0111263	6.30182	6.05873	6.58962	7.38332	7.53009	7.87176	7.56787	7.67466
NR_027894	0.000628852	8.47464	8.30495	8.52239	8.85566	11.3638	10.6883	10.4101	9.95086
ENSMUST00000119345	0.000175174	11.3725	11.7168	11.9943	11.7369	12.8081	13.213	13.292	13.3645
MM9LINCRNAEXON12060+	0.000412393	6.20712	6.74916	6.40413	6.50652	7.36593	7.95273	7.64506	7.57088
MM9LINCRNAEXON10344+	0.0258578	5.6707	5.05107	5.50151	6.70979	6.97727	6.92177	6.7076	6.59093
uc.403+	9.82432e-05	4.23923	5.74435	6.51567	5.93994	11.5036	10.0276	11.0461	10.8211
uc009pbm.1	0.00131393	4.99829	5.31107	5.50134	4.09353	7.25313	7.4867	6.49338	7.42794
uc009pbm.1	0.00131393	4.99829	5.31107	5.50134	4.09353	7.25313	7.4867	6.49338	7.42794
uc009pbm.1	0.00131393	4.99829	5.31107	5.50134	4.09353	7.25313	7.4867	6.49338	7.42794
uc009pbm.1	0.00131393	4.99829	5.31107	5.50134	4.09353	7.25313	7.4867	6.49338	7.42794
uc009pbm.1	0.00131393	4.99829	5.31107	5.50134	4.09353	7.25313	7.4867	6.49338	7.42794
uc009pbm.1	0.00131393	4.99829	5.31107	5.50134	4.09353	7.25313	7.4867	6.49338	7.42794
uc009pbm.1	0.00131393	4.99829	5.31107	5.50134	4.09353	7.25313	7.4867	6.49338	7.42794
uc009pbm.1	0.00131393	4.99829	5.31107	5.50134	4.09353	7.25313	7.4867	6.49338	7.42794
uc009pbm.1	0.00131393	4.99829	5.31107	5.50134	4.09353	7.25313	7.4867	6.49338	7.42794
uc009pbm.1	0.00131393	4.99829	5.31107	5.50134	4.09353	7.25313	7.4867	6.49338	7.42794
uc009pbm.1	0.00131393	4.99829	5.31107	5.50134	4.09353	7.25313	7.4867	6.49338	7.42794
NR_015456	1.57698e-05	10.3132	10.5947	10.7252	10.5332	12.1628	12.0486	12.5078	12.4414
uc008gin.1	0.000344165	6.27882	6.42504	6.15982	6.60063	7.53563	7.78701	7.17878	7.53348
uc008gin.1	0.000344165	6.27882	6.42504	6.15982	6.60063	7.53563	7.78701	7.17878	7.53348
uc009pxu.1	0.0169306	9.10232	8.9085	8.707	10.375	10.6373	11.0429	10.5796	10.2253
BQ443245	0.0121821	10.1862	9.71748	10.5391	9.10511	10.7584	10.987	11.3171	11.2303
BQ443245	0.0121821	10.1862	9.71748	10.5391	9.10511	10.7584	10.987	11.3171	11.2303
BQ443245	0.0121821	10.1862	9.71748	10.5391	9.10511	10.7584	10.987	11.3171	11.2303
BQ443245	0.0121821	10.1862	9.71748	10.5391	9.10511	10.7584	10.987	11.3171	11.2303
BQ443245	0.0121821	10.1862	9.71748	10.5391	9.10511	10.7584	10.987	11.3171	11.2303
BQ443245	0.0121821	10.1862	9.71748	10.5391	9.10511	10.7584	10.987	11.3171	11.2303
BQ443245	0.0121821	10.1862	9.71748	10.5391	9.10511	10.7584	10.987	11.3171	11.2303
BQ443245	0.0121821	10.1862	9.71748	10.5391	9.10511	10.7584	10.987	11.3171	11.2303
ENSMUST00000164299	0.00621763	4.34216	4.37663	5.21965	5.49551	5.85469	6.18922	6.56623	6.22435
ENSMUST00000073230	4.25883e-05	9.44193	9.38665	10.0899	9.4249	11.4048	11.322	11.3676	11.41
AK084677	0.00179093	6.19325	6.87867	6.76507	7.07062	7.92546	8.46035	7.71278	8.03908
AK138037	0.0256843	4.19163	3.74625	4.67662	5.00999	6.39715	5.95475	5.16499	5.07829
AK006833	0.000597877	4.745	4.68948	4.43185	4.83361	5.48806	6.16838	5.68448	6.02121
ENSMUST00000099450	0.00233245	9.41556	9.27716	10.1211	9.20083	10.4114	11.4692	11.4432	11.3577
AK015268	5.1679e-05	11.3657	11.8836	11.9563	11.4969	13.4359	13.3141	13.581	13.1878
AK039379	0.00185236	6.42151	6.85603	6.60758	7.10967	8.61379	7.93959	7.76073	7.85805
ENSMUST00000145916	0.0256195	8.34332	8.70852	7.76772	9.34764	9.54268	10.3196	9.2139	9.89926
AK142582	0.00304947	7.33323	7.06573	7.00266	7.92319	8.86036	8.45236	8.19958	8.65398
ENSMUST00000130985	0.00592603	6.92932	6.71766	7.14353	6.87315	7.31601	8.5243	8.40992	8.53202
ENSMUST00000121397	0.00159622	8.29954	8.31843	7.93979	7.28276	9.26059	9.68025	9.28065	9.31559
ENSMUST00000120583	0.00108557	14.2819	14.2616	14.4444	14.9605	15.5365	15.7551	15.349	15.6223
uc007uyu.1	0.00608349	4.14296	5.26625	5.12817	4.95066	6.1361	6.07991	5.77773	5.88271
uc009csb.1	0.000895004	9.42322	10.168	10.5503	11.3919	13.1489	12.9235	12.8202	12.8002
uc.293+	0.0035831	6.78294	6.71977	5.93534	6.16626	7.37597	7.71674	7.26378	7.49762
NR_033617	0.000307463	6.67473	6.37226	6.21388	6.61204	7.38654	7.72043	7.38607	7.39552
ENSMUST00000155531	0.00109474	5.15949	5.5025	5.91524	5.51039	7.56346	7.08773	6.61564	6.82452
AK040421	0.00203105	5.20399	4.6931	5.53683	5.87556	7.11001	6.874	6.42358	7.06643
BC128340	6.45967e-06	7.842	7.9644	8.06898	8.42432	10.214	10.2475	10.0201	10.0095
uc007xiw.1	2.8616e-06	6.51195	6.14581	6.94477	6.54397	9.28015	9.3044	9.43885	9.33169
uc007xiw.1	2.8616e-06	6.51195	6.14581	6.94477	6.54397	9.28015	9.3044	9.43885	9.33169
uc007xiw.1	2.8616e-06	6.51195	6.14581	6.94477	6.54397	9.28015	9.3044	9.43885	9.33169
uc007xiw.1	2.8616e-06	6.51195	6.14581	6.94477	6.54397	9.28015	9.3044	9.43885	9.33169
uc008ckd.1	0.0048277	5.50661	5.47327	5.84748	5.06742	7.67283	6.80556	6.39373	6.6216
uc008hoj.1	0.0111346	8.71969	8.98825	9.03789	6.82437	10.2103	10.8156	10.0289	10.5598
ENSMUST00000120684	3.20939e-05	6.26957	6.20524	6.03029	6.19779	7.06245	7.44464	7.17463	7.23984
ENSMUST00000121012	4.08626e-05	9.21467	9.18816	9.01292	8.33885	11.4714	11.4257	11.2559	11.859
ENSMUST00000054148	0.000907722	13.4212	13.2974	13.5966	14.0032	14.741	14.56	14.4429	14.5999
BC027087	0.000370932	5.0993	5.29863	4.83557	5.2899	5.9854	6.37054	6.32599	6.03936
AK039478	0.000626627	5.95801	6.89559	6.44355	6.21979	7.65942	8.22383	7.93585	7.77381
NR_015487	0.00823129	7.62631	7.37833	8.01314	8.55416	9.41029	9.07973	8.99869	8.68117
AK015962	0.0130604	4.66498	4.7109	5.61756	6.09699	6.43023	6.40644	6.52005	6.77023
uc008zll.1	0.0218761	5.34757	6.61552	5.15046	5.53511	6.40397	6.74461	6.89129	6.85799
AK031320	0.014174	10.4625	9.221	10.5089	10.7849	12.2582	11.4075	11.6545	11.2753
AK031320	0.014174	10.4625	9.221	10.5089	10.7849	12.2582	11.4075	11.6545	11.2753
AK031320	0.014174	10.4625	9.221	10.5089	10.7849	12.2582	11.4075	11.6545	11.2753
uc009oex.1	0.0109499	5.29617	4.79975	4.6848	5.75585	6.65064	6.28048	6.21615	5.78866
AK009366	0.00710914	6.93282	6.6224	6.8458	8.31651	9.02885	8.72545	8.6749	8.61725
AK030561	0.01047	4.69218	5.09218	5.74974	5.88042	6.10135	6.55641	6.60905	6.83848
AK017967	0.00123578	3.97086	3.89626	4.85187	4.91017	6.22653	5.96113	5.85539	6.25825
AK039059	0.00285441	3.934	4.29514	4.94256	5.40001	7.25637	6.0062	6.62955	6.75343
CD546536	0.0231351	6.08347	5.99238	6.11033	7.01904	7.94269	7.36607	7.26011	6.76589
uc009moc.1	0.000548445	4.85315	3.89677	4.58463	4.6673	6.21441	6.23325	6.01124	5.78408
uc009moc.1	0.000548445	4.85315	3.89677	4.58463	4.6673	6.21441	6.23325	6.01124	5.78408
NR_036456	0.00208475	4.84953	4.03697	4.96245	5.29863	6.21832	6.00254	6.408	6.51195
BI465784	0.00448558	4.91404	4.86478	5.50685	6.08478	6.67245	6.94756	6.46754	6.65005
uc007vzr.1	0.000272196	5.72341	5.32143	5.22895	6.05848	7.49199	7.24967	7.00667	7.57351
uc007rxs.1	0.0072701	7.17978	6.72958	6.95389	8.36945	8.86365	8.73664	8.65371	8.85465
AK164814	0.00586495	8.73716	8.52763	8.68558	9.61515	10.4463	9.76292	10.0357	10.0413
uc007gsq.1	0.000412817	7.76459	8.03675	7.82454	8.21777	11.4367	10.6318	9.79204	10.234
ENSMUST00000126220	0.000275111	12.7571	12.7728	13.352	13.0323	13.961	14.141	14.2445	14.2165
ENSMUST00000153581	6.88199e-05	13.7756	14.1292	14.5011	14.4599	15.8981	15.8803	16.155	16.1709
ENSMUST00000119725	0.013972	4.47876	4.49657	3.99934	5.62899	5.87202	6.37885	5.8257	5.69699
uc007hco.1	0.0295679	4.70038	5.23516	5.12922	4.63523	5.78576	5.94662	5.32582	6.99264
AK040535	0.043033	4.3252	4.95641	6.20944	5.43926	6.00004	6.17436	6.54085	6.4925
MM9LINCRNAEXON11465-	0.00391457	4.17492	4.68739	3.97353	5.06257	5.6353	6.77306	6.07444	5.80783
NR_027968	0.0216272	5.47754	5.08232	3.67035	4.88831	5.98298	6.43056	5.77677	6.0175
AK053132	0.00307466	7.35894	7.20928	7.83313	6.68803	9.65086	8.77822	9.91536	8.5381
ENSMUST00000117248	0.0154852	5.18326	4.75202	5.26651	6.1279	6.50022	6.57276	6.14119	6.22057
ENSMUST00000051412	0.0217992	9.05879	8.97823	9.92347	8.79898	10.4958	9.77098	10.5947	9.89971
ENSMUST00000119914	0.000819133	12.7624	13.459	12.1373	12.2799	14.5802	14.5285	14.5242	14.428
MM9LINCRNAEXON11643-	0.0206516	5.72479	7.72657	7.17692	6.85497	8.21224	7.8909	8.34807	8.66304
ENSMUST00000159621	0.00443003	6.0265	6.26358	6.58363	6.95067	7.33484	8.617	7.77552	8.01605
MM9LINCRNAEXON11294-	0.0225084	5.44317	5.76746	6.46909	5.94101	6.17297	7.47407	7.0708	7.27508
ENSMUST00000117264	0.00507064	11.6638	12.3691	13.1184	12.2577	13.4624	13.6734	13.8898	13.749
AK147582	0.00027704	6.18462	6.15275	6.83884	7.06231	8.60027	8.18015	8.52554	8.43351
uc009bht.1	2.63668e-05	5.89845	5.66913	6.26013	6.36392	9.77098	9.29004	9.29113	10.4526
ENSMUST00000168048	0.000395075	5.485	5.451	4.88617	5.63045	6.93055	7.81379	6.93644	7.48181
MM9LINCRNAEXON11804+	0.00245145	4.6582	3.8128	4.42783	4.80804	5.61444	5.57183	5.76949	5.39523
ENSMUST00000031369	0.00456515	8.10035	7.63642	8.06855	8.70639	9.42862	9.02582	9.01967	9.44728
ENSMUST00000119268	1.6131e-06	5.11384	5.61544	5.67063	5.1363	10.1283	9.37862	9.41587	9.81109
mouselincRNA0478+	0.00519816	10.0363	10.1883	10.8052	11.039	11.407	12.3233	11.7816	11.7907
AK036433	2.88492e-05	5.37224	5.54437	5.82711	5.99362	7.26868	7.41995	7.30723	7.25661
ENSMUST00000122169	0.00166655	10.4467	10.4332	11.0226	11.4792	12.318	12.1915	12.3479	12.1028
NR_015466	0.0303081	6.20024	5.81293	7.28028	6.7236	8.25259	6.94262	7.66268	7.95166
AK047083	0.00823307	5.66638	6.26402	6.37926	5.76643	7.07027	7.53615	6.56839	7.01904
AK047083	0.00823307	5.66638	6.26402	6.37926	5.76643	7.07027	7.53615	6.56839	7.01904
ENSMUST00000152530	0.00814434	3.94814	4.14431	5.37345	4.58686	5.40538	6.46543	6.04669	6.63946
MM9LINCRNAEXON11296+	0.00399594	11.5012	12.0525	12.1014	12.3049	12.6238	13.6455	13.4049	13.3366
uc008mau.1	5.96335e-05	7.70602	8.13366	8.85317	8.28903	11.1629	11.0537	11.9572	11.7816
ENSMUST00000151887	0.00397253	7.41176	7.16631	7.16933	8.10257	8.77756	8.70404	8.29908	8.51774
ENSMUST00000151887	0.00397253	7.41176	7.16631	7.16933	8.10257	8.77756	8.70404	8.29908	8.51774
uc.201+	0.00572912	6.44415	6.79427	5.78917	5.79714	7.25289	7.44197	7.15659	7.26612
ENSMUST00000160528	0.00282334	7.8235	7.59244	7.40019	8.5036	9.63906	9.21509	8.94383	9.05747
ENSMUST00000157578	0.00350263	3.98572	4.46681	5.29854	4.60104	5.85193	5.79191	6.10144	5.82115
uc008grn.1	0.00240466	8.29559	8.07763	6.70462	5.44006	10.7485	10.2629	10.4439	10.5538
ENSMUST00000095938	0.00906623	7.48748	6.54446	6.84989	7.25627	7.93655	8.27468	7.64247	8.41676
humanlincRNA0506+	0.0343783	6.57375	6.43023	6.81335	7.93346	8.22245	8.54588	8.66304	7.31315
AK035351	0.000354163	8.82747	9.52609	9.97252	8.62517	11.4406	11.4459	11.8721	11.7541
ENSMUST00000156825	0.0261256	6.46543	5.3333	5.41743	6.36868	7.37321	6.78789	6.52123	7.03691
uc009mky.1	0.00392594	4.66817	6.04877	4.96199	5.53641	7.00232	6.81037	6.50307	6.77897
uc009mky.1	0.00392594	4.66817	6.04877	4.96199	5.53641	7.00232	6.81037	6.50307	6.77897
uc009mky.1	0.00392594	4.66817	6.04877	4.96199	5.53641	7.00232	6.81037	6.50307	6.77897
AK037140	0.000948381	5.75764	5.83639	6.12732	6.41496	6.90205	7.34935	7.6338	7.45362
MM9LINCRNAEXON11538-	0.00118525	4.62184	5.1185	5.30248	5.5025	6.11528	6.90416	6.89747	6.77821
ENSMUST00000151398	0.00592442	8.34013	8.21265	8.50392	8.93119	9.01113	10.1593	9.94072	9.78442
ENSMUST00000142614	0.0217223	5.77737	5.95286	5.83928	5.92343	6.19872	8.50844	7.34454	7.27169
AK089139	0.0048261	5.52143	5.05423	6.15509	6.32313	7.62099	6.71204	7.58523	7.42643
AK089139	0.0048261	5.52143	5.05423	6.15509	6.32313	7.62099	6.71204	7.58523	7.42643
AK089139	0.0048261	5.52143	5.05423	6.15509	6.32313	7.62099	6.71204	7.58523	7.42643
uc009ewo.1	0.0238514	5.26553	7.03211	5.75178	6.00289	7.27823	7.36615	7.01849	7.00195
uc009ewo.1	0.0238514	5.26553	7.03211	5.75178	6.00289	7.27823	7.36615	7.01849	7.00195
uc009ewo.1	0.0238514	5.26553	7.03211	5.75178	6.00289	7.27823	7.36615	7.01849	7.00195
uc009ewo.1	0.0238514	5.26553	7.03211	5.75178	6.00289	7.27823	7.36615	7.01849	7.00195
ENSMUST00000069626	5.11523e-05	7.2176	7.05864	7.4109	7.57724	8.63222	8.95509	8.88409	8.61514
AK047209	0.0353751	7.52324	7.57991	6.4801	7.97943	8.53163	8.85625	8.10276	8.07844
AK137431	0.00946834	7.07715	6.72577	6.75965	7.87408	8.38418	8.23809	7.96377	8.08685
AK137431	0.00946834	7.07715	6.72577	6.75965	7.87408	8.38418	8.23809	7.96377	8.08685
NR_015555	0.0286558	9.57101	9.42707	10.0209	10.9024	11.5293	11.0346	11.1673	10.5939
AK136811	4.19461e-07	4.50668	4.59868	4.89353	4.8801	7.51404	7.69634	7.88686	7.59135
MM9LINCRNAEXON10881-	0.00890544	3.92585	5.09738	5.07528	4.8308	5.95329	5.5901	5.82857	5.94587
uc007lsh.1	0.000220696	8.27357	8.78658	9.16775	8.40204	10.2899	10.4526	10.8515	10.4445
ENSMUST00000164699	0.00215789	5.50377	5.75745	5.85946	4.87997	6.44384	6.90832	7.15183	7.13336
AK078624	0.00916167	5.72044	5.64242	6.92819	5.59131	6.90158	7.26868	7.51854	7.5134
AK076537	0.00182861	6.77488	5.88929	6.39153	5.66539	7.98378	7.90853	7.2865	7.79864
ENSMUST00000117770	0.0159851	5.18451	5.39182	5.2259	6.22424	6.42743	7.32746	6.37809	6.37578
AK132360	0.000201778	7.46762	7.39166	8.01119	8.11686	11.6487	10.2865	11.7875	10.6136
AK050786	2.00056e-05	6.33804	6.50222	6.12302	6.5727	7.60702	7.74756	7.65368	7.80806
humanlincRNA1245+	0.00271593	8.47309	8.29954	8.07146	9.05747	10.2415	10.3927	9.40691	9.84242
AK002964	0.00848839	5.91827	6.67997	6.0687	6.03348	6.60279	7.72538	7.62758	7.52228
ENSMUST00000117795	0.000576771	5.20001	5.80643	5.19422	5.7121	6.96838	7.25672	6.61754	6.75198
ENSMUST00000120330	0.00191959	8.88869	9.41556	8.00716	8.51343	10.7481	10.1853	10.7548	10.2187
ENSMUST00000120330	0.00191959	8.88869	9.41556	8.00716	8.51343	10.7481	10.1853	10.7548	10.2187
ENSMUST00000120330	0.00191959	8.88869	9.41556	8.00716	8.51343	10.7481	10.1853	10.7548	10.2187
ENSMUST00000097531	0.000222752	5.95286	6.26615	5.85782	6.46199	8.38763	10.2768	9.78295	9.43473
MM9LINCRNAEXON10241+	0.00207646	8.9811	8.54528	8.4613	8.93891	9.84788	10.3997	9.51852	9.83958
uc009cuu.1	0.00150468	14.1005	13.8168	14.3728	13.5282	15.0098	15.0011	15.0591	14.862
CN670282	0.000597933	5.67534	5.27172	5.2225	5.4601	6.75173	6.6402	6.19378	6.35698
MM9LINCRNAEXON10120+	0.00210307	7.51819	6.9298	7.05878	8.25424	9.69587	9.46561	8.71107	9.54502
ENSMUST00000112781	0.00458563	5.91717	5.91953	5.81475	6.51694	6.61632	7.09417	7.42171	7.08935
AK089870	0.000507861	9.8126	10.2491	10.1002	9.62106	11.0534	11.859	11.6124	11.3303
uc007jcw.1	0.0438692	6.56094	6.6248	7.56458	8.05671	8.48706	8.44739	7.84481	8.06837
uc007jcw.1	0.0438692	6.56094	6.6248	7.56458	8.05671	8.48706	8.44739	7.84481	8.06837
ENSMUST00000146622	0.000733607	10.4809	10.5904	9.79596	10.6929	12.422	12.2149	11.5877	12.1701
MM9LINCRNAEXON10825+	0.000359478	9.70587	9.54718	9.25192	10.578	12.6881	13.0814	11.9098	12.338
AK046653	0.00468185	4.64439	4.95254	5.23431	5.0339	7.44197	6.048	5.98587	6.77423
uc008tsw.1	0.00201137	6.72591	6.79437	6.94353	7.28015	7.89925	9.13572	8.27681	8.39899
uc008tsw.1	0.00201137	6.72591	6.79437	6.94353	7.28015	7.89925	9.13572	8.27681	8.39899
ENSMUST00000118177	7.57006e-05	13.6392	13.8192	14.1989	13.5519	15.3455	15.7492	15.351	15.3843
uc007xim.1	0.000925757	7.60008	7.48949	6.33668	5.30092	10.1255	9.65531	10.7142	10.668
uc007xim.1	0.000925757	7.60008	7.48949	6.33668	5.30092	10.1255	9.65531	10.7142	10.668
uc007xim.1	0.000925757	7.60008	7.48949	6.33668	5.30092	10.1255	9.65531	10.7142	10.668
AK142890	0.00242314	8.44197	8.43047	8.61605	9.14006	9.42623	9.82888	9.78201	10.202
ENSMUST00000136531	0.0099713	4.31742	4.0912	4.45079	4.56373	4.96972	6.05637	6.15654	5.09913
AK044606	0.0101649	5.56241	5.89214	6.41377	6.37117	7.35959	7.31537	6.5121	7.34202
uc.133-	0.000176232	8.89959	8.73886	8.36202	9.61114	11.1266	11.0226	10.9967	11.1308
uc009apo.1	0.000786766	7.95374	8.61879	9.23741	10.0084	12.0882	11.6107	11.6446	11.7422
ENSMUST00000161395	0.00818499	7.46577	7.28292	7.1477	8.24094	8.89911	8.8756	8.24543	8.58901
ENSMUST00000152302	0.00525424	10.9167	10.8613	11.4556	12.0361	12.656	13.1725	12.3036	12.7322
NR_015472	0.0135525	6.41777	6.65346	8.1019	7.31377	8.83927	8.38553	8.66835	8.1867
AK166513	0.00407132	4.76499	5.82033	6.10866	6.29207	7.63167	7.68457	6.99096	7.45731
AK166513	0.00407132	4.76499	5.82033	6.10866	6.29207	7.63167	7.68457	6.99096	7.45731
AK020813	0.0241258	9.26754	8.81708	8.25088	7.95993	10.0845	9.61634	9.22176	9.48515
AK020813	0.0241258	9.26754	8.81708	8.25088	7.95993	10.0845	9.61634	9.22176	9.48515
AK046449	0.000317611	5.64688	6.34989	6.54156	5.78791	7.68776	7.88062	8.32298	7.9225
ENSMUST00000119554	0.00116547	14.1373	14.1351	14.6573	13.5269	15.4494	15.698	15.3476	15.7207
MM9LINCRNAEXON10265+	0.000106685	13.5563	13.2723	13.5695	14.024	15.1377	15.5013	15.0657	15.3572
ENSMUST00000147230	0.00969974	5.68775	5.87948	6.50187	6.16018	8.09841	6.81598	7.11403	7.1344
AK138394	0.00354872	9.27607	9.28672	10.1708	8.14315	10.7533	11.7964	11.8375	11.4938
humanlincRNA0115+	0.02825	5.5213	6.49272	5.7431	6.94414	7.26436	7.60731	7.11751	6.88556
AK077816	0.00162516	6.33312	6.96627	6.58489	7.22387	8.05035	8.47988	7.86105	7.94458
uc008pdu.1	0.0018667	9.73263	9.82153	9.69123	10.3289	11.6649	10.9079	10.9451	10.9821
ENSMUST00000140453	0.00127863	13.6409	14.0306	14.3898	14.7338	15.6234	15.6761	15.4287	15.5461
ENSMUST00000141964	0.00148985	7.07318	6.77319	6.4335	7.53199	9.74588	9.02184	8.36224	8.84195
ENSMUST00000119085	0.000142592	12.4017	12.2918	12.6327	11.7997	13.8684	14.4326	14.4961	14.6363
MM9LINCRNAEXON10032+	0.00165427	9.3422	9.55826	9.44557	10.1218	11.0968	10.6758	10.5048	10.8313
ENSMUST00000121146	0.000358057	8.25041	9.1511	8.42009	9.46355	11.319	11.1234	10.7842	11.0238
uc.358+	0.000351601	4.5822	4.11316	4.9096	4.74266	5.90176	6.07818	5.94074	5.75509
AK015298	0.00893285	6.5183	6.15167	5.97852	7.211	8.13547	7.6541	7.27405	7.74366
AK088581	0.00153816	4.56034	5.10346	4.25949	4.82232	6.05327	5.62129	5.96205	5.68531
AK080886	0.00100477	5.27628	5.8181	5.0949	4.04771	7.29137	7.856	8.87624	7.99658
ENSMUST00000100617	0.0127353	6.46152	6.3924	7.03711	5.55275	7.00501	8.06898	7.88085	8.03169
AK087397	6.83822e-05	9.2719	9.61202	9.33799	9.57552	10.7647	11.5073	11.1151	11.175
uc009urr.1	0.000598985	5.60505	5.65427	5.90955	5.04991	7.17132	6.9709	7.72195	6.98398
AK029648	0.000810323	4.75384	5.04509	5.6285	4.94337	6.26588	7.01053	6.51599	6.63187
AK039410	0.000611833	11.8869	12.0973	11.6715	12.0964	12.8256	13.6218	13.3176	13.1159
AK028835	0.00191075	6.98494	6.78458	7.15335	7.88562	8.28367	9.0347	8.85349	8.70044
BC032980	0.0454049	6.12871	6.49338	6.30852	5.32567	6.11804	7.61723	7.44565	7.42902
uc007qar.1	4.82281e-06	5.51584	6.16388	5.94344	5.92407	8.30495	8.419	8.08399	8.17714
uc007qar.1	4.82281e-06	5.51584	6.16388	5.94344	5.92407	8.30495	8.419	8.08399	8.17714
uc007qar.1	4.82281e-06	5.51584	6.16388	5.94344	5.92407	8.30495	8.419	8.08399	8.17714
AK145274	0.000659089	6.45704	7.18229	6.88671	7.23608	8.3546	8.24373	8.11864	8.0196
AK042795	0.035268	6.00761	6.54124	5.70217	5.64242	6.51032	7.07896	7.81391	6.50946
uc007dqr.1	0.00372614	6.7583	6.67025	5.60659	6.86495	8.24918	7.99959	7.67208	7.81391
ENSMUST00000152229	0.0159181	4.57264	3.9122	3.94417	4.89227	6.03708	5.47869	4.91362	5.34091
mouselincRNA0077+	0.000136992	14.4917	14.5683	15.0138	14.3163	15.9089	16.3854	16.0679	16.2318
CJ087990	0.00138044	5.53721	5.2152	5.69169	5.66449	6.78321	7.76398	6.95449	6.6686
uc007woq.1	0.000347998	7.44071	7.10011	7.29161	8.18745	9.86556	9.42121	9.21296	9.47834
uc007qaj.1	0.035237	4.55975	4.99776	5.38922	6.26402	6.25308	6.45799	6.5246	6.0614
NR_030720	4.9586e-05	8.21309	8.0345	8.76801	7.94058	10.3138	10.0864	10.4503	10.3339
ENSMUST00000121405	0.00570123	4.41668	3.96876	3.66841	4.66073	4.99755	5.06473	5.39643	5.35647
ENSMUST00000150382	0.000574346	5.00113	4.43757	4.79795	5.28063	6.02898	6.38859	6.08901	6.14773
ENSMUST00000120606	0.00118778	12.063	12.0016	12.5751	12.7244	13.3154	13.4254	13.5838	13.7442
uc008bfe.1	0.000389846	8.5466	7.50238	7.08431	6.94262	10.7033	10.5471	9.92864	10.2778
uc008ffi.1	0.0233557	8.59899	8.88777	9.25781	10.2155	10.2383	10.3983	10.4261	10.2047
MM9LINCRNAEXON10669+	0.00595305	5.21231	5.45195	5.0175	6.07069	6.80135	6.51788	6.23483	6.46815
ENSMUST00000120961	7.22857e-06	12.0333	12.1084	12.0607	12.4131	13.4994	13.3952	13.53	13.5068
AK033658	0.00258339	13.3307	12.5525	11.6719	11.8153	14.0921	14.6012	14.3211	14.2112
uc.352+	1.66308e-05	7.76043	7.7538	7.74516	8.10557	9.83847	9.72085	9.32802	9.53832
AK140896	0.00211145	4.88098	5.59749	6.7286	7.09866	8.80304	8.58299	8.69445	8.80361
MM9LINCRNAEXON10865+	0.00224141	4.75209	4.45249	4.3291	4.86959	6.10118	5.75745	5.35143	5.46492
uc008mpj.1	5.29159e-05	6.29415	6.29643	6.55521	6.59675	7.49342	7.8102	7.68388	7.46113
uc008mpj.1	5.29159e-05	6.29415	6.29643	6.55521	6.59675	7.49342	7.8102	7.68388	7.46113
uc008mpj.1	5.29159e-05	6.29415	6.29643	6.55521	6.59675	7.49342	7.8102	7.68388	7.46113
ENSMUST00000120983	0.000548887	14.0676	14.0893	14.708	13.8248	15.3384	15.7776	15.6732	15.5306
MM9LINCRNAEXON10751-	0.000570391	4.39232	4.67162	3.85467	4.66768	5.73358	5.56226	5.887	5.83527
AK053950	1.042e-05	4.93805	5.15543	5.15279	4.81801	6.95421	7.25599	7.28669	6.75485
uc009sah.1	0.000186955	9.56963	9.52649	9.26677	9.31602	10.9402	10.9109	10.3196	10.7726
AK148433	0.00159859	4.61412	4.58888	5.00474	5.39678	6.2677	6.90271	6.49242	5.95286
uc007ggl.1	0.000663656	8.5386	8.58135	8.35175	8.76479	10.0368	9.58693	9.32034	9.82122
AK044541	0.00230375	7.88232	7.57351	7.58231	7.95419	9.26536	9.2723	8.32958	9.07886
AK007026	0.026477	7.1486	7.66079	7.13336	7.27775	9.28672	8.14363	7.89014	7.97108
uc009nkt.1	0.0045339	6.26084	6.97442	7.22505	7.93549	8.93571	8.78014	8.39343	8.70238
uc008jse.1	0.00035322	11.1452	12.2464	12.463	12.7019	14.7598	14.666	14.5461	15.0775
uc008jse.1	0.00035322	11.1452	12.2464	12.463	12.7019	14.7598	14.666	14.5461	15.0775
ENSMUST00000146644	0.0226761	4.91855	4.98116	5.98838	6.38479	6.75485	7.0921	6.45529	6.70748
ENSMUST00000148847	0.0142847	4.12861	4.13119	7.46388	7.43641	9.14725	9.24275	8.83154	9.07456
CO800403	0.000108432	5.14948	5.42691	5.17312	5.90802	7.11664	7.42098	7.18126	7.00029
AK078829	0.00337898	10.1399	10.0698	10.1067	9.55562	11.576	10.719	11.4326	10.8605
ENSMUST00000148217	0.000136113	8.79898	8.48935	7.86292	8.19367	10.3979	11.0486	10.6969	10.2793
AK158004	0.000512679	4.57538	4.87391	4.34201	5.57395	7.99292	7.35078	7.91507	6.74831
AK036958	1.79625e-05	6.39102	6.71651	7.46704	7.14318	10.0871	10.0381	10.586	10.5127
AK134141	0.0446548	4.77563	5.3771	6.8576	7.441	7.76282	7.34719	8.01009	7.78389
AK042668	0.0237493	4.97786	6.08071	6.23375	6.52767	7.19007	6.79086	7.24754	6.88481
humanlincRNA1951-	0.0120265	3.87103	4.72389	4.32116	5.05463	5.81344	5.21371	5.52961	5.45164
uc007yfl.1	4.79249e-05	7.00029	7.59819	7.24984	7.3855	8.73243	8.62212	8.84553	8.63628
MM9LINCRNAEXON10975+	0.00135642	6.75485	7.1172	6.76971	7.19229	7.84685	8.30926	7.66442	8.0502
AK083098	0.0099467	4.61885	4.76278	5.57473	4.85134	5.62945	6.87669	6.54054	5.97739
AK016812	0.0263235	4.66166	5.82381	4.97565	5.70401	5.71224	6.78074	6.89232	6.33186
AK037112	0.00241956	6.10247	6.61578	6.5337	6.81735	7.34093	8.58006	8.42763	8.03612
uc007hii.1	0.0260226	8.23248	7.78976	7.91757	6.63818	8.63912	8.90161	8.44604	8.87007
AK034701	0.00435647	5.48473	5.31257	5.05912	6.01043	6.56602	6.83305	6.32325	6.32325
uc008jor.1	0.0486906	5.42383	5.08687	5.95628	7.40567	7.48067	7.23333	6.8633	7.58311
uc009kld.1	0.00778097	7.39127	7.25379	7.4379	8.42638	8.79643	8.64558	8.57489	8.81324
uc007wxn.1	0.00101998	9.7726	9.2169	9.09119	9.8519	11.48	10.7692	10.7319	11.1702
ENSMUST00000085735	0.00273192	13.4923	13.3595	13.9807	12.5515	14.7377	14.9655	15.7179	15.0752
AK051754	0.000524819	7.66268	7.99523	7.73293	7.7206	8.55068	9.21614	8.90161	8.73526
AK047500	0.00310546	5.10501	5.34262	5.44627	5.82529	6.81086	6.62805	6.24206	6.15747
ENSMUST00000150119	0.00287033	6.07169	5.76602	6.56157	6.60428	7.13645	7.54427	7.28629	7.27823
AK141927	0.000144418	8.07269	7.74516	8.22512	8.81819	10.168	10.1759	10.0538	10.3112
AK141927	0.000144418	8.07269	7.74516	8.22512	8.81819	10.168	10.1759	10.0538	10.3112
MM9LINCRNAEXON11359-	0.00912489	6.22503	6.88338	7.42794	7.67126	8.5202	8.14886	8.17471	8.41783
AK036703	1.55375e-05	6.46035	7.01316	6.74087	7.21998	12.494	10.9875	12.1175	11.2977
AK019780	0.0284924	6.02604	6.26631	6.28901	7.10108	8.38746	7.50789	7.06894	7.12593
AK037309	0.0442798	3.98129	4.15543	5.08066	5.97604	5.81736	6.19894	5.80238	6.1808
MM9LINCRNAEXON10678+	0.000754765	4.28094	4.49757	5.17732	4.46559	5.77976	6.09026	5.88545	5.87383
uc007gdc.1	0.00224479	11.5735	12.0937	12.1441	12.5078	12.9769	14.1208	13.8306	13.7031
ENSMUST00000147620	0.0325154	4.73678	5.51747	4.5635	4.7633	5.03803	6.73058	6.38723	6.10356
AK040269	0.0228021	4.60297	5.76377	4.54394	4.44337	5.22756	6.4907	6.62869	6.53171
uc008ghf.1	0.0105625	4.82677	4.92191	5.22078	6.12701	6.6243	6.57752	6.24064	6.25029
uc008ghf.1	0.0105625	4.82677	4.92191	5.22078	6.12701	6.6243	6.57752	6.24064	6.25029
ENSMUST00000118546	0.00112961	10.4707	10.2774	10.9641	10.8866	11.5491	11.6101	11.8325	11.8721
uc008dre.1	0.0295436	6.74281	7.18094	7.17235	7.06894	8.98708	7.11693	8.27653	8.36757
uc008dre.1	0.0295436	6.74281	7.18094	7.17235	7.06894	8.98708	7.11693	8.27653	8.36757
uc008dre.1	0.0295436	6.74281	7.18094	7.17235	7.06894	8.98708	7.11693	8.27653	8.36757
humanlincRNA1396+	0.000196034	9.44318	9.18694	9.16944	9.63122	10.6284	10.5538	10.2371	10.5743
AK013470	0.00332071	6.73033	6.07582	5.659	4.66422	8.94543	8.15585	8.10941	7.5978
ENSMUST00000126286	0.0294412	5.52545	5.83955	6.70748	6.99713	7.35569	6.92406	7.47229	7.67531
AK142724	0.0267785	4.64329	5.45077	6.5111	5.81293	6.60309	6.98829	6.99857	6.56647
MM9LINCRNAEXON11060-	2.57205e-05	8.20163	8.5679	8.43191	8.39515	9.45003	9.46757	9.64118	9.37602
AK004365	7.7417e-06	10.0524	9.63154	10.0243	10.599	12.9151	12.9383	12.9541	13.1413
AK082176	7.08509e-05	7.61091	7.50714	7.36376	7.68149	8.56003	8.829	8.60652	9.01241
MM9LINCRNAEXON11872+	0.0103201	5.46457	6.33481	6.41065	6.60292	6.90951	7.18862	7.42511	7.54973
uc007hvh.1	0.00234212	4.20401	4.51164	5.49625	4.89607	6.41485	6.23054	6.31102	6.01999
AK139001	3.29415e-05	4.17186	4.13767	4.72117	4.28785	6.08757	6.3064	5.89762	6.27131
ENSMUST00000118505	0.0158534	6.55201	6.47146	5.809	5.36729	7.78587	8.33988	7.65757	6.58212
ENSMUST00000139444	7.15569e-09	4.3105	4.85221	4.55118	4.58849	10.4948	10.2809	10.3738	10.2246
AK139164	0.0247883	4.68446	5.7793	4.7685	5.18278	5.44982	6.56019	6.84884	6.22272
ENSMUST00000118066	0.000979731	7.91232	7.81834	7.61547	8.41228	9.07213	9.14565	9.09187	8.83088
ENSMUST00000118066	0.000979731	7.91232	7.81834	7.61547	8.41228	9.07213	9.14565	9.09187	8.83088
ENSMUST00000025669	0.000416545	9.74234	9.87317	10.5468	10.7875	11.9549	12.027	12.1112	12.0574
humanlincRNA2390+	0.00185017	4.69679	4.60365	4.87108	5.21077	5.76536	6.10843	6.08665	5.52167
AK015637	0.000677231	6.56054	6.40187	6.62903	7.29787	9.0487	8.1156	8.3769	8.5005
AK085046	0.0375722	7.78801	8.132	9.19935	9.29576	9.68069	9.20225	10.6243	10.048
uc008ckj.1	0.0167055	7.96377	7.59874	9.12227	7.21535	9.87951	9.13203	9.49051	9.23537
humanlincRNA1612-	0.0107824	4.24367	4.98443	4.94368	5.72145	6.38163	5.84512	6.13744	6.22493
AK050730	0.000790166	10.3919	10.2691	11.5278	12.0078	13.5257	13.9187	13.7223	14.0381
MM9LINCRNAEXON10591+	9.24948e-05	7.95342	7.84573	7.89051	8.20186	9.11063	9.51164	9.08798	9.06659
uc008zif.1	0.0142384	6.42084	6.28409	6.75417	7.80361	7.96972	8.31249	7.90333	7.94588
ENSMUST00000167996	0.00674129	9.10782	9.40719	9.58068	8.2073	10.4915	10.2723	11.1982	10.3549
ENSMUST00000147704	0.00606444	4.29603	4.16205	4.46576	5.19472	5.85162	5.85109	5.38057	5.4199
AK138605	0.0106061	3.94432	4.33161	4.42949	5.55767	5.96687	5.64654	5.81501	6.13112
MM9LINCRNAEXON12110-	0.0106451	5.00667	5.15771	5.52348	5.09333	5.55795	7.00087	6.52105	6.39286
MM9LINCRNAEXON12110-	0.0106451	5.00667	5.15771	5.52348	5.09333	5.55795	7.00087	6.52105	6.39286
ENSMUST00000100598	0.00528096	7.93757	7.88124	8.86158	7.44714	9.02407	9.66573	9.52792	9.53169
ENSMUST00000091117	0.000277761	13.0589	12.7813	13.5145	12.897	14.506	14.638	15.1614	15.1987
AK157025	1.08225e-06	8.87027	8.91728	9.07078	8.85957	11.2753	11.2673	10.8975	10.9711
uc008awc.1	0.0223831	7.41884	7.38674	8.33678	9.02798	9.56912	9.05747	9.32594	9.22363
AK086476	0.0418412	5.89457	5.44331	6.30746	7.08761	7.65981	7.3032	6.6274	7.40104
ENSMUST00000119228	0.00689031	9.5815	9.51344	10.1156	10.9493	11.322	11.3101	11.6101	11.3796
AK007005	0.0271052	4.89197	5.47592	6.41263	7.08567	8.10634	6.86018	7.61841	7.69964
AK007005	0.0271052	4.89197	5.47592	6.41263	7.08567	8.10634	6.86018	7.61841	7.69964
humanlincRNA0312+	0.00115358	6.03805	6.34522	6.33002	6.23375	7.03894	8.06837	7.49762	7.8909
AK079937	2.25338e-06	8.33343	8.40881	8.4869	8.82033	11.377	11.5658	11.0126	11.2179
ENSMUST00000154037	0.000312073	5.05553	4.92111	5.11042	5.34091	6.25555	6.44848	5.92165	6.06744
ENSMUST00000119515	3.06563e-05	13.2801	13.2443	13.7555	13.0279	14.9901	15.2301	15.2565	15.2216
AK005859	0.000167769	6.86757	6.73635	6.71414	7.29255	9.75128	9.22328	8.58092	9.15012
ENSMUST00000118433	0.019525	6.09823	6.74028	7.46612	8.00857	8.64503	7.96588	8.75226	8.7403
MM9LINCRNAEXON10233+	0.000254522	6.52005	6.48234	7.12611	7.09011	8.33028	8.34098	8.12187	8.13078
AK134875	0.000196982	6.29076	6.44607	6.17689	6.53274	7.2482	7.72428	7.38292	7.32649
AK134875	0.000196982	6.29076	6.44607	6.17689	6.53274	7.2482	7.72428	7.38292	7.32649
AK157191	0.000175254	10.2311	10.0209	10.5662	10.8247	12.2563	13.1344	12.361	12.5869
uc007zns.1	0.00021262	9.65402	9.74759	10.9986	10.6883	12.9043	13.581	14.044	13.5815
ENSMUST00000122157	2.77532e-05	11.9161	11.7624	12.2748	12.272	13.5599	13.9248	13.8523	13.8941
MM9LINCRNAEXON12120+	0.00737077	4.8488	5.20147	5.25629	6.24908	6.83009	6.30312	6.7961	6.81098
ENSMUST00000162259	0.028787	4.83062	5.21415	6.24185	6.40064	7.15603	6.44679	6.97386	6.83384
ENSMUST00000136014	0.0337555	4.56234	5.42449	5.53017	5.06995	5.34313	6.85895	6.77821	6.13882
ENSMUST00000118056	0.00126444	5.83293	6.04351	5.78779	6.32987	6.79524	7.44222	6.99577	6.97629
ENSMUST00000120970	0.00165854	8.73465	8.86562	8.57547	9.53043	10.5613	11.1255	10.1546	10.3177
ENSMUST00000121445	1.49574e-05	11.6101	11.5098	12.1094	11.627	13.4954	13.8234	13.7555	13.8998
NR_015464	0.00572168	6.22749	6.27891	6.73827	7.15204	8.20076	7.34741	7.67447	7.92201
AK017785	0.0184496	4.16728	4.04403	5.43965	5.69678	6.18475	6.18295	6.60214	6.05442
CB523987	0.0185357	7.97658	8.27681	8.40563	9.11434	8.7406	10.7782	11.074	10.6487
ENSMUST00000117214	0.000667073	12.7911	12.6757	12.7886	11.8713	13.8168	14.227	14.3195	14.1248
uc009qns.1	0.00824941	7.2198	7.21422	7.42098	5.58332	8.46901	8.42009	8.7284	8.5335
ENSMUST00000145534	2.74589e-05	11.1428	10.9524	10.5878	11.1313	12.9474	12.6684	12.8527	12.5445
ENSMUST00000145534	2.74589e-05	11.1428	10.9524	10.5878	11.1313	12.9474	12.6684	12.8527	12.5445
uc008zof.1	0.00291036	8.95419	8.92596	8.18745	8.6211	11.0758	10.1583	10.4228	9.66699
uc009pbv.1	0.0209835	4.72968	4.36498	5.69075	5.25357	6.1188	6.77653	6.4925	5.54657
uc008lkf.1	0.000323333	12.8602	12.6457	13.1674	13.0203	14.0067	13.7756	14.1625	14.2535
AK015405	0.000555045	4.40222	4.20667	4.64364	5.14379	5.84136	6.42263	6.22564	6.18312
uc009tuw.1	0.000117004	9.39978	9.66121	8.61797	8.97773	12.1441	11.9584	13.3052	12.6075
ENSMUST00000120431	2.66444e-05	7.65381	8.21751	8.28794	7.41973	11.1234	11.0152	11.7576	11.9279
ENSMUST00000120431	2.66444e-05	7.65381	8.21751	8.28794	7.41973	11.1234	11.0152	11.7576	11.9279
ENSMUST00000120431	2.66444e-05	7.65381	8.21751	8.28794	7.41973	11.1234	11.0152	11.7576	11.9279
uc009pzg.1	0.000853874	5.68126	5.41956	5.49294	6.47631	7.51592	7.51197	7.15636	7.2535
uc009pzg.1	0.000853874	5.68126	5.41956	5.49294	6.47631	7.51592	7.51197	7.15636	7.2535
uc009pzg.1	0.000853874	5.68126	5.41956	5.49294	6.47631	7.51592	7.51197	7.15636	7.2535
M17518	0.00213352	5.89797	5.68678	6.43913	6.97318	8.39109	7.55917	8.00204	7.93742
uc007ldj.1	0.02254	6.45627	6.24021	6.48452	7.56605	7.78755	8.03247	7.60457	7.35569
uc.414-	2.77133e-05	9.17029	9.23321	9.10606	9.65354	11.4969	11.5148	10.9641	11.4908
uc008ljm.1	1.36633e-05	6.44384	6.89438	7.16533	6.93756	9.49948	9.24856	9.50587	9.01448
AK085855	0.000201804	5.63544	5.30352	6.19191	6.66205	8.44145	8.49247	8.51226	8.21615
NR_003188	1.21649e-05	11.0461	11.0945	10.9331	11.0036	12.5418	13.2158	12.9351	12.8635
ENSMUST00000156271	0.000172653	6.59946	6.84958	7.38373	7.59819	9.07531	8.91792	9.08684	9.10345
ENSMUST00000151038	4.20308e-06	5.79357	6.15192	6.26449	6.14557	8.36889	8.24934	8.75846	8.59385
ENSMUST00000151825	6.7297e-05	10.5569	10.3633	10.3601	11.3254	13.1172	12.7952	12.9795	13.0388
ENSMUST00000151825	6.7297e-05	10.5569	10.3633	10.3601	11.3254	13.1172	12.7952	12.9795	13.0388
AK030191	0.0104678	6.42743	5.85252	6.21979	5.20001	7.12498	6.71462	6.9246	7.19052
AK043390	0.000146962	5.96082	5.95034	6.06653	6.47756	7.19394	7.43294	7.18304	7.38142
mouselincRNA0963-	0.000491963	4.47447	4.67596	4.78649	4.79606	6.05376	5.9981	5.5469	5.52043
uc008chb.1	0.00232545	9.79748	9.55605	10.6264	10.4234	12.5508	11.954	11.4002	11.6558
uc008chb.1	0.00232545	9.79748	9.55605	10.6264	10.4234	12.5508	11.954	11.4002	11.6558
uc008chb.1	0.00232545	9.79748	9.55605	10.6264	10.4234	12.5508	11.954	11.4002	11.6558
uc008chb.1	0.00232545	9.79748	9.55605	10.6264	10.4234	12.5508	11.954	11.4002	11.6558
uc008chb.1	0.00232545	9.79748	9.55605	10.6264	10.4234	12.5508	11.954	11.4002	11.6558
uc008chb.1	0.00232545	9.79748	9.55605	10.6264	10.4234	12.5508	11.954	11.4002	11.6558
uc008chb.1	0.00232545	9.79748	9.55605	10.6264	10.4234	12.5508	11.954	11.4002	11.6558
uc008chb.1	0.00232545	9.79748	9.55605	10.6264	10.4234	12.5508	11.954	11.4002	11.6558
ENSMUST00000100687	0.000759947	12.1212	11.5308	11.7786	10.8094	13.1247	13.8749	13.8415	13.6193
AK134417	0.000623054	6.29366	6.21755	6.2668	6.79716	7.39007	7.59382	7.23432	7.3774
uc008gfj.1	0.00307711	10.5127	11.2466	12.3554	12.576	14.1292	13.8092	13.9522	14.1878
AK035766	0.00118861	7.83737	7.83737	8.62887	9.02114	10.6175	9.96287	10.2246	10.0899
AK035076	0.00248056	7.07679	7.47278	8.18633	7.24167	8.79306	8.70044	8.64697	8.75846
CR515255	0.000851617	6.95784	6.29515	6.45076	6.15275	7.87204	8.55454	7.67511	8.0918
AK133315	0.00342442	6.66704	6.79381	7.176	8.11061	9.01162	8.50492	8.73308	9.01967
ENSMUST00000120184	0.000141849	4.86366	4.45764	6.40434	5.35402	9.43529	9.5041	10.1173	8.85566
ENSMUST00000120184	0.000141849	4.86366	4.45764	6.40434	5.35402	9.43529	9.5041	10.1173	8.85566
AK080608	0.000926265	10.8713	11.2151	11.6545	11.2698	12.2406	12.1421	12.3752	12.4099
AK049592	0.000389662	7.12414	7.21746	7.60352	7.63035	8.42286	9.035	9.04276	8.70119
ENSMUST00000119402	0.00136032	6.1597	7.00501	7.24038	6.84525	8.39672	8.23335	7.95105	8.35066
humanlincRNA1635-	0.0254534	6.09411	6.0484	6.87315	7.46534	8.80742	7.31133	7.77661	8.04371
humanlincRNA0531-	0.0450399	4.67258	4.90417	5.83629	6.14323	6.85265	5.72044	6.63728	6.85391
ENSMUST00000128209	0.0493842	5.59657	5.8924	8.45042	9.54671	10.3474	9.71186	9.5037	9.60926
ENSMUST00000055280	0.0204615	8.92455	9.25838	9.93601	10.319	11.0158	10.3403	10.8007	10.6224
ENSMUST00000041159	0.00103206	11.6402	11.4246	11.4922	11.4706	12.0614	12.6612	12.8164	12.7615
MM9LINCRNAEXON11242+	0.000585411	4.91497	5.13725	5.26714	5.58828	6.37832	6.7641	6.5183	6.17796
ENSMUST00000120938	0.000460016	15.1664	15.3572	15.3419	15.8628	16.4328	16.4434	16.6311	16.562
ENSMUST00000164159	0.000488756	4.7448	3.95755	6.3655	5.50085	9.29409	9.34103	9.98149	8.43984
ENSMUST00000164159	0.000488756	4.7448	3.95755	6.3655	5.50085	9.29409	9.34103	9.98149	8.43984
AK034296	0.000940378	4.41257	4.01444	4.56955	4.52969	5.34784	6.12695	5.53511	5.58245
ENSMUST00000121659	0.000255937	13.17	12.8504	12.3352	12.2951	14.4929	14.4119	14.1752	14.5785
AK010155	0.00338794	4.61083	4.71993	5.68949	4.42104	6.9188	7.48306	5.99362	6.87697
uc008rbp.1	0.00278734	9.18967	9.06471	9.37121	9.99561	11.081	10.8104	10.6629	10.2703
MM9LINCRNAEXON11508+	0.000715253	9.51025	8.7495	9.3239	9.8588	10.817	10.9131	10.8211	11.1911
AK087769	0.0448793	6.46929	6.28919	4.73348	4.02742	7.66756	6.98377	6.47664	6.90788
AK085777	0.0010707	4.15678	3.78591	3.65548	4.48436	5.12239	5.71492	5.43137	5.2106
uc009fcw.1	3.09567e-05	12.2904	11.9233	12.5834	12.6197	14.5989	14.1738	14.4972	14.5716
MM9LINCRNAEXON11022+	0.00115741	10.7869	10.6819	11.5212	9.53208	12.7457	13.5902	14.1228	13.704
ENSMUST00000116562	0.000724704	12.8114	12.7582	12.7437	12.0514	13.8756	13.7237	14.0495	13.7107
uc009cpl.1	0.000264384	5.12268	4.62578	5.61002	4.93088	7.28576	6.66122	7.22066	7.52064
ENSMUST00000060640	0.000794681	10.483	10.6641	10.9917	10.1922	11.6119	12.0415	12.1956	11.7748
ENSMUST00000119418	0.0237419	16.1121	16.2701	16.5059	14.9561	16.7412	17.196	17.073	17.1674
ENSMUST00000134799	0.000292622	11.2984	10.6752	10.7823	11.8386	13.8388	13.3323	13.1159	13.6157
AK157660	0.000304824	8.23685	8.77117	8.72778	9.03308	10.403	9.9418	10.106	10.057
MM9LINCRNAEXON10814+	0.0113741	5.66028	5.77047	6.437	7.43887	7.47918	7.9149	8.21601	7.9811
ENSMUST00000119812	0.000628328	11.3867	11.5207	11.3457	12.3102	13.5681	14.466	13.4275	13.6091
uc007jff.1	0.00286095	6.65461	6.80798	6.63818	7.16316	8.67248	8.24094	7.57892	7.89679
ENSMUST00000050811	0.000168215	13.6644	13.6046	13.5599	13.4782	14.7729	14.3328	14.9079	14.8714
MM9LINCRNAEXON10135-	6.87883e-05	5.09913	5.3591	5.4262	5.6992	7.42098	6.84352	7.00341	7.27413
ENSMUST00000117090	0.000206736	9.45718	9.6294	9.54992	10.3036	12.0166	12.8151	11.7832	11.9314
mouselincRNA0706+	0.00113947	8.10146	8.34616	8.32819	8.71969	9.27654	9.84109	9.27654	9.40691
uc007xpe.1	0.000135885	11.039	10.7713	10.5581	10.6288	12.1175	11.7203	11.9319	12.1157
uc007xpe.1	0.000135885	11.039	10.7713	10.5581	10.6288	12.1175	11.7203	11.9319	12.1157
ENSMUST00000171220	0.00157704	9.74192	9.23961	9.60973	10.3601	11.4083	11.0674	10.9124	11.1301
ENSMUST00000156682	0.0043583	5.1744	5.33391	5.7269	6.2992	6.96584	7.15204	7.01166	6.50544
MM9LINCRNAEXON10821-	0.00146051	6.9984	7.37164	7.67768	8.14471	9.29665	8.77053	8.93119	9.18322
AK146131	0.014918	9.38863	9.22886	9.18435	8.44379	9.89582	11.0748	9.80023	10.317
AK146676	0.0053763	8.40636	8.92548	8.70284	9.39669	9.61809	10.524	9.99528	10.045
ENSMUST00000131044	5.27267e-05	5.14472	5.07126	5.10145	5.6028	6.47996	6.7094	6.56434	6.62084
uc008uhp.1	0.00103465	8.16053	7.95342	8.3087	8.5619	9.18816	9.44244	9.44044	8.96949
AK201973	0.000427976	6.08397	5.94391	6.51084	6.20635	7.08526	7.56338	7.48445	7.21665
ENSMUST00000121207	0.0174446	6.53444	6.04076	7.02469	5.75086	7.08267	7.15603	7.55488	7.56704
MM9LINCRNAEXON10743-	0.0498689	5.00825	5.14754	6.67075	6.38598	6.79969	7.10495	7.06202	6.57106
ENSMUST00000152421	0.00492188	5.21692	4.87463	5.89301	5.43957	6.63972	6.29167	6.22928	6.29673
AK015983	0.000266948	8.85183	8.73417	9.09561	9.58976	10.5942	10.5841	10.9624	10.5793
ENSMUST00000073645	0.00537036	6.06647	7.13015	6.55463	6.59832	8.09502	7.81976	7.34781	7.64447
AK077132	0.00442453	4.41765	4.43609	3.59182	4.35795	5.24397	5.41257	5.55606	4.92595
AK145056	0.000541279	8.59685	8.58878	9.07912	9.39573	10.3647	11.1313	10.4877	10.6131
AK075891	0.000107811	8.46816	8.50668	9.79306	9.43473	11.9805	12.1778	12.0579	12.0318
MM9LINCRNAEXON10432-	0.00591404	5.95791	6.8704	6.95002	6.30312	7.26217	8.56278	8.07944	8.2482
ENSMUST00000121894	0.0104709	8.45735	7.86964	7.86133	7.12057	8.78687	8.83449	8.8582	8.85392
AA759596	0.00345612	5.9071	6.0743	6.43626	5.52201	6.82874	8.034	7.35419	7.76537
AA759596	0.00345612	5.9071	6.0743	6.43626	5.52201	6.82874	8.034	7.35419	7.76537
ENSMUST00000109672	0.0325172	7.91855	7.44916	8.30679	8.524	9.714	8.22466	9.26014	9.47055
uc007azc.1	1.07465e-05	13.3991	13.4322	13.5439	13.6193	14.6677	14.5683	14.7979	14.4842
MM9LINCRNAEXON11770+	0.0360849	4.32742	4.63403	5.67524	5.93042	6.01207	5.98902	6.46815	6.92296
uc008ucl.1	0.00267908	9.48064	9.22916	10.0306	9.64326	10.4765	10.4819	11.1135	10.7375
uc008nrl.1	0.00138301	8.01063	7.84997	7.64993	7.22288	9.97542	9.68442	8.79935	9.21614
MM9LINCRNAEXON11304+	2.13156e-06	9.45259	9.30617	9.35725	9.56994	10.4973	10.5102	10.6003	10.5083
ENSMUST00000153057	7.9045e-09	6.91114	6.8165	7.0441	7.27538	13.0312	12.6769	12.8056	12.6998
AK042859	0.000104268	5.16435	5.67213	5.99048	5.84255	7.56388	7.47495	7.78927	8.11379
MM9LINCRNAEXON11221+	0.000827017	7.13255	6.80471	7.01997	7.36971	8.87825	8.07905	8.22512	8.73063
AA097619	0.0499275	7.77402	7.76305	8.49672	9.42275	9.20806	9.11951	9.57152	9.57382
NR_015528	0.00812475	12.3673	12.5257	13.0312	13.7271	14.395	14.0594	14.0393	14.0893
uc009kdm.1	0.00140542	5.6611	6.24206	7.21746	8.20221	9.82089	10.4547	10.2798	9.78415
uc009kve.1	0.000304427	4.08589	4.98957	4.99928	5.59268	7.95846	7.42485	7.68599	7.1594
AK138628	0.000264745	6.7861	6.86941	6.44572	6.95728	8.76438	8.04958	8.09366	8.22543
MM9LINCRNAEXON11756-	0.0309779	6.40008	6.10209	6.76102	7.15125	8.22466	6.72591	8.02646	8.19958
ENSMUST00000129261	0.0158355	5.55576	5.64574	6.70631	7.08329	7.99229	7.03261	7.89587	8.16947
MM9LINCRNAEXON10569-	0.00338767	5.83491	5.91884	5.82685	6.26519	7.35827	7.71364	6.52201	7.42027
ENSMUST00000120766	0.00361564	11.7163	11.6928	12.3468	12.9092	13.618	13.4782	13.4553	13.519
MM9LINCRNAEXON11086+	0.0348516	5.6814	5.7778	6.79489	7.40213	8.17282	7.09819	7.845	7.66457
AK141672	0.0251851	10.4891	11.0804	11.5112	12.7878	12.6327	13.5629	12.8643	13.0441
ENSMUST00000072166	0.00105656	12.1235	11.8462	12.6384	12.212	13.1184	13.3769	13.7301	13.4889
AK054439	0.0295893	5.56921	5.81018	7.09537	7.38419	9.13068	7.28292	8.02423	8.14271
MM9LINCRNAEXON10431+	0.000735779	6.31291	6.8176	6.84041	7.57397	8.39726	8.86687	8.82129	8.57826
ENSMUST00000138447	0.0157	6.97005	6.84844	7.29787	7.78856	8.32033	8.8247	8.67745	7.62362
ENSMUST00000128634	0.00511439	9.76409	9.60517	10.0679	10.5581	11.9799	10.7568	11.3844	11.5069
AK020828	0.000875894	6.817	6.49291	7.06413	6.63917	7.97296	8.09675	7.84731	7.48931
ENSMUST00000117479	0.00762657	7.54973	7.95443	6.66527	7.41674	9.92928	8.22981	9.05601	9.45298
ENSMUST00000118031	7.23952e-06	14.3393	14.345	14.1076	14.2706	15.5306	15.5264	15.27	15.4549
ENSMUST00000169632	0.000195817	10.8728	10.8763	11.1886	11.7647	12.846	12.8564	12.8591	12.9351
uc008ezd.1	0.00150973	10.1684	9.69967	9.94619	10.7667	11.8752	11.2812	12.14	11.6903
AK042768	0.0016869	6.64143	6.6587	7.60813	7.12674	8.55703	8.25259	8.44418	8.13052
AK042359	0.0356623	7.42133	7.85625	8.77779	8.17154	8.39375	10.6214	9.38696	9.64702
MM9LINCRNAEXON10094-	2.59197e-05	7.99523	8.15459	7.98894	8.49943	9.67889	9.84903	9.76345	9.55605
AK148514	0.00937855	6.80038	5.99654	6.90521	7.42171	8.18155	7.65291	7.9252	8.21079
ENSMUST00000118202	0.000175966	10.6155	10.3941	11.7437	10.3062	13.4759	13.759	13.4359	13.5702
uc008ewm.1	0.0027543	7.24754	7.21229	7.61419	8.12323	8.90904	8.60974	8.50239	8.64442
uc008ewm.1	0.0027543	7.24754	7.21229	7.61419	8.12323	8.90904	8.60974	8.50239	8.64442
AK021366	0.000676706	4.18238	4.33997	4.14578	4.66715	5.69764	5.78058	5.47449	5.14315
ENSMUST00000057038	0.000434695	9.13858	8.95049	9.39114	10.4958	12.0805	12.3529	11.7454	12.0399
AV271283	0.002041	6.36608	6.49006	6.92436	7.92125	8.68453	8.88504	8.65249	8.98894
CF578288	4.17522e-06	5.88131	6.05198	5.96106	6.47138	9.20952	9.05401	8.61163	9.02885
CF578288	4.17522e-06	5.88131	6.05198	5.96106	6.47138	9.20952	9.05401	8.61163	9.02885
CF578288	4.17522e-06	5.88131	6.05198	5.96106	6.47138	9.20952	9.05401	8.61163	9.02885
CF578288	4.17522e-06	5.88131	6.05198	5.96106	6.47138	9.20952	9.05401	8.61163	9.02885
CF578288	4.17522e-06	5.88131	6.05198	5.96106	6.47138	9.20952	9.05401	8.61163	9.02885
CF578288	4.17522e-06	5.88131	6.05198	5.96106	6.47138	9.20952	9.05401	8.61163	9.02885
CF578288	4.17522e-06	5.88131	6.05198	5.96106	6.47138	9.20952	9.05401	8.61163	9.02885
CF578288	4.17522e-06	5.88131	6.05198	5.96106	6.47138	9.20952	9.05401	8.61163	9.02885
CF578288	4.17522e-06	5.88131	6.05198	5.96106	6.47138	9.20952	9.05401	8.61163	9.02885
CF578288	4.17522e-06	5.88131	6.05198	5.96106	6.47138	9.20952	9.05401	8.61163	9.02885
ENSMUST00000121274	0.00128592	9.68289	9.47936	10.4037	9.36537	11.0616	11.3817	11.1878	10.9689
uc.117+	0.00902036	5.41359	4.98198	5.38113	6.27166	7.13288	6.17574	7.13301	7.37883
ENSMUST00000122329	0.00514912	10.0403	10.0544	10.1535	9.69175	11.6162	11.2352	11.3225	10.4347
MM9LINCRNAEXON11746+	0.000734263	9.30272	9.30052	9.46922	10.333	11.1662	11.0655	11.2673	11.3844
mouselincRNA0440-	0.016644	5.34262	5.7458	6.33804	6.52325	6.8725	6.64422	7.3436	7.40633
uc009ajb.1	0.00478082	7.08746	7.05353	7.98871	8.31519	9.70535	9.42805	9.18787	8.73793
uc009ajb.1	0.00478082	7.08746	7.05353	7.98871	8.31519	9.70535	9.42805	9.18787	8.73793
AK137830	0.00190307	7.59984	7.93442	7.5058	8.02899	9.72239	8.78687	8.92455	8.89441
ENSMUST00000119857	0.00201354	12.0053	11.9822	12.5727	13.0117	13.7908	13.6409	13.8372	13.5916
humanlincRNA1728+	0.000294874	4.73152	4.50738	4.38202	5.01082	6.08313	5.84955	5.89694	5.66553
uc007att.1	0.00074015	7.22376	7.13794	7.47375	7.74797	8.75799	8.57847	8.3006	8.34075
AK087211	0.00235183	7.66373	8.03383	8.54893	7.55025	9.06742	9.11634	9.05701	9.10279
ENSMUST00000168462	0.00851355	7.11507	7.75363	8.4622	8.21123	8.97911	8.98179	9.07348	9.07493
ENSMUST00000117918	6.98693e-05	9.19901	9.0635	9.06921	8.28171	10.914	11.1485	10.9287	11.1804
ENSMUST00000139010	5.72386e-05	8.32461	8.37273	8.41783	8.89767	10.611	10.0514	10.6887	10.4552
AK006067	0.00169752	5.35043	5.03901	5.57878	5.35679	6.1951	6.59992	6.59871	5.98838
AK020417	0.00357016	6.64124	6.60847	6.75566	7.45905	7.73789	8.11779	8.085	7.7268
ENSMUST00000122098	0.00511544	12.8651	12.9986	13.1014	12.5085	14.3654	14.2015	14.1654	13.3268
ENSMUST00000120893	0.000116692	16.2345	15.9753	16.3988	15.8815	17.1424	17.3781	17.3706	17.2407
ENSMUST00000130082	0.0253585	8.13153	8.54186	10.5354	10.8397	11.8432	11.4738	11.3027	11.6696
ENSMUST00000151942	0.000209405	10.7548	10.5411	10.8124	10.3859	12.027	11.5971	11.9584	11.6283
ENSMUST00000125365	0.0123534	4.25108	4.52015	5.57967	5.44331	6.2634	6.33366	5.88813	6.18146
ENSMUST00000125365	0.0123534	4.25108	4.52015	5.57967	5.44331	6.2634	6.33366	5.88813	6.18146
ENSMUST00000148293	0.00026148	5.90862	5.82728	5.95736	6.38371	7.14662	6.99653	6.93266	7.0498
ENSMUST00000135363	0.000652862	4.30151	4.34441	4.007	4.06731	5.88648	5.08637	5.29162	5.72583
ENSMUST00000079706	0.000155805	9.62625	9.15331	9.48301	9.74658	11.3608	11.1688	10.8336	10.823
ENSMUST00000079706	0.000155805	9.62625	9.15331	9.48301	9.74658	11.3608	11.1688	10.8336	10.823
ENSMUST00000079706	0.000155805	9.62625	9.15331	9.48301	9.74658	11.3608	11.1688	10.8336	10.823
uc008jcu.1	0.00398989	7.58766	7.7315	8.07854	8.18853	9.30459	8.55919	9.44557	8.81915
MM9LINCRNAEXON12054-	0.00365486	7.65911	7.78021	8.24613	8.45169	8.85625	10.1629	9.48985	9.79968
NR_015589	0.0070512	4.73079	4.46978	4.01797	5.05097	5.46215	6.08621	5.39892	5.61774
ENSMUST00000122186	0.000536523	8.07806	7.72476	9.05113	8.28087	10.1274	10.4009	11.019	10.7593
ENSMUST00000120199	0.00186918	15.3554	15.3554	16.2176	15.3572	16.6098	16.8744	16.7275	16.7652
MM9LINCRNAEXON11096-	0.0126228	6.49048	6.38173	6.80221	6.9496	7.04995	8.23107	7.92347	7.4891
uc007afu.1	7.89564e-05	11.5154	11.5856	12.1641	12.1206	13.5415	13.5423	13.454	13.7384
MM9LINCRNAEXON11364+	0.0171789	12.3722	11.7527	12.2983	13.5236	13.6304	13.9683	13.465	14.2004
uc008ttn.1	0.0206446	8.70755	8.24025	9.24408	10.2037	10.4686	10.1763	10.4915	10.6663
AK132572	0.00348947	7.46491	6.81384	6.76399	5.03964	9.00946	9.54351	8.75799	8.93119
humanlincRNA0388+	0.00816615	5.7309	6.64561	6.47798	7.13578	7.55086	7.49996	7.80483	7.98942
uc009iri.1	0.000310606	8.28267	8.24237	8.36673	7.53426	9.65712	10.5733	10.1703	10.0276
ENSMUST00000122085	0.000250757	8.22274	7.9811	7.70805	8.01933	9.912	9.83222	9.09074	9.68479
ENSMUST00000117059	0.00329756	4.09147	4.3403	4.75796	5.12897	5.83356	5.46346	6.10669	6.13973
ENSMUST00000122263	0.000599693	4.324	4.47432	4.9173	4.41989	6.10556	6.05414	5.93897	5.41931
MM9LINCRNAEXON11389+	0.000385582	4.81787	5.00802	5.17922	5.38413	5.99929	6.25825	6.23102	5.96653
ENSMUST00000119065	0.00527419	9.82122	9.35858	9.91996	10.6534	11.0107	11.0361	11.4231	11.1338
NR_015500	0.00329991	3.95882	4.06881	5.63774	5.29045	8.22193	6.6203	7.20337	7.11557
MM9LINCRNAEXON11373-	0.0102413	5.37752	4.68261	5.6837	6.40187	7.06334	6.55734	7.15899	6.97562
MM9LINCRNAEXON10503-	9.10059e-05	10.5008	10.3158	10.6393	11.5207	13.1639	13.2543	13.2141	13.4134
AK134812	5.59817e-05	6.07085	6.01513	6.20113	6.52524	8.14656	8.82954	9.08953	9.17052
MM9LINCRNAEXON10434-	0.00219141	4.59372	4.60631	4.73702	5.45552	5.82785	6.43388	5.98862	6.08836
uc007qnl.1	0.0242279	4.4232	3.64072	4.56778	5.32789	7.0891	4.92328	6.23085	6.79337
AK015353	0.00277757	5.92548	4.86274	5.54598	6.06334	7.32805	6.68554	7.18606	7.55796
humanlincRNA0324-	7.98914e-05	7.9652	7.97903	7.63865	7.79037	9.23156	9.80803	9.20546	9.30004
uc009jgw.1	0.00201425	10.0256	10.4289	10.4783	11.0791	11.6348	11.5604	11.8447	12.0607
uc009jgw.1	0.00201425	10.0256	10.4289	10.4783	11.0791	11.6348	11.5604	11.8447	12.0607
ENSMUST00000117226	0.000418816	4.80732	4.55927	4.3827	4.64463	7.79478	6.51084	7.86292	6.65551
MM9LINCRNAEXON11996+	0.000997494	6.67881	6.55699	7.73505	6.57995	9.84864	9.15683	10.0233	8.6556
ENSMUST00000118753	0.00183161	4.75852	4.56331	4.02111	4.02812	5.23655	5.41133	5.39011	5.42102
uc009mob.1	0.00209867	5.44234	5.07372	5.50761	5.12773	6.52343	7.34069	6.15299	6.7393
uc009mob.1	0.00209867	5.44234	5.07372	5.50761	5.12773	6.52343	7.34069	6.15299	6.7393
ENSMUST00000161466	0.00268131	15.0752	14.741	14.8893	13.7093	15.9575	16.3357	16.0755	16.3619
ENSMUST00000144915	0.0128911	7.052	6.89611	7.32258	8.39569	8.24977	9.32144	8.72749	9.23185
ENSMUST00000151076	2.57849e-08	6.46353	6.30986	6.75815	7.03837	12.9436	12.7722	12.846	12.7571
ENSMUST00000136869	3.71441e-05	7.57501	7.57501	7.4891	7.72574	9.05442	9.60926	9.13495	8.99213
BY595513	0.00188567	13.5788	13.3358	13.8523	14.1565	14.8958	14.5989	14.6867	15.0562
uc008pmi.1	0.00622516	11.8043	12.1134	12.2769	13.0627	13.4691	13.4097	13.7865	13.3164
ENSMUST00000155101	0.00480116	4.13204	4.48021	4.91584	5.07829	5.89907	5.48776	5.71376	5.56107
MM9LINCRNAEXON11487-	0.000919438	7.53682	7.67367	8.50873	8.85366	10.3539	9.93724	10.0828	10.2629
ENSMUST00000119836	0.000111662	10.1796	10.4759	11.749	11.3835	14.3811	14.2907	15.0933	14.7482
ENSMUST00000117631	0.0033807	12.3458	12.4251	12.6819	13.6695	14.3393	14.2655	14.0728	14.2549
MM9LINCRNAEXON10783-	0.000174547	11.1318	11.0346	11.0323	11.5148	12.1579	12.3775	12.125	12.3054
ENSMUST00000117238	0.000248804	6.47338	6.4941	7.25265	6.48793	8.37363	8.35515	8.04495	8.30984
NR_028442	0.000188218	9.35416	9.54538	9.3975	9.44709	10.6494	11.0371	11.6041	11.0001
MM9LINCRNAEXON10488-	0.00689319	6.31203	6.64285	7.0162	5.8079	7.53319	7.27524	7.98158	7.94041
uc008swh.1	2.26105e-05	12.0361	12.2266	10.8901	11.48	16.2176	15.5352	15.4929	16.0961
NR_033633	7.43861e-05	13.1103	13.1708	13.6901	12.9619	14.7502	14.911	14.8457	14.7203
ENSMUST00000170530	0.000977329	5.35055	5.20504	5.64072	6.04715	6.8783	7.18296	6.65105	6.7583
MM9LINCRNAEXON10104-	0.00039949	6.94817	7.03454	8.66349	7.97445	10.4139	10.5813	10.62	10.6864
uc.393+	0.0116563	6.37666	6.06097	6.05222	6.95597	8.17979	7.42133	7.38634	7.04217
ENSMUST00000124047	1.40853e-06	8.01447	8.90946	8.29156	8.73499	14.8751	13.8378	14.0706	14.1373
ENSMUST00000124047	1.40853e-06	8.01447	8.90946	8.29156	8.73499	14.8751	13.8378	14.0706	14.1373
ENSMUST00000124047	1.40853e-06	8.01447	8.90946	8.29156	8.73499	14.8751	13.8378	14.0706	14.1373
ENSMUST00000124047	1.40853e-06	8.01447	8.90946	8.29156	8.73499	14.8751	13.8378	14.0706	14.1373
uc008ltx.1	0.000406447	8.97451	8.91108	8.74093	9.0354	10.0669	11.1854	10.4985	10.7013
humanlincRNA1364-	0.000718726	7.61741	7.62039	7.81694	8.39261	9.19751	9.6713	9.16225	9.11028
AK134019	0.000357729	6.18974	6.11632	6.08577	6.37809	7.3995	7.72391	7.25034	7.02658
uc007eoe.1	0.000299731	12.6871	12.6637	12.2417	12.318	14.4244	14.4487	13.6157	14.1441
uc007eoe.1	0.000299731	12.6871	12.6637	12.2417	12.318	14.4244	14.4487	13.6157	14.1441
uc008sjz.1	0.00336655	7.25687	7.06553	8.42905	9.40691	11.4846	11.0416	10.8141	10.2097
ENSMUST00000133963	0.000441547	12.2672	11.9593	11.851	11.8656	13.2609	13.2347	12.7445	12.998
ENSMUST00000133963	0.000441547	12.2672	11.9593	11.851	11.8656	13.2609	13.2347	12.7445	12.998
ENSMUST00000127563	0.000370289	6.40892	7.23706	6.9019	7.23371	8.29647	8.33207	8.56542	8.47589
uc009gzn.1	0.000835689	13.7172	13.666	14.7026	13.2667	15.5038	15.9302	16.0077	16.0439
uc009gzn.1	0.000835689	13.7172	13.666	14.7026	13.2667	15.5038	15.9302	16.0077	16.0439
uc007osr.1	0.00434375	4.22329	4.77905	5.14711	4.6555	6.59177	5.6856	5.74974	5.83428
ENSMUST00000119563	8.11447e-05	8.13769	7.66906	7.80015	7.71581	8.90946	8.79935	8.84258	8.94118
AK040945	1.47082e-05	8.32374	8.85018	9.00073	9.45964	13.1982	12.6191	12.7831	13.6409
AK015093	0.0202691	6.35093	6.05531	7.00533	7.26217	8.00774	7.6471	7.92685	7.23227
ENSMUST00000121486	7.01925e-07	10.6843	10.5004	10.833	10.6051	12.1783	12.2523	12.3023	12.278
AK010838	0.00964289	4.67586	4.97205	5.49027	6.24493	7.58474	7.21608	6.39253	6.6903
uc008emz.1	0.0094234	6.95772	7.44973	7.64506	7.30373	7.80178	9.50944	8.94402	8.89107
AK158975	0.0341269	8.57579	8.34128	8.92177	10.0044	10.5878	9.87431	9.97578	9.8502
uc009bga.1	5.16107e-09	6.483	6.29776	6.44019	6.46856	12.1816	11.6662	11.9563	11.938
uc009uas.1	0.0322952	5.72177	5.38666	6.74639	6.89533	7.64993	6.75679	7.44812	7.66442
uc008wzr.1	0.000129972	10.7153	10.4397	10.4547	11.4002	13.5269	12.9951	12.7943	13.2829
uc008gol.1	0.00107061	7.6091	7.50738	8.52319	8.439	9.88345	9.45877	9.63218	9.95408
uc008gol.1	0.00107061	7.6091	7.50738	8.52319	8.439	9.88345	9.45877	9.63218	9.95408
AK041002	0.0157407	7.91304	7.83065	8.90161	9.47376	10.1354	9.70261	9.86376	9.8549
uc007ruy.1	0.00176002	8.86435	8.63315	9.12757	9.83118	10.4132	10.5694	10.4809	10.6288
uc007ruy.1	0.00176002	8.86435	8.63315	9.12757	9.83118	10.4132	10.5694	10.4809	10.6288
AK009593	0.000243109	10.7562	10.8938	11.4057	10.9194	12.0798	12.2143	12.3947	12.4738
AK014149	0.00535914	9.4018	9.28817	10.1008	9.22264	10.1494	10.5982	10.6735	10.5942
AK149227	0.00384127	8.12345	7.81741	8.84876	9.24785	10.1326	9.78907	10.1239	10.2122
ENSMUST00000125130	0.000104674	10.0361	10.1753	10.4909	10.2718	11.1447	11.3829	11.3203	11.1642
ENSMUST00000118702	0.00427327	6.21979	6.1031	6.79857	7.30267	7.7871	7.72779	8.15564	8.01933
uc009icz.1	0.00184974	5.34313	5.19646	5.23721	5.81736	6.44287	6.71032	6.47779	6.07392
AK156476	0.00133194	4.20177	4.79422	5.16592	5.60857	6.55336	6.68069	6.62573	6.65722
BC156060	4.64279e-05	15.1843	15.4584	15.495	15.8601	16.9921	16.9534	17.2068	17.0646
BC156060	4.64279e-05	15.1843	15.4584	15.495	15.8601	16.9921	16.9534	17.2068	17.0646
BC156060	4.64279e-05	15.1843	15.4584	15.495	15.8601	16.9921	16.9534	17.2068	17.0646
BC156060	4.64279e-05	15.1843	15.4584	15.495	15.8601	16.9921	16.9534	17.2068	17.0646
BC156060	4.64279e-05	15.1843	15.4584	15.495	15.8601	16.9921	16.9534	17.2068	17.0646
AK201943	0.00107046	11.2774	10.8163	11.0585	10.2449	11.9843	12.5732	12.5342	12.656
ENSMUST00000118061	0.0244474	9.71044	9.92763	10.5001	7.36534	11.4706	11.4506	11.3616	11.4746
uc008smk.1	0.00300161	8.70315	8.35039	11.435	12.1381	15.4568	14.8642	14.8064	14.3437
AK157043	0.0127187	10.1719	10.0189	10.0408	10.3919	10.5245	11.8432	11.0219	11.2568
ENSMUST00000120913	0.000235828	15.2671	15.5591	15.0198	15.5443	16.4929	16.8362	16.4051	16.7275
ENSMUST00000137796	0.00726269	6.17824	6.71878	6.52074	6.96838	7.56624	8.28985	7.20089	8.09598
NR_015604	0.000274582	7.04963	7.53894	7.72912	8.24334	9.93326	9.48758	9.64769	9.5482
NR_015604	0.000274582	7.04963	7.53894	7.72912	8.24334	9.93326	9.48758	9.64769	9.5482
NR_015604	0.000274582	7.04963	7.53894	7.72912	8.24334	9.93326	9.48758	9.64769	9.5482
ENSMUST00000134550	0.0229062	9.70358	9.89523	10.2942	9.05401	10.045	11.1522	11.3801	11.2521
ENSMUST00000134550	0.0229062	9.70358	9.89523	10.2942	9.05401	10.045	11.1522	11.3801	11.2521
uc009git.1	0.000218774	5.75859	5.8158	6.61439	5.79526	7.52595	7.8095	7.78535	7.94406
ENSMUST00000080271	0.00152256	11.2745	11.1273	11.6173	10.3236	12.3628	13.3164	13.2858	13.2529
uc008vfy.1	0.0283192	12.6062	12.4491	12.5886	10.2562	12.9878	13.9499	14.1429	14.1392
ENSMUST00000098239	0.00124767	7.00801	7.55321	7.9137	7.42027	8.78094	8.94383	8.5207	8.52797
ENSMUST00000098239	0.00124767	7.00801	7.55321	7.9137	7.42027	8.78094	8.94383	8.5207	8.52797
NR_015526	0.00519755	6.07405	5.70249	6.45146	4.9851	6.98556	7.13336	7.25646	7.43734
NR_033551	0.000827763	4.76147	4.67304	4.59751	5.05003	6.38554	5.61002	6.39844	5.96223
NR_033551	0.000827763	4.76147	4.67304	4.59751	5.05003	6.38554	5.61002	6.39844	5.96223
humanlincRNA2355-	0.000488174	5.03373	4.78611	4.89488	4.42989	6.13495	5.94241	5.6353	5.94196
MM9LINCRNAEXON11967+	0.0336759	7.942	7.56097	8.59156	8.95272	9.89082	8.53465	10.0408	9.66497
AK045463	0.00114489	6.23865	6.12101	7.02873	5.74686	8.27383	7.84969	7.92668	7.80974
MM9LINCRNAEXON10478+	0.0120481	7.90315	7.40764	8.19918	9.53023	9.58404	10.0156	9.93231	10.2358
ENSMUST00000104989	0.00498602	6.16941	6.38986	6.82919	7.23091	7.53237	7.87001	8.04787	7.6823
ENSMUST00000104989	0.00498602	6.16941	6.38986	6.82919	7.23091	7.53237	7.87001	8.04787	7.6823
BC059924	0.000582595	4.39005	4.28937	4.55582	4.18399	6.54745	5.42267	6.34749	6.57919
ENSMUST00000140465	3.36834e-05	10.2354	9.99115	9.73263	10.4358	12.2371	11.9487	11.8364	12.027
MM9LINCRNAEXON11188-	1.78144e-05	5.92918	5.90532	6.28203	6.09224	7.54332	7.39698	7.32203	7.67009
ENSMUST00000138653	3.03966e-09	6.70364	6.6988	7.06202	7.04046	13.3608	13.1924	13.1708	13.0539
uc.92-	0.00172278	6.95512	6.74461	7.24518	7.56565	8.13499	8.40665	8.07665	8.07719
MM9LINCRNAEXON11647+	0.00152228	9.10826	9.27321	9.06033	9.87778	10.7307	10.573	10.2133	10.6092
ENSMUST00000160040	4.12632e-05	6.72662	6.73113	6.79125	7.00816	8.48168	8.49226	7.95679	8.33847
AK032393	0.00118326	6.11486	6.13128	6.22393	6.61326	7.00517	7.34809	7.68331	7.25612
MM9LINCRNAEXON10113-	0.0307129	10.1776	10.1283	10.0966	11.3849	11.5538	11.8361	10.9875	11.4512
mouselincRNA0665-	0.0103692	6.59011	6.27273	6.8785	7.68253	8.2987	7.98775	8.00404	7.81446
AK038469	0.000334595	6.13777	5.97231	6.96709	7.03426	9.28524	8.5112	8.73593	9.05216
uc009pjx.1	0.00201193	10.6819	10.6179	10.7165	11.6252	12.3843	12.2848	12.2969	11.9799
uc009pjx.1	0.00201193	10.6819	10.6179	10.7165	11.6252	12.3843	12.2848	12.2969	11.9799
uc009pjx.1	0.00201193	10.6819	10.6179	10.7165	11.6252	12.3843	12.2848	12.2969	11.9799
uc009pjx.1	0.00201193	10.6819	10.6179	10.7165	11.6252	12.3843	12.2848	12.2969	11.9799
uc007hyu.1	0.0021247	7.98575	8.04495	8.05716	8.69161	8.91626	9.38769	9.20451	9.3819
ENSMUST00000147294	0.000560079	10.1652	9.98865	10.2103	10.4909	11.2011	11.7515	11.3796	11.1318
uc007gwe.1	0.000495215	4.79292	4.91362	4.68728	4.97448	6.95587	6.00919	6.93843	6.24992
ENSMUST00000152143	0.000564352	7.59963	7.73898	8.04857	8.5692	10.2869	9.83805	9.39438	10.0643
ENSMUST00000155822	0.00026109	4.32353	4.13058	4.59133	4.25376	5.95243	5.77428	5.33097	5.47661
uc007qle.1	0.00312263	5.57726	5.02275	7.07062	6.30091	8.08838	8.05927	8.26545	8.0726
ENSMUST00000126672	0.0273239	6.8827	6.94621	11.7971	11.6867	13.3482	13.53	13.2483	13.3702
AK034729	2.53661e-05	4.36616	3.72462	5.00296	4.38642	10.167	8.70153	9.04125	8.91792
ENSMUST00000085919	9.40349e-06	11.9805	12.0553	12.0592	12.3437	13.3247	13.4147	13.3845	13.5724
AK043256	0.0479981	3.99824	4.81468	5.41106	6.14298	6.39919	5.90474	6.5146	6.23981
ENSMUST00000167853	2.13497e-05	5.26107	4.79759	4.85835	5.36528	7.3774	7.52026	6.98981	7.16027
ENSMUST00000120376	3.58359e-05	13.8145	13.6469	14.2517	13.5638	15.5091	15.6195	15.7391	15.8651
AK009355	0.000212513	3.56233	3.68867	5.45775	4.81185	8.46015	7.99405	9.17648	8.3603
NR_033306	0.000496684	8.43509	8.32496	8.81819	9.04623	10.7709	10.3246	10.0897	9.99346
AW124219	0.000328615	5.83895	6.14055	6.50036	6.41994	7.48707	7.63305	7.43209	7.26916
MM9LINCRNAEXON10180+	0.000126986	11.8028	11.7851	12.1296	12.1701	13.0558	13.617	13.3214	13.2801
uc007vsg.1	2.43333e-05	9.71517	9.53169	9.80023	9.7824	11.0446	10.8459	10.6826	10.7925
uc007vsg.1	2.43333e-05	9.71517	9.53169	9.80023	9.7824	11.0446	10.8459	10.6826	10.7925
uc007vsg.1	2.43333e-05	9.71517	9.53169	9.80023	9.7824	11.0446	10.8459	10.6826	10.7925
AK020537	0.00519953	7.95616	7.71364	7.99613	8.55033	8.99042	10.7162	9.54538	9.83733
MM9LINCRNAEXON10019+	0.000239629	4.92663	5.455	5.28308	5.28357	6.19003	6.58412	6.30786	6.25094
AK040247	0.00674622	4.25822	4.34782	4.65619	5.33261	6.25078	6.01592	5.70009	5.46355
uc009dqv.1	0.000639368	4.70391	4.905	5.38549	5.09544	7.19874	6.24304	7.14208	6.57131
uc009dqv.1	0.000639368	4.70391	4.905	5.38549	5.09544	7.19874	6.24304	7.14208	6.57131
AK080673	0.000324069	7.44558	7.45526	8.8232	8.43351	10.5682	10.531	10.9603	10.7806
ENSMUST00000149731	0.00401076	7.66613	8.09552	8.81498	8.27619	9.32701	9.21712	9.69529	9.31706
ENSMUST00000159031	0.000470279	6.17553	7.21139	7.7315	7.81267	11.4478	9.93379	11.1588	10.4205
uc009mqh.1	0.00149373	8.16596	7.47218	7.60656	7.78239	9.67461	8.98329	9.04177	8.76597
uc009mqh.1	0.00149373	8.16596	7.47218	7.60656	7.78239	9.67461	8.98329	9.04177	8.76597
AK145514	0.00178175	5.65907	5.95643	6.14375	6.53671	7.01398	7.39108	7.03339	7.19394
humanlincRNA2237+	4.43912e-05	7.32293	7.07697	6.94296	6.9997	9.30876	8.88614	9.25223	8.61071
ENSMUST00000156409	4.69171e-05	6.05783	5.87842	5.83051	6.26013	7.55692	7.88085	7.6541	7.30846
BC086621	0.0318264	5.62496	5.22394	6.90358	6.07782	6.91791	6.68512	7.27181	7.2823
AK034695	0.00216533	11.63	12.0019	12.582	10.9314	13.2774	13.9761	14.1595	13.8234
AK139402	0.0153969	9.92715	10.0015	9.95791	11.7234	11.8318	12.5515	11.8549	11.7711
AK136459	0.000967293	6.81174	6.61671	7.71524	6.14233	8.61651	9.32878	9.70261	9.76943
ENSMUST00000118859	0.00065333	6.33441	6.24317	6.35566	5.89418	7.20524	7.19928	7.64673	7.86133
mouselincRNA1626-	0.00178544	4.87606	4.66097	4.96272	5.54946	6.56054	5.94832	6.15353	6.2619
uc009cnm.1	0.00103538	10.1313	9.61515	9.28427	10.642	11.8836	12.212	11.6348	11.6638
uc008jfw.1	0.0272408	4.33595	5.40887	5.78774	6.16822	6.58628	6.72128	6.38879	6.66506
NR_028056	0.00275804	10.2843	10.3908	10.6646	11.3419	12.0217	11.8721	12.0078	11.678
NR_028056	0.00275804	10.2843	10.3908	10.6646	11.3419	12.0217	11.8721	12.0078	11.678
ENSMUST00000110967	0.0348927	5.60245	7.6546	7.63237	8.67188	8.89523	9.09215	9.34886	9.30241
BC038331	0.00100212	7.49342	7.41488	8.63141	8.25779	9.51891	9.87202	9.91709	10.0532
AK144044	0.00760382	4.65106	4.57538	4.52778	5.67846	5.81197	6.0299	5.93451	6.09273
BE650623	5.94166e-05	5.01395	5.06362	5.34295	5.7461	7.78497	7.28313	7.99229	7.42208
NR_004438	0.000155726	9.49455	9.34729	9.38769	8.88162	10.4368	10.3897	10.4822	10.5986
NR_004438	0.000155726	9.49455	9.34729	9.38769	8.88162	10.4368	10.3897	10.4822	10.5986
NR_004438	0.000155726	9.49455	9.34729	9.38769	8.88162	10.4368	10.3897	10.4822	10.5986
NR_004438	0.000155726	9.49455	9.34729	9.38769	8.88162	10.4368	10.3897	10.4822	10.5986
AK144863	1.77884e-05	6.75849	6.68208	6.69811	6.77709	8.12485	7.7871	7.93816	8.25661
ENSMUST00000145924	0.00256147	6.16225	5.90176	6.48653	7.06684	7.88726	7.45576	7.95722	7.75989
ENSMUST00000164514	2.29742e-05	11.913	11.6696	11.7445	12.3947	13.9011	14.3141	14.3358	14.1582
ENSMUST00000124871	0.00447282	4.94609	4.86973	4.74794	5.86095	6.1053	6.27069	6.6356	6.32632
uc007bwq.1	0.000467523	6.79584	7.17905	7.35726	7.27321	8.24581	8.38141	7.95273	8.24094
uc007bwq.1	0.000467523	6.79584	7.17905	7.35726	7.27321	8.24581	8.38141	7.95273	8.24094
AK163742	1.9564e-05	7.36146	7.42027	8.11344	7.53553	10.3047	9.82089	9.95151	10.0372
AK163742	1.9564e-05	7.36146	7.42027	8.11344	7.53553	10.3047	9.82089	9.95151	10.0372
AK163742	1.9564e-05	7.36146	7.42027	8.11344	7.53553	10.3047	9.82089	9.95151	10.0372
ENSMUST00000120024	4.27962e-06	15.781	15.6135	15.878	15.5194	17.0943	17.2956	17.1553	17.3121
AK084656	0.0024487	10.4677	10.6087	11.2689	11.4317	12.0929	12.4809	12.5069	12.054
ENSMUST00000161666	0.00189977	5.05278	5.31617	5.57023	5.67402	6.08762	6.85867	6.8612	6.62617
MM9LINCRNAEXON10320-	0.00558932	6.17574	6.2501	6.31965	4.46488	7.50466	7.62598	8.62458	8.15303
MM9LINCRNAEXON10114+	0.000502533	10.0881	10.3252	9.84242	10.8124	12.3771	12.9351	11.8472	12.219
ENSMUST00000120770	0.0149756	12.2258	11.6643	12.4738	13.2147	13.5014	13.3876	13.4935	13.5629
AK080297	0.000581679	5.6745	5.53193	5.37437	4.60038	7.59135	7.23275	6.86844	7.03233
ENSMUST00000156239	7.20784e-05	7.20687	7.66106	7.51983	7.55466	8.76969	8.91684	8.64588	8.53245
ENSMUST00000117317	0.00023265	15.587	15.5511	16.0332	15.3432	16.6997	16.8782	16.796	16.8217
uc007lom.1	0.00187198	6.89769	6.61916	6.81875	7.00728	8.29042	7.45439	7.77349	7.84997
uc009pao.1	3.82262e-06	5.14325	5.40959	4.79674	4.78205	8.98486	8.99507	8.25938	8.97823
ENSMUST00000117515	0.000104996	15.0198	15.0219	15.1137	15.4871	16.1837	16.1223	16.1885	16.2412
ENSMUST00000117877	0.000514666	4.05656	4.33445	5.47549	4.98944	7.76073	7.17944	7.52324	6.78253
MM9LINCRNAEXON11723-	0.0310552	9.41587	9.78592	9.96733	10.5165	12.2101	10.4613	10.6591	11.9233
ENSMUST00000118789	0.0236146	16.2721	16.2384	16.4266	14.8475	16.8217	17.2034	17.1306	17.2034
AK034290	0.000932889	6.81346	7.14286	7.58987	7.33103	8.66439	8.28588	8.47898	8.17577
MM9LINCRNAEXON11853-	8.32143e-05	4.50642	4.50605	4.3963	4.36943	7.43995	6.65189	6.97541	6.25123
ENSMUST00000138390	3.73132e-05	5.54853	5.2723	5.29685	4.9159	7.39443	8.06914	7.47644	7.33126
uc007vcq.1	0.0171612	3.94199	4.21958	4.31604	5.19555	7.49134	5.69002	5.86423	5.53171
AK020951	0.00679367	5.17922	4.81635	5.70243	5.08891	6.09453	5.98344	6.88192	6.24509
uc008lnw.1	0.00124886	4.50205	4.50642	4.53025	5.08066	6.00823	5.85469	5.42009	5.67769
ENSMUST00000146366	0.000563247	5.21263	4.75941	5.2881	5.4548	6.15654	6.19628	6.13724	6.31917
mouselincRNA1250-	0.000384007	8.91377	8.67463	8.64887	9.94302	11.186	11.2227	11.271	11.5877
ENSMUST00000168336	0.00144757	9.89926	9.83805	10.1125	10.7912	11.4792	11.9455	11.3112	11.5943
uc007xfn.1	0.000584466	6.5152	6.65735	7.14789	6.13798	7.88382	8.60652	8.4494	8.535
MM9LINCRNAEXON12067+	0.00133394	7.05669	6.70825	6.94414	7.75413	8.62702	8.41571	8.40311	8.3087
ENSMUST00000122417	0.0026304	9.07348	9.35249	9.68479	8.73923	10.0201	10.6313	10.456	10.4856
uc008aye.1	0.000474621	10.7211	11.0727	11.4495	9.94425	12.8612	13.0917	13.0399	13.1904
uc008aye.1	0.000474621	10.7211	11.0727	11.4495	9.94425	12.8612	13.0917	13.0399	13.1904
MM9LINCRNAEXON10202+	0.00919166	8.16034	8.19747	8.53028	9.34519	9.67833	9.66076	9.46826	9.65086
uc009ien.1	0.000693367	12.447	12.157	11.9469	12.6071	14.6784	14.2781	14.5219	13.4759
uc008pze.1	0.000534041	13.743	13.4107	13.4632	13.5993	14.6448	15.0891	14.4034	14.5372
MM9LINCRNAEXON10646-	0.000372849	5.97461	6.45704	7.58041	7.18392	9.22959	9.93204	10.3303	10.2093
ENSMUST00000117068	0.00024885	4.59982	4.1101	4.56239	5.13834	6.32899	6.33991	6.2254	6.15265
AK201409	0.00156344	11.41	11.3001	11.6961	10.3071	12.5791	13.3511	13.5891	13.4553
AK083692	1.38797e-05	15.685	15.7035	15.5415	15.7757	16.5675	16.8269	16.872	16.7217
ENSMUST00000121709	9.49049e-07	8.07043	7.94458	8.2192	8.05159	9.89971	9.61089	9.84903	9.83191
humanlincRNA0747+	0.000378379	3.97616	4.48776	3.95095	4.67596	5.5709	5.69818	5.79255	5.52817
CK375050	0.00012054	12.257	12.2128	12.6075	12.0683	13.2643	13.5282	13.5348	13.4141
uc008tss.1	7.13453e-05	6.39747	6.19185	6.19928	6.7062	7.7591	7.81459	7.656	7.52503
AK040669	2.95994e-05	7.24026	7.55306	7.82332	7.6895	9.37121	9.08002	9.49243	9.49669
MM9LINCRNAEXON11979+	0.000885241	14.103	14.1625	14.0264	14.3372	15.27	16.0489	15.2288	15.2399
MM9LINCRNAEXON10808-	0.000291213	8.49391	9.11101	9.14635	9.80588	11.9029	11.1373	11.5134	11.371
AK019580	0.00084903	7.31224	7.41373	7.35972	8.35566	9.30181	9.06082	9.18145	9.14878
MM9LINCRNAEXON10454+	0.0408008	4.61903	4.11293	4.19662	5.37468	6.02041	4.82168	5.67825	5.87763
ENSMUST00000164622	0.00124643	6.74861	6.72128	6.5739	7.19124	7.54796	8.10495	7.78187	7.80785
AK132538	3.23933e-05	8.01189	8.02018	8.92686	8.71854	11.3844	11.171	11.6355	11.1373
ENSMUST00000119501	0.0113557	9.6801	9.55224	9.86159	10.8183	11.0753	11.028	10.894	11.1055
uc009jkd.1	0.000230109	8.39937	8.16596	7.81333	9.16775	11.3365	10.7788	10.88	10.6576
AK008706	0.0106407	10.7059	10.8667	11.2982	11.8293	12.3691	12.0584	12.4282	11.9249
ENSMUST00000120059	0.000539257	14.8475	14.6145	14.4154	13.8306	16.0077	15.8764	16.3162	15.9147
MM9LINCRNAEXON10604+	0.000173143	8.24918	7.84969	8.4658	8.51454	10.5474	10.2847	9.74081	10.0483
CN710360	0.0260666	15.2347	15.122	15.3304	13.5788	15.6761	16.1909	16.2009	16.3922
ENSMUST00000120406	0.0130328	14.9582	14.9243	14.9763	13.3397	15.6174	16.3066	16.1003	16.181
ENSMUST00000135132	0.000275455	7.00463	7.31043	7.16812	7.43465	11.6832	9.83913	9.93601	10.7579
ENSMUST00000117980	0.00245605	5.75185	6.17332	6.21333	6.75061	7.3527	7.28857	7.12529	7.49982
AK003388	0.0293072	8.90268	8.39286	9.15367	7.09819	9.44916	9.87883	9.61394	10.0193
BC098505	0.00125403	8.52692	8.77091	9.70145	9.78946	12.2433	11.2624	11.1499	11.3972
AK029185	0.00753638	6.08195	6.43737	6.00733	7.0498	7.47188	7.8191	7.38301	7.19315
AK029185	0.00753638	6.08195	6.43737	6.00733	7.0498	7.47188	7.8191	7.38301	7.19315
ENSMUST00000141307	4.44289e-05	4.55834	5.06164	5.03407	6.65653	10.4101	9.96187	10.4037	10.2175
NR_024139	0.000389417	10.313	10.6562	10.4205	10.8933	11.6558	12.2754	11.7606	11.9147
ENSMUST00000097166	4.75644e-05	13.2152	13.0209	13.2602	12.888	14.6693	14.8979	14.8079	14.3259
NR_027853	0.010599	7.6865	7.78856	7.89198	6.58253	8.67877	8.51454	9.39271	8.66835
AK051059	0.00224977	9.83687	9.46724	10.6483	11.055	12.3868	11.8957	12.2817	12.157
AK013507	0.000134551	9.51291	9.81006	9.9418	9.96416	10.7735	10.8173	10.8459	11.0799
ENSMUST00000117572	0.00232969	9.41359	9.42167	9.78704	10.4891	11.1928	11.1088	11.2317	10.8986
ENSMUST00000121154	0.000242983	14.7776	14.9593	15.2982	14.4055	16.2573	16.5133	16.3066	16.3814
ENSMUST00000121154	0.000242983	14.7776	14.9593	15.2982	14.4055	16.2573	16.5133	16.3066	16.3814
ENSMUST00000121154	0.000242983	14.7776	14.9593	15.2982	14.4055	16.2573	16.5133	16.3066	16.3814
uc008qpd.1	0.000233851	13.4749	13.4837	12.8938	13.5916	15.4537	14.882	15.0795	15.7304
ENSMUST00000152157	6.66834e-07	5.99221	5.82065	6.34872	6.86757	12.0026	11.5648	11.7225	11.5497
ENSMUST00000155481	0.00078003	12.7094	12.8027	12.696	13.5649	14.4107	15.1171	14.3413	14.7865
MM9LINCRNAEXON10776-	0.000123145	5.99827	6.23706	6.06761	6.57868	7.65555	8.06986	7.66613	7.54842
uc007fnp.1	0.00103103	14.544	14.5952	14.5199	15.1773	15.9492	15.5244	15.8998	15.8077
ENSMUST00000164804	0.000401889	6.38607	6.61494	6.27081	6.6722	7.45109	8.08399	7.51526	7.74118
MM9LINCRNAEXON10861+	0.00192201	3.88682	4.17583	4.26001	5.07561	5.66816	5.6808	5.85986	5.64147
uc008xjc.1	0.00499629	7.89961	7.66457	7.97199	9.06856	10.243	9.29448	9.63762	9.81683
AK006567	2.72557e-05	9.98751	9.80479	9.61202	9.73091	11.522	11.5107	11.3486	11.0368
ENSMUST00000128846	0.00225097	4.59252	4.67276	4.83202	5.0802	6.66663	5.93434	5.978	5.61257
ENSMUST00000121055	1.97312e-06	15.5461	15.6234	15.6927	15.5532	16.7473	16.889	16.6824	16.6459
AK020709	0.000781555	6.55336	6.42549	6.74981	7.33148	8.00359	7.98942	8.12662	8.00547
ENSMUST00000099736	0.00429867	13.8635	13.8666	14.7359	13.8984	14.8155	15.4435	15.4494	15.3405
ENSMUST00000092511	0.000514608	12.8277	12.8215	13.4831	13.0177	13.9944	14.2112	14.3259	14.345
uc009hcl.1	0.000123535	6.51929	6.50022	6.73989	7.14165	8.25725	8.12946	8.10739	7.98241
AK039663	7.89722e-05	6.19724	5.95154	6.88255	6.72281	9.23982	8.53279	9.10464	8.99299
uc007nsv.1	0.00145346	6.6978	6.71683	6.23766	7.25846	8.07352	8.05159	7.74596	8.2877
ENSMUST00000159544	2.96627e-05	10.0679	9.99274	9.82632	10.4557	12.3536	12.0999	11.8668	12.4543
ENSMUST00000144612	1.67289e-07	5.58109	5.32807	5.27757	5.87032	11.1642	10.5743	10.6357	10.642
AK080162	0.0243044	6.46723	6.02594	6.66344	7.52724	8.19958	7.12459	8.07617	8.11398
uc009spu.1	0.0239667	8.10983	8.22774	9.6692	9.06	9.99972	9.48105	10.5332	10.1979
uc007boy.1	0.000904541	5.41769	5.35886	5.47528	6.02379	8.95647	10.7365	8.13449	8.65934
MM9LINCRNAEXON10072+	1.93053e-05	6.88737	6.71014	7.28164	7.29699	8.99578	9.40358	9.18296	9.01758
MM9LINCRNAEXON11314+	0.00571546	6.87957	6.52737	6.74157	7.89306	8.13348	8.32406	8.50624	8.32058
AK012274	0.000771505	7.42937	7.90941	8.00827	7.92668	9.33967	9.2012	8.63842	9.15288
AK007000	0.00119043	12.0893	12.1094	11.9818	13.4125	14.3783	14.2126	14.4572	14.5011
AK007000	0.00119043	12.0893	12.1094	11.9818	13.4125	14.3783	14.2126	14.4572	14.5011
AK007000	0.00119043	12.0893	12.1094	11.9818	13.4125	14.3783	14.2126	14.4572	14.5011
ENSMUST00000118584	0.0381393	9.64533	9.80803	10.2082	6.90482	11.2932	11.1604	10.9821	11.1547
ENSMUST00000151229	1.87968e-05	3.77528	4.12056	4.11564	4.36788	6.25585	5.93534	6.48325	6.04735
uc008bvw.1	0.000136195	7.15106	6.88737	7.43611	8.11365	9.67981	9.5919	9.91018	9.77818
AK054044	0.0113656	8.28588	8.24543	8.9533	9.79643	10.6587	10.0395	10.1002	10.116
ENSMUST00000113394	0.00187351	4.70757	5.0292	5.05077	6.27882	7.60523	6.77514	7.57761	7.61896
ENSMUST00000161963	0.0131967	4.75993	5.60505	4.61938	4.53981	6.70223	5.76265	5.85587	5.81899
ENSMUST00000152542	0.000200312	8.19727	8.16947	7.91323	8.3769	9.19653	9.41647	9.02856	9.10124
ENSMUST00000119401	0.000426038	7.00448	6.92125	6.98175	6.89168	8.69849	7.88661	8.54413	8.07493
ENSMUST00000119401	0.000426038	7.00448	6.92125	6.98175	6.89168	8.69849	7.88661	8.54413	8.07493
uc008kam.1	0.00027612	9.28102	9.31182	10.8326	10.7379	13.2094	13.2321	13.5236	13.6775
uc007slb.1	0.00275118	7.66106	8.15507	8.4775	8.97975	10.3669	9.84191	9.56177	9.83772
uc007slb.1	0.00275118	7.66106	8.15507	8.4775	8.97975	10.3669	9.84191	9.56177	9.83772
AU022397	0.0011655	5.91976	5.92847	6.34027	6.60251	7.22499	7.27589	7.05614	7.32167
ENSMUST00000101348	0.000429533	13.0407	13.1103	13.8103	13.8868	15.0354	14.987	15.0164	15.119
ENSMUST00000076388	4.53376e-05	9.70392	9.65712	9.54324	9.88116	12.1716	11.9886	11.2881	11.9792
ENSMUST00000076388	4.53376e-05	9.70392	9.65712	9.54324	9.88116	12.1716	11.9886	11.2881	11.9792
ENSMUST00000076388	4.53376e-05	9.70392	9.65712	9.54324	9.88116	12.1716	11.9886	11.2881	11.9792
humanlincRNA1211+	0.000210813	6.92776	6.70657	6.72181	5.95736	8.33988	8.99237	8.47926	8.61337
ENSMUST00000117087	0.000317767	13.3608	13.3494	13.3323	13.2474	14.5242	14.0509	14.721	14.721
ENSMUST00000120148	0.010087	6.68044	6.61357	6.6882	7.75639	8.05324	7.92795	7.82632	8.08931
ENSMUST00000117669	0.00756329	9.06249	8.85566	9.57807	7.63441	10.3555	10.5348	10.2758	10.5543
ENSMUST00000171051	0.000566103	8.11779	7.66228	7.76681	8.36512	9.76629	9.46355	9.10826	9.2719
AK035469	0.00487429	8.10348	7.8766	8.59942	9.17017	9.88159	9.64348	9.55562	9.82776
AK131592	0.00124204	14.0275	14.3341	14.6071	14.7102	15.2806	15.6174	15.7609	15.3554
ENSMUST00000117906	4.88751e-06	11.522	11.4094	11.6305	11.6895	12.8827	12.6881	12.7251	12.6887
AK006405	0.0223905	4.97414	4.95192	5.21247	6.13317	6.62213	6.44587	5.79179	6.50336
ENSMUST00000133528	1.65965e-05	4.39918	4.27912	5.4682	4.90618	10.7065	9.14291	10.1279	10.0456
ENSMUST00000121568	0.00081074	10.1014	10.0773	10.1283	10.7375	11.2135	11.3785	11.713	11.6657
AK079656	0.0235999	8.38746	8.27619	9.28272	10.1958	10.5572	9.95575	10.6898	10.7802
ENSMUST00000118658	0.00335637	12.7767	12.7923	12.9066	13.9066	14.5165	14.3413	14.2535	14.5262
humanlincRNA0347+	0.0257817	5.19012	5.28547	5.28437	6.65693	6.50806	6.70289	6.69209	6.69264
ENSMUST00000089275	7.75241e-05	13.5458	13.4097	14.0202	13.7417	14.9273	14.98	15.1674	15.0491
ENSMUST00000121650	0.000121571	10.0252	10.1326	10.9711	10.4668	12.3468	12.3757	12.5445	12.1971
ENSMUST00000133752	0.0120418	4.20432	4.77446	4.77316	5.09597	5.40182	7.6291	6.18922	6.92885
uc009ayu.1	0.0010849	6.67997	7.06518	7.20234	7.56787	8.57489	8.31651	8.10983	8.36648
MM9LINCRNAEXON12096+	0.000194227	6.2911	6.37822	6.31102	6.86183	7.8835	7.54821	7.75745	7.62344
ENSMUST00000119457	0.000285093	5.84565	6.5827	6.98094	5.99625	9.14432	9.11768	10.5383	10.2436
uc008rav.1	4.43128e-05	9.75041	9.22683	10.2249	10.279	13.7834	13.4339	13.7605	12.7705
uc008rav.1	4.43128e-05	9.75041	9.22683	10.2249	10.279	13.7834	13.4339	13.7605	12.7705
ENSMUST00000121831	0.0180968	16.1823	16.1521	16.3525	14.8093	16.7977	17.2068	17.0559	17.212
ENSMUST00000156462	0.00101574	5.702	5.54479	5.80728	5.28273	6.31277	6.72566	7.05393	6.87571
ENSMUST00000053717	5.27029e-05	5.36936	5.31404	5.82021	5.96837	7.89198	8.19803	7.529	7.69168
ENSMUST00000084450	0.000263683	6.00385	6.90343	6.67517	7.55358	9.33243	9.23494	9.17102	9.61973
AK048466	0.0311408	4.47155	4.45701	5.82415	6.21079	7.26252	6.25493	6.54156	6.54418
uc009awr.1	0.0496264	6.99024	6.36919	7.1022	7.9844	8.40926	7.39348	8.24167	8.50997
uc009bfz.1	9.4152e-06	4.74814	5.47013	4.47063	4.89504	7.96343	7.76836	8.06234	7.85279
uc008kct.1	0.000936436	4.95	5.48729	5.52788	5.55615	8.0411	7.4551	7.06917	6.69963
uc008kct.1	0.000936436	4.95	5.48729	5.52788	5.55615	8.0411	7.4551	7.06917	6.69963
AK077193	0.000411445	7.69434	7.55025	7.48707	8.0502	9.22389	8.77734	8.80843	9.3391
AK157416	0.0169609	4.65311	3.83674	4.09602	5.36471	5.76219	5.21092	6.1053	6.05032
NR_033578	0.000195654	8.03247	8.78313	9.18855	7.83036	11.456	11.4624	12.6052	12.3343
AK210072	0.00386376	8.78616	8.54277	8.6324	9.00871	9.53952	10.4332	9.48716	9.89523
uc007kdt.1	0.00139806	9.36811	9.05305	8.51343	10.0473	11.283	10.9696	10.962	11.1218
AK149641	0.00482015	6.15353	6.01927	6.29633	6.87098	7.71293	7.0075	7.95518	8.19892
mouselincRNA1623-	0.000120654	5.88317	6.16018	6.05837	5.52704	7.20594	7.72515	7.56803	7.77008
MM9LINCRNAEXON10596-	0.000853559	7.26378	7.17006	7.06941	7.63707	8.78283	8.23143	8.29559	8.25804
NR_033605	0.000157812	11.0636	11.2237	11.2151	11.6724	12.5181	12.5114	12.3293	12.4574
ENSMUST00000145400	8.06974e-05	7.44775	7.80058	7.95405	7.74443	9.58383	9.56747	8.99456	9.56719
ENSMUST00000135394	0.000256868	7.01267	7.18281	7.36481	7.0215	8.2801	8.04249	8.22466	8.63993
ENSMUST00000119046	0.00164343	8.47165	8.28499	8.83816	8.22859	9.11497	9.60173	9.6977	9.4718
ENSMUST00000118457	0.000379014	12.8362	12.8625	13.4691	12.9066	14.0102	14.2357	14.2789	14.3572
uc007jma.1	1.5958e-06	8.53304	8.35515	7.71093	8.84055	14.4679	13.9011	13.5572	14.0102
uc007bnb.1	0.000704811	4.97378	4.74333	4.71945	4.24163	5.93795	5.86456	6.50716	6.6044
MM9LINCRNAEXON10561-	0.000227376	6.38163	5.9624	6.20307	6.3559	7.9472	7.47644	7.80864	7.28711
AK079251	0.0028241	10.0276	10.3808	10.9167	11.8243	12.8233	12.9436	12.4399	13.3195
BU504682	0.0102377	9.06742	8.93554	8.59527	9.32701	10.7382	9.60734	9.83606	9.99408
NR_015525	0.00902633	6.0246	6.55312	6.89028	7.35603	8.71235	7.97903	7.70509	7.86504
AK011718	2.91901e-05	13.2651	13.3176	13.2427	13.8425	15.371	15.1998	15.7067	15.3924
uc008aiw.1	0.00359152	4.65743	5.33755	5.85884	5.00989	7.04553	6.483	6.44934	6.38948
ENSMUST00000146697	0.000301323	10.5203	10.6576	10.0077	10.5672	11.82	11.589	11.5329	11.5767
AK039835	0.0131711	6.27397	6.27397	5.83379	6.94517	7.7578	7.35726	6.8625	7.45721
AK038214	3.19828e-05	10.234	10.4606	10.2858	10.3605	11.731	12.4713	12.0929	12.0973
humanlincRNA0789+	0.00866568	6.73087	6.83209	7.28373	7.99658	8.91411	8.29578	8.92113	8.13401
uc009vev.1	0.0490736	15.154	14.8168	13.826	11.2135	15.7965	16.0028	16.1348	15.886
AK042700	0.00650275	6.97838	7.50466	8.5466	9.00699	9.88958	10.0819	9.6903	10.1711
AK038764	0.00299722	6.66885	6.87136	6.13042	7.05097	8.5679	8.93347	7.69424	8.04321
ENSMUST00000129149	0.000512307	5.05877	4.5834	4.74901	5.22931	5.87732	5.96223	5.84773	5.98472
MM9LINCRNAEXON10578+	0.00600937	4.51852	4.41027	5.35803	5.13572	5.6859	5.86712	6.19928	5.89907
MM9LINCRNAEXON11148+	0.00871433	7.45154	7.30958	7.85553	8.4597	8.73465	9.24785	8.63178	8.91237
uc009tjh.1	0.00183957	11.8549	12.1271	12.5783	12.9986	13.8319	13.5891	13.7939	13.8092
AK158677	9.19249e-05	5.64347	5.9328	5.72229	5.73878	7.85842	7.4433	7.02393	7.40019
ENSMUST00000118653	2.19682e-05	14.7854	15.1587	15.1009	14.8168	16.1823	16.3922	16.3945	16.522
humanlincRNA2354+	0.00113899	5.23753	5.38631	5.44827	5.69132	6.77941	6.16072	6.71368	7.08135
AK156068	0.00136865	8.03784	7.39222	8.02617	8.78405	9.82949	9.65901	9.52141	9.924
AK016348	0.000370688	6.34451	6.96431	6.71908	7.37114	8.572	8.31249	8.68983	8.87687
ENSMUST00000118700	0.0019285	15.4908	15.66	16.1885	15.3758	16.4819	16.8501	16.7234	16.7977
uc008gxx.1	0.00202451	5.91739	6.08931	5.54868	4.85436	6.9997	6.92125	7.31339	7.13625
ENSMUST00000121216	0.000252707	15.9039	16.0737	15.5712	15.8145	16.7936	17.1597	16.7652	17.0677
uc009rlb.1	0.000350394	4.90831	5.80011	5.3591	6.04232	7.5875	7.30835	7.28252	7.58875
AJ250694	0.00304233	5.43539	5.91771	6.18119	5.71508	6.51226	7.15761	7.51957	7.51983
NR_027477	0.000197034	10.7334	10.8076	11.674	11.5438	13.3184	13.1208	13.1633	13.1405
NR_027477	0.000197034	10.7334	10.8076	11.674	11.5438	13.3184	13.1208	13.1633	13.1405
NR_027477	0.000197034	10.7334	10.8076	11.674	11.5438	13.3184	13.1208	13.1633	13.1405
ENSMUST00000127462	0.00660658	10.8686	10.9791	11.7875	12.1925	12.5279	13.1536	12.8618	12.8827
ENSMUST00000132267	0.000259332	5.43875	5.37587	5.45588	5.07444	8.66157	7.18587	8.41068	7.71499
ENSMUST00000132267	0.000259332	5.43875	5.37587	5.45588	5.07444	8.66157	7.18587	8.41068	7.71499
ENSMUST00000132267	0.000259332	5.43875	5.37587	5.45588	5.07444	8.66157	7.18587	8.41068	7.71499
ENSMUST00000132267	0.000259332	5.43875	5.37587	5.45588	5.07444	8.66157	7.18587	8.41068	7.71499
ENSMUST00000132267	0.000259332	5.43875	5.37587	5.45588	5.07444	8.66157	7.18587	8.41068	7.71499
uc007ydb.1	0.00117959	6.82381	7.53788	9.23843	8.53763	10.8938	11.1642	11.316	11.2779
uc009mlp.1	0.015173	9.30617	9.8871	10.3979	10.6918	11.6961	10.8573	11.1062	11.3829
ENSMUST00000121172	0.0141001	7.59417	7.51933	8.38971	7.00064	8.32193	8.80535	8.9836	8.76521
MM9LINCRNAEXON10905+	0.00104628	5.41387	5.36628	5.73369	6.07818	6.53651	6.76041	6.73373	6.64006
ENSMUST00000166894	0.0047609	4.35104	4.01482	4.55986	5.39165	5.97771	6.08789	5.82311	5.72898
AK011347	0.00984049	4.65505	5.37605	5.65875	6.33961	8.57518	7.77681	6.66816	7.09682
AK011347	0.00984049	4.65505	5.37605	5.65875	6.33961	8.57518	7.77681	6.66816	7.09682
AK017446	0.000540464	8.55001	8.90825	8.86949	8.41287	9.50587	9.68322	9.72147	9.97348
ENSMUST00000140241	0.00482975	5.17202	5.05003	4.97205	6.08285	6.4172	6.71295	6.29995	6.62126
ENSMUST00000148972	0.0114602	8.84219	8.97272	9.46724	10.1139	10.323	10.4303	10.3226	10.5203
BC025117	0.000744885	10.8783	10.8728	11.1187	11.405	12.2828	11.8472	12.3343	12.0569
BC025117	0.000744885	10.8783	10.8728	11.1187	11.405	12.2828	11.8472	12.3343	12.0569
BC025117	0.000744885	10.8783	10.8728	11.1187	11.405	12.2828	11.8472	12.3343	12.0569
BC025117	0.000744885	10.8783	10.8728	11.1187	11.405	12.2828	11.8472	12.3343	12.0569
BC025117	0.000744885	10.8783	10.8728	11.1187	11.405	12.2828	11.8472	12.3343	12.0569
BC025117	0.000744885	10.8783	10.8728	11.1187	11.405	12.2828	11.8472	12.3343	12.0569
ENSMUST00000165702	0.00306232	10.4862	10.737	11.1613	9.56136	12.4872	12.0112	12.0026	12.2947
ENSMUST00000074819	0.00247793	12.2483	12.4981	11.7868	12.1591	14.2445	13.6755	13.1674	13.2809
ENSMUST00000161024	0.00102965	4.74932	4.59017	4.80601	5.1863	6.20437	5.91094	5.5708	5.94164
ENSMUST00000047544	0.00258492	4.22392	4.98944	5.05345	5.48998	6.18922	6.5389	6.27178	6.20538
ENSMUST00000127711	0.000175499	9.85444	9.73188	9.64647	10.5336	12.1799	11.7758	11.6439	12.1607
AK142305	0.000277452	10.2552	10.5789	11.0546	10.1431	11.9272	12.3161	12.2993	12.2931
AK040981	0.00431478	4.2934	6.02701	5.98902	6.65948	8.33446	7.67447	8.22092	8.1271
ENSMUST00000120545	0.0066923	9.0841	9.1314	9.92257	8.14102	10.147	10.9631	11.4706	11.4171
BY242475	0.0135693	5.16212	5.05989	4.71343	5.92047	6.64692	6.19015	6.01703	6.04868
uc009sug.1	0.000153588	5.18297	5.21164	5.26485	5.81795	7.43734	7.21837	6.85241	6.8858
ENSMUST00000119280	0.00193141	7.04645	7.35151	6.83562	7.29524	8.92064	8.11284	8.0411	8.32757
ENSMUST00000119280	0.00193141	7.04645	7.35151	6.83562	7.29524	8.92064	8.11284	8.0411	8.32757
ENSMUST00000108782	0.0195654	5.86478	5.93005	6.84198	6.91791	7.68621	7.11573	8.16516	7.26011
NR_033133	0.00118923	8.70808	8.39407	8.31667	8.73526	9.96936	9.68248	9.85079	9.21197
NR_033133	0.00118923	8.70808	8.39407	8.31667	8.73526	9.96936	9.68248	9.85079	9.21197
NR_033133	0.00118923	8.70808	8.39407	8.31667	8.73526	9.96936	9.68248	9.85079	9.21197
AK034318	0.000488947	4.94901	4.42448	5.0703	5.23476	6.17703	6.29415	6.33126	6.01972
MM9LINCRNAEXON10415-	5.15966e-08	8.72349	8.85592	9.02582	9.12315	14.4133	13.8646	14.2419	13.9319
NR_033485	0.0221268	4.4663	4.87219	5.15431	5.74726	6.32162	6.30264	5.48932	6.23682
ENSMUST00000116649	0.0155684	16.0783	16.155	16.3854	14.8996	16.7217	17.171	17.0831	17.2817
ENSMUST00000116649	0.0155684	16.0783	16.155	16.3854	14.8996	16.7217	17.171	17.0831	17.2817
uc007bmj.1	5.23781e-05	6.47024	6.84444	7.13015	5.84565	9.31337	9.60371	9.42707	9.53061
uc007bmj.1	5.23781e-05	6.47024	6.84444	7.13015	5.84565	9.31337	9.60371	9.42707	9.53061
uc007bmj.1	5.23781e-05	6.47024	6.84444	7.13015	5.84565	9.31337	9.60371	9.42707	9.53061
ENSMUST00000165382	0.0038394	5.30352	5.75155	6.07259	6.71651	7.42415	7.22211	7.41869	7.28015
AK136656	0.00764507	8.57847	8.17919	9.47496	10.0151	11.0232	10.6709	10.719	10.5821
ENSMUST00000116393	0.01059	7.32043	7.30496	7.70155	8.75846	9.221	8.75878	9.23701	9.1291
BG089161	0.0020053	9.23129	9.31983	10.2847	10.052	11.3411	11.0461	11.0446	11.1162
BG089161	0.0020053	9.23129	9.31983	10.2847	10.052	11.3411	11.0461	11.0446	11.1162
BG089161	0.0020053	9.23129	9.31983	10.2847	10.052	11.3411	11.0461	11.0446	11.1162
BG089161	0.0020053	9.23129	9.31983	10.2847	10.052	11.3411	11.0461	11.0446	11.1162
BG089161	0.0020053	9.23129	9.31983	10.2847	10.052	11.3411	11.0461	11.0446	11.1162
BG089161	0.0020053	9.23129	9.31983	10.2847	10.052	11.3411	11.0461	11.0446	11.1162
uc008neb.1	0.021685	9.51637	9.60082	8.4152	7.9493	10.5669	10.1826	9.88289	10.1739
uc009inf.1	0.0011243	7.18216	6.94495	7.44152	7.66731	8.75226	8.15303	8.60866	8.44572
ENSMUST00000171009	6.00512e-05	9.66076	9.3819	9.43789	10.243	11.8648	11.9249	12.4883	12.3221
MM9LINCRNAEXON11575+	0.00436469	9.08122	8.96177	9.37729	9.99591	10.4016	10.5888	10.2249	10.6038
uc007ich.1	0.00228458	9.60006	9.10716	9.14725	9.9536	11.4703	11.0877	10.3611	11.157
AK013270	0.0157083	13.4727	12.6324	12.3652	12.6629	14.0355	14.1685	13.354	13.6274
ENSMUST00000019980	0.00013594	8.44418	8.90066	9.01721	6.9941	12.5484	13.7223	14.2066	14.4315
ENSMUST00000166415	6.48589e-05	14.2165	14.3393	14.5952	13.9042	15.8446	16.0255	15.6583	15.8959
uc008rew.1	0.00139778	6.73877	6.67228	6.2642	7.32935	8.88918	8.11161	8.05035	8.53131
uc008rew.1	0.00139778	6.73877	6.67228	6.2642	7.32935	8.88918	8.11161	8.05035	8.53131
uc007sec.1	0.0077199	5.8412	5.84806	6.31935	6.90458	7.50659	7.42858	7.03952	7.22526
uc008tmd.1	0.000782963	11.3284	11.2295	11.9999	11.726	12.6657	12.7615	12.8277	12.6309
uc007twa.1	0.0317499	9.31458	8.63443	7.90654	8.67536	9.6302	9.18145	10.2593	11.1031
uc007ees.1	0.00119737	5.54929	5.16152	5.25727	5.43314	9.39368	7.45227	7.75971	7.52946
ENSMUST00000123581	0.0105794	7.00195	7.22649	7.51314	8.33863	8.94744	8.56234	8.51547	8.5761
AK031938	7.99591e-05	5.46845	5.46895	5.79056	5.9312	7.25329	8.05266	7.81741	7.5017
ENSMUST00000156403	0.000134696	3.82673	3.85014	4.47642	4.24776	5.65362	6.08071	5.89317	5.56259
ENSMUST00000148004	0.028772	5.94956	6.17139	10.8927	11.3225	12.7672	12.9182	12.6723	12.7012
AK046999	0.00189666	4.90291	5.098	5.1259	5.40868	6.71747	6.24255	5.94196	5.98209
ENSMUST00000100560	0.00763878	7.06941	7.36691	7.48094	8.24373	8.82079	8.50392	8.46993	8.5112
MM9LINCRNAEXON11054+	0.000221919	6.27091	6.77638	6.3163	6.92318	8.18838	8.22412	7.89331	7.88686
ENSMUST00000165050	0.00398604	5.48262	5.03283	5.69561	5.31163	6.81685	5.92047	6.5769	6.47879
uc007skn.1	5.97528e-05	10.0036	10.3132	10.1506	10.3555	11.5746	11.4482	11.2068	11.2581
ENSMUST00000121965	0.00266207	12.7457	13.2686	13.7605	13.9332	14.696	14.7246	14.7874	14.7729
MM9LINCRNAEXON11684+	0.000588263	9.99207	10.2449	10.5598	10.3769	11.0715	11.4329	11.2739	11.5445
AK080738	0.0216163	7.73106	7.75745	7.98555	6.39102	8.31314	8.65989	8.69064	9.1447
AK039854	0.00336719	8.60293	8.76096	9.32594	9.89222	10.3496	10.6813	10.5543	10.705
ENSMUST00000121988	0.00145899	6.53067	6.25327	9.18606	9.38948	13.2169	12.7027	12.7202	12.051
ENSMUST00000119648	0.000100311	4.8103	4.5799	4.30784	4.47094	5.89227	5.64688	5.95571	5.6138
ENSMUST00000159905	0.0354099	15.0674	15.1566	15.0891	13.2499	15.4685	16.2059	15.9987	16.2899
BC052557	0.00190873	10.8101	10.8443	11.1565	11.9255	12.4373	12.9568	12.5589	12.721
MM9LINCRNAEXON11973-	0.000927792	9.11981	9.51602	9.69941	9.85079	10.6748	10.4355	10.5203	10.556
MM9LINCRNAEXON11400+	4.989e-05	15.6903	15.8677	16.0279	16.2176	17.1998	17.5046	17.2472	17.2598
AK135811	0.01088	4.10568	3.9364	4.73831	4.43757	6.09131	5.67418	4.8933	5.19297
MM9LINCRNAEXON10708-	0.000178338	6.53028	6.33253	6.39509	6.874	7.99101	7.64575	8.12521	8.26911
MM9LINCRNAEXON11996-	0.00295637	3.95943	4.87577	5.55072	5.35158	7.20928	6.52218	7.29021	6.57995
AK043974	0.000667344	8.58813	8.79097	8.83385	9.46144	10.183	10.0548	10.1535	10.2604
MM9LINCRNAEXON10592-	0.0109117	4.45152	4.58543	4.66842	4.87975	6.58777	5.67825	5.43245	5.3006
AK089639	0.000666833	12.1039	12.6008	12.4845	12.0574	13.2369	14.0221	13.9567	13.8061
NR_027800	0.000166637	8.67976	8.74259	9.3184	8.32902	10.4497	10.8358	10.7955	11.0991
ENSMUST00000170529	0.00568015	11.0409	10.9589	11.1273	12.1867	13.2499	12.6285	12.3966	12.7488
MM9LINCRNAEXON10929-	0.000512437	6.5431	6.39485	7.4609	7.842	9.61859	9.22194	9.73719	9.65651
MM9LINCRNAEXON11385+	0.00399681	4.20152	4.25165	3.89815	4.8995	5.45151	5.19782	5.20106	5.57492
AK082027	0.0293593	8.34282	8.40008	9.2116	10.2581	10.6003	9.95513	10.5297	10.4985
AK038683	0.000531535	7.05649	7.15307	7.59094	7.95829	9.2139	8.7286	8.97078	9.08897
AK011275	0.000212218	7.51526	7.31057	7.30638	7.18684	8.45352	8.56509	8.50311	8.05462
uc007pnp.1	0.0021991	10.6257	10.4314	10.6576	11.1734	11.767	11.9879	11.4192	11.7434
MM9LINCRNAEXON11312+	4.00621e-05	6.70339	6.82784	7.20367	7.15489	8.29462	8.33086	8.5112	8.3597
AK006406	0.0104724	8.57337	8.55187	8.86562	9.74517	10.2253	10.052	9.70504	10.4043
AK044449	7.28421e-05	12.4073	12.4341	12.2329	13.17	14.7582	14.5262	14.8213	15.0164
NR_015566	8.40048e-06	5.67656	5.89558	6.78171	6.78274	11.5197	10.6424	11.4165	11.4306
ENSMUST00000160140	0.00164311	10.0268	9.9698	11.0521	10.9875	12.1475	12.8183	12.2013	12.1654
ENSMUST00000160140	0.00164311	10.0268	9.9698	11.0521	10.9875	12.1475	12.8183	12.2013	12.1654
AK164694	0.000270177	5.37854	5.49472	5.72898	5.96223	7.32182	6.68656	7.09254	7.08267
MM9LINCRNAEXON11543-	0.00480626	5.54274	5.10777	4.67371	5.01801	6.48025	6.52876	5.70882	6.15472
MM9LINCRNAEXON11564-	0.0323917	5.11151	4.91435	4.95	6.20712	6.60396	5.73611	6.34492	6.5502
MM9LINCRNAEXON11442+	0.000239665	12.6231	12.1436	12.3823	11.6502	13.6943	14.0977	14.0221	14.1005
AK018010	0.00156657	7.0931	7.30007	8.00359	8.19341	9.43347	9.35518	8.96163	9.12536
MM9LINCRNAEXON11046+	0.017728	5.18965	5.33443	4.89521	5.52892	6.32886	7.03814	5.70838	5.98005
AK014355	0.00023251	7.14389	6.8911	6.79689	7.33793	8.5761	8.21079	8.12675	8.5679
AK039661	0.000935882	9.88388	9.4819	9.5227	9.97492	10.9779	10.8686	10.4234	10.9728
MM9LINCRNAEXON10460-	0.00146034	8.15609	8.28246	8.26599	9.0407	10.1799	9.53043	9.65651	9.88116
AK030447	0.00627384	4.95475	5.18579	6.23576	6.08979	7.13112	6.79918	7.03725	6.9019
uc008kvv.1	0.00573218	10.0868	10.4677	11.7988	11.2683	12.5451	12.3931	12.8215	12.5167
MM9LINCRNAEXON11803-	0.00038895	4.77209	4.73776	4.76068	5.41453	6.39457	6.12871	6.05089	6.2642
NR_015476	0.000387693	11.208	11.7827	11.7957	12.4531	14.141	13.7965	13.5876	13.7077
AK034233	2.8136e-05	5.90394	6.19858	5.87992	5.98706	6.9735	7.13547	7.11132	6.90127
AK006735	0.023835	4.85197	4.02099	5.44245	5.85139	6.20239	6.29261	6.28994	6.17237
AK083796	0.00353972	8.31073	8.07174	8.27357	9.28065	9.94464	10.0135	9.73188	9.58766
MM9LINCRNAEXON11320-	0.00189383	7.0921	7.178	6.85636	7.65397	8.5243	8.20392	7.97889	8.38746
uc007iin.1	0.00761202	8.5198	8.66688	8.70674	9.54153	9.69632	10.1664	9.89222	9.7114
ENSMUST00000121767	0.000101956	10.6143	10.8288	10.6386	11.0931	12.4256	12.0818	11.9777	12.063
AK004445	8.41018e-05	7.9252	8.04752	9.02904	8.79935	11.0837	11.0504	11.5017	11.5545
AK019103	0.000714875	5.42594	5.5957	5.42102	5.20496	7.20187	6.27671	6.65807	6.94042
ENSMUST00000145549	0.00392297	8.57455	8.44929	8.55919	9.38156	10.0548	9.62813	9.75476	9.76776
uc008puh.1	0.0187405	4.43682	4.27164	4.63391	4.32148	6.22805	5.06512	4.84759	5.5782
AK172647	0.000370381	11.5846	11.3736	11.0158	12.019	13.4347	13.4461	13.634	12.9215
humanlincRNA1799+	0.00869649	4.39181	4.85557	5.13322	5.6329	6.14312	5.91849	6.02443	5.9694
uc.188+	0.00397437	7.33297	7.68115	8.27653	7.36585	8.44351	9.08684	9.42121	9.19208
ENSMUST00000120615	0.00674977	13.0373	12.4373	11.456	11.3785	13.9164	13.9272	13.4232	13.8025
ENSMUST00000118392	0.000402987	8.14225	8.0081	8.16996	6.30746	11.4335	13.2774	14.116	14.3115
uc007hdb.1	0.00255005	8.59821	8.5017	10.0638	8.46603	10.5799	11.0817	11.7074	11.1993
uc007hdb.1	0.00255005	8.59821	8.5017	10.0638	8.46603	10.5799	11.0817	11.7074	11.1993
ENSMUST00000117926	0.0108001	15.1233	15.2864	15.0053	13.725	15.7609	16.4829	16.1823	16.5827
ENSMUST00000122159	0.0395837	6.57799	5.85404	6.89327	7.79086	8.13676	7.34314	8.25296	8.12662
AJ409494	0.0127816	6.49956	6.32946	6.3811	6.87515	6.87787	8.406	7.68518	7.88562
uc008cwq.1	0.0165222	6.94621	6.67949	6.81608	8.0081	8.14506	8.24427	8.03966	8.06566
ENSMUST00000060466	3.59344e-05	11.8575	11.6002	11.8069	11.7048	12.9958	12.7761	12.7407	12.6272
ENSMUST00000118540	0.001531	6.19772	5.86566	8.86036	9.11951	12.969	12.3764	12.4048	11.8236
uc009gto.1	0.000993419	11.4506	11.0791	10.9634	11.4177	12.6331	12.7463	12.0063	12.3923
AK082796	0.0100441	3.82807	4.3119	4.83403	4.8631	6.2497	5.70696	5.38169	5.31647
MM9LINCRNAEXON10646+	8.84116e-05	5.11645	5.09306	6.35433	6.16125	8.72061	8.97516	9.39085	9.23389
uc007jqb.1	0.000357885	8.35411	8.34576	8.25512	8.61052	9.70392	9.44158	9.15226	9.30512
uc007jqb.1	0.000357885	8.35411	8.34576	8.25512	8.61052	9.70392	9.44158	9.15226	9.30512
uc007jqb.1	0.000357885	8.35411	8.34576	8.25512	8.61052	9.70392	9.44158	9.15226	9.30512
AK144658	0.010744	4.73751	4.82745	4.95049	6.10656	6.38823	6.23211	6.26283	6.48363
uc008pzf.1	0.00113632	7.93638	7.88956	8.28903	8.77149	9.68878	9.4018	9.38308	9.85659
AK155522	0.000870391	4.78844	4.96272	5.16605	5.41793	6.28454	6.68527	6.46152	5.94916
NR_027710	0.00059707	11.8747	12.3437	12.2683	12.0289	13.4064	14.0148	13.1317	13.6229
AK083160	0.00022771	11.935	11.9041	12.4878	13.0057	14.4001	14.2943	14.6087	14.666
uc007yfd.1	0.00530475	10.1348	10.4655	11.1007	11.6283	12.6344	11.9181	12.5914	12.5462
uc007yfd.1	0.00530475	10.1348	10.4655	11.1007	11.6283	12.6344	11.9181	12.5914	12.5462
ENSMUST00000118565	0.0136828	3.93149	4.48989	4.18385	5.22635	6.28338	5.75286	5.52114	5.22327
uc008ljj.1	0.00252439	10.2144	10.4718	11.1499	11.0275	12.0011	11.6888	12.2748	11.937
uc008ljj.1	0.00252439	10.2144	10.4718	11.1499	11.0275	12.0011	11.6888	12.2748	11.937
ENSMUST00000133884	0.000780645	5.04466	4.75908	6.12741	6.5389	8.20163	8.95647	8.50844	8.26471
ENSMUST00000119551	0.0112055	16.2595	16.1223	16.0737	14.873	16.7778	17.1424	17.0484	17.2139
AK046984	0.0221207	8.5399	8.53202	8.93622	9.79476	9.8588	9.73091	10.9054	10.1675
AK003497	0.00131673	8.69355	9.18506	9.13607	9.93901	11.7347	10.5904	11.5401	11.2237
AK003497	0.00131673	8.69355	9.18506	9.13607	9.93901	11.7347	10.5904	11.5401	11.2237
MM9LINCRNAEXON11481-	0.000940142	5.17636	5.0825	5.40802	6.01431	6.88879	6.77766	6.54912	6.95436
ENSMUST00000163160	0.020976	6.75006	6.63963	7.07583	7.61603	8.56234	7.45831	8.41783	7.8367
ENSMUST00000163160	0.020976	6.75006	6.63963	7.07583	7.61603	8.56234	7.45831	8.41783	7.8367
mouselincRNA0172+	0.0396977	4.60386	4.54061	5.29821	5.27995	6.55509	7.50841	5.8487	5.28357
AK016113	0.000924675	8.66038	8.50997	8.66898	9.61648	10.8059	11.1288	10.2741	10.7169
ENSMUST00000118488	0.00121928	14.5673	14.6448	14.9966	15.3819	16.105	15.8915	15.9482	16.1204
AK040374	0.000606023	7.56663	7.3032	7.59315	8.37127	9.51473	9.47376	9.58302	9.05642
AK003288	6.45e-05	14.8958	15.2565	15.3634	15.5327	16.9198	16.6363	16.6799	16.9384
AK003288	6.45e-05	14.8958	15.2565	15.3634	15.5327	16.9198	16.6363	16.6799	16.9384
uc007uzf.1	0.0281601	5.74708	5.66553	7.10817	6.44064	7.10234	7.04163	7.72884	7.37069
BI555236	0.00129263	4.44858	4.29812	5.12331	4.97827	8.07703	6.70533	6.38187	7.4838
ENSMUST00000145799	0.0188123	7.92423	7.73613	8.08399	9.4252	10.2581	9.44362	9.4198	9.56552
NR_015567	0.000502545	9.07298	9.0347	9.07886	10.0715	11.3078	11.3404	10.9864	10.9791
uc009mak.1	3.55811e-05	7.48693	7.95039	7.66666	7.49073	9.06249	8.82539	9.0073	8.93986
ENSMUST00000168894	0.00230077	9.40719	9.04896	9.97907	9.06033	10.3536	11.2102	11.5686	11.4165
ENSMUST00000168894	0.00230077	9.40719	9.04896	9.97907	9.06033	10.3536	11.2102	11.5686	11.4165
ENSMUST00000156947	0.0397099	4.81478	4.33249	4.59568	5.76265	6.32864	5.52014	5.47096	6.20295
ENSMUST00000121300	0.00183879	6.63929	5.87517	9.14878	9.47967	13.2474	12.7144	12.6744	12.1373
MM9LINCRNAEXON11199-	0.0016375	8.3515	8.45861	8.29362	9.44504	10.0036	10.4326	10.0816	10.275
AK156904	0.00920331	5.25109	5.00519	5.40959	6.08397	6.42565	7.08793	6.34691	6.32839
AK156904	0.00920331	5.25109	5.00519	5.40959	6.08397	6.42565	7.08793	6.34691	6.32839
AK144717	0.000101465	6.42968	6.0374	6.41952	6.38458	9.23413	8.40427	8.76298	8.13499
AK033632	1.24377e-05	7.70219	6.6314	6.85929	5.91431	11.4979	12.0144	11.9886	12.0844
mouselincRNA0567-	0.000306168	6.19574	6.1232	6.20327	5.96387	7.38849	7.42255	7.20253	6.83056
ENSMUST00000117696	0.0038183	12.779	12.7371	13.3086	13.5532	13.7979	14.4244	14.452	14.3103
MM9LINCRNAEXON11501-	0.0137444	9.09583	8.84835	9.19901	10.3479	10.5416	10.5031	10.4244	11.1393
NR_028309	0.00223222	8.87319	8.85849	8.29559	7.67581	10.0089	10.3395	10.9309	9.89688
NR_028309	0.00223222	8.87319	8.85849	8.29559	7.67581	10.0089	10.3395	10.9309	9.89688
NR_028309	0.00223222	8.87319	8.85849	8.29559	7.67581	10.0089	10.3395	10.9309	9.89688
NR_028309	0.00223222	8.87319	8.85849	8.29559	7.67581	10.0089	10.3395	10.9309	9.89688
NR_028309	0.00223222	8.87319	8.85849	8.29559	7.67581	10.0089	10.3395	10.9309	9.89688
NR_028309	0.00223222	8.87319	8.85849	8.29559	7.67581	10.0089	10.3395	10.9309	9.89688
NR_028309	0.00223222	8.87319	8.85849	8.29559	7.67581	10.0089	10.3395	10.9309	9.89688
NR_028309	0.00223222	8.87319	8.85849	8.29559	7.67581	10.0089	10.3395	10.9309	9.89688
uc007mif.1	0.00069993	8.74644	8.78741	9.43702	9.69123	10.8842	10.5277	10.8561	11.0753
uc007mif.1	0.00069993	8.74644	8.78741	9.43702	9.69123	10.8842	10.5277	10.8561	11.0753
uc007qzv.1	0.00426675	7.96867	7.54796	7.92985	8.99968	9.60324	9.43239	9.40578	9.68157
uc007qzv.1	0.00426675	7.96867	7.54796	7.92985	8.99968	9.60324	9.43239	9.40578	9.68157
AK044303	0.00273909	5.86903	6.12209	6.94454	7.26357	8.07905	8.26504	8.21188	8.15636
ENSMUST00000118339	6.95564e-06	13.0722	12.9887	13.5674	13.0641	15.0532	15.175	15.1974	15.2174
AK042134	0.00691149	7.36656	7.14789	7.70417	8.38862	8.68335	8.81409	8.66752	8.88869
uc009bre.1	0.00496891	6.53341	6.83959	6.47368	7.89139	8.53465	8.53202	8.19995	8.33105
uc007gqf.1	0.00116341	10.1261	10.5939	10.4099	11.2936	12.4655	11.9756	12.0451	12.2266
ENSMUST00000155345	3.82693e-09	6.40644	6.25308	6.39629	6.49529	10.8021	10.5004	10.7735	10.7008
AK033468	0.00105204	6.86629	7.30991	7.28044	7.84034	8.73923	8.50573	8.44572	8.55033
AK082011	0.000214035	10.9722	10.4935	10.5379	10.7337	12.8164	11.9975	12.2904	12.7683
AK082011	0.000214035	10.9722	10.4935	10.5379	10.7337	12.8164	11.9975	12.2904	12.7683
AK082011	0.000214035	10.9722	10.4935	10.5379	10.7337	12.8164	11.9975	12.2904	12.7683
AK031656	0.00012067	5.00813	5.47096	5.82486	5.2154	7.57032	6.9997	7.38737	7.15803
ENSMUST00000120295	0.00198357	5.19321	4.40417	4.51418	4.52048	5.93588	5.93266	5.87071	5.43076
ENSMUST00000121933	0.00539125	6.84989	7.31015	7.63916	6.70964	8.4914	7.89159	8.39587	8.06803
MM9LINCRNAEXON11749+	0.00242505	10.2411	9.7589	9.92715	10.7879	11.4873	11.2367	11.2798	11.6675
MM9LINCRNAEXON12055-	0.000748496	4.44387	4.34721	4.8313	4.11966	5.47257	5.84757	5.36768	5.61496
uc009ivz.1	0.00179912	10.3605	10.0953	10.5214	11.7216	12.5026	12.5489	12.6605	12.7076
ENSMUST00000049183	0.00494744	5.2633	5.42966	8.19188	8.25938	10.5383	10.1551	11.261	10.2333
ENSMUST00000049183	0.00494744	5.2633	5.42966	8.19188	8.25938	10.5383	10.1551	11.261	10.2333
ENSMUST00000049183	0.00494744	5.2633	5.42966	8.19188	8.25938	10.5383	10.1551	11.261	10.2333
ENSMUST00000049183	0.00494744	5.2633	5.42966	8.19188	8.25938	10.5383	10.1551	11.261	10.2333
MM9LINCRNAEXON11877-	0.0267009	5.73017	5.84105	5.25583	6.45833	7.64247	6.3182	6.84246	6.79503
uc008vex.1	0.000591707	12.8994	12.784	13.1708	13.7605	14.5926	14.8839	14.5153	14.7559
ENSMUST00000153805	0.000173785	4.94645	5.32516	5.58465	5.91094	7.94691	7.22351	7.81895	8.14471
ENSMUST00000126591	0.010918	6.82215	6.40916	6.70289	8.47047	8.87487	8.68236	8.68523	9.01702
uc008ztq.1	0.0129129	5.57035	5.15269	5.50607	6.13534	7.51558	6.133	6.72825	6.86674
ENSMUST00000123699	0.0121866	5.82917	5.47768	6.55296	5.6482	7.31035	7.04259	6.92914	6.44469
AK033429	1.58707e-05	9.71363	9.98631	10.2184	9.85469	11.6983	11.4231	11.8143	11.7647
ENSMUST00000160156	0.000461852	7.22775	6.965	7.7202	8.13468	9.30406	9.34928	9.2505	9.33243
uc.378+	0.00417509	4.83274	4.38686	4.47307	5.55976	6.01261	5.9829	6.0175	6.47664
uc.378+	0.00417509	4.83274	4.38686	4.47307	5.55976	6.01261	5.9829	6.0175	6.47664
ENSMUST00000155758	0.000156323	7.27479	7.1957	7.20107	7.93118	9.02219	9.30739	9.01783	8.89673
ENSMUST00000148435	0.000314161	5.60757	5.80561	6.67301	6.50172	8.23434	8.30416	7.96194	8.09405
AK089803	0.0251203	5.91667	5.58939	5.98344	7.13711	7.34004	6.84272	7.26174	7.62992
ENSMUST00000119673	0.00163944	9.89015	9.84109	9.666	9.912	11.5065	10.74	10.6646	10.795
ENSMUST00000119673	0.00163944	9.89015	9.84109	9.666	9.912	11.5065	10.74	10.6646	10.795
ENSMUST00000119673	0.00163944	9.89015	9.84109	9.666	9.912	11.5065	10.74	10.6646	10.795
ENSMUST00000160428	0.00222769	7.82768	7.41644	6.92831	7.52343	8.49787	8.59246	8.24304	8.45735
AK003718	0.000500336	12.982	13.0133	12.9696	13.0798	14.5114	13.9066	14.6764	14.9401
AK019637	0.00445826	8.1419	7.91887	7.73269	9.22664	9.94379	9.90086	9.47432	9.96807
AK019637	0.00445826	8.1419	7.91887	7.73269	9.22664	9.94379	9.90086	9.47432	9.96807
MM9LINCRNAEXON12121-	0.00660243	5.52753	5.59529	5.77455	6.59512	6.9496	6.96781	6.79728	6.83974
uc008uzj.1	0.00103917	10.6883	11.0226	11.4411	11.9455	13.036	12.8002	13.3164	12.898
ENSMUST00000130262	0.000255437	7.28935	7.34719	7.24223	7.21091	8.93554	8.23518	8.30926	8.52501
ENSMUST00000161366	6.37245e-05	6.67984	6.59331	6.75334	6.3638	7.92985	8.60388	8.14443	8.40829
AK131893	0.00302303	4.17794	4.64227	5.32789	5.36157	6.46261	6.20927	6.31439	6.15727
AK131893	0.00302303	4.17794	4.64227	5.32789	5.36157	6.46261	6.20927	6.31439	6.15727
ENSMUST00000118343	0.00219628	5.22635	5.82685	5.97837	4.6724	6.7161	7.76793	7.9926	7.59634
MM9LINCRNAEXON11279-	0.000126153	6.46434	6.16566	6.1808	6.71919	8.02517	8.18268	7.65555	7.80178
ENSMUST00000142249	0.000518733	8.15531	7.9963	8.08079	8.52501	9.64348	9.21228	9.15709	9.17683
uc007jlz.1	1.07009e-05	7.21345	6.91541	6.95512	8.71038	13.9106	13.4003	13.2214	13.4174
NR_028486	0.000266675	8.27138	8.19572	8.18492	9.15485	11.2097	10.3963	10.6918	10.5177
AK149271	0.000174974	6.57782	6.51584	6.86154	7.06167	9.2469	8.25008	8.77117	8.67077
ENSMUST00000144822	3.90689e-05	11.0537	11.1809	10.9439	11.1273	12.7923	12.6731	12.5989	12.1966
ENSMUST00000144822	3.90689e-05	11.0537	11.1809	10.9439	11.1273	12.7923	12.6731	12.5989	12.1966
AK010213	0.00982828	4.37463	4.28407	5.7297	4.96472	6.40086	5.77719	6.39473	6.19903
AK006171	0.00103093	10.7542	10.6284	10.3754	11.4406	12.4543	12.1535	12.1647	12.7331
AK027967	0.0320877	5.71724	5.44654	5.77408	6.56902	7.6889	6.26037	6.77872	7.03103
AK157042	0.0187072	4.60359	4.24643	5.26625	6.28429	6.63576	6.15235	7.10031	6.76016
NR_036630	0.00116356	6.51391	6.74831	6.98518	6.50187	8.02617	7.85261	8.20502	7.41131
MM9LINCRNAEXON12084+	0.00027335	7.50413	7.84349	8.4987	8.45322	10.1637	9.80553	10.4219	10.2074
ENSMUST00000118804	6.9304e-06	12.0166	11.659	12.2386	11.7881	14.0057	14.0057	14.3551	14.1179
uc007nny.1	0.00357058	7.72496	8.24639	8.46993	9.31282	10.2804	9.98751	9.82738	10.0256
uc008wsw.1	0.000607024	4.76492	4.955	4.77126	5.51218	6.12524	6.2929	6.10231	6.25942
uc008fst.1	0.00933788	5.19573	5.72635	4.73512	4.79261	7.04818	6.02273	6.20802	7.52964
ENSMUST00000171326	0.00110737	6.78562	6.68055	6.65587	7.4502	8.75163	8.69996	8.11977	8.08603
BB840167	0.0102181	6.62758	7.08918	7.12057	7.81834	8.60794	7.84254	8.36768	8.17541
uc007mjm.1	0.0279024	8.54022	8.7284	9.88882	10.2066	10.3963	10.2986	10.8272	11.0465
uc007mjm.1	0.0279024	8.54022	8.7284	9.88882	10.2066	10.3963	10.2986	10.8272	11.0465
uc007mjm.1	0.0279024	8.54022	8.7284	9.88882	10.2066	10.3963	10.2986	10.8272	11.0465
AK140174	0.0123398	10.4393	10.0812	9.73575	11.6222	12.0354	12.6211	11.659	12.0063
AK139974	0.000677526	11.1338	11.0141	11.5582	12.174	13.4068	12.9943	13.2453	13.3943
mouselincRNA0706-	0.00018525	7.53539	7.97943	7.69053	8.22716	11.2802	10.3549	10.2651	9.97853
AK038502	0.000527271	8.3262	8.27183	9.28672	8.69731	10.291	10.2745	10.3769	10.1058
ENSMUST00000119669	0.0280296	8.16162	7.88562	8.70916	9.43054	9.60772	9.46027	9.3634	9.98105
AK052602	0.0198613	6.3612	5.9775	6.74281	5.34028	6.76708	7.16402	7.23945	7.32661
BC072646	0.00207749	5.55175	5.28208	5.04509	4.91658	6.35233	6.80193	5.97958	6.88347
AK032668	0.00223757	5.98322	5.74544	6.58453	4.78138	7.48221	7.97133	7.88647	7.70457
ENSMUST00000144029	0.0138487	5.60741	4.9184	5.13834	5.50282	7.03076	5.81648	6.35566	6.13081
AK047066	0.00607543	10.4223	10.9389	9.66121	10.5986	13.5929	11.8397	11.905	12.3641
NR_027897	0.000585582	6.68599	6.73764	7.3372	6.99198	8.83154	8.11827	8.33541	8.20976
AK011534	0.000775585	12.9481	13.2704	13.581	13.6374	14.3615	14.3274	14.6771	14.5989
uc007jmf.1	2.56679e-05	4.93299	5.12922	4.1421	4.91435	8.23279	8.09772	7.71653	7.54629
uc007jmf.1	2.56679e-05	4.93299	5.12922	4.1421	4.91435	8.23279	8.09772	7.71653	7.54629
ENSMUST00000168152	0.00339626	8.5619	8.34198	11.3264	12.2163	15.4216	14.7168	14.6728	14.3765
AK136726	0.000139389	6.37701	6.78003	6.52966	7.27903	8.54475	8.43285	8.90625	8.74506
ENSMUST00000146633	0.0481293	5.809	5.40426	8.13868	9.04001	10.0713	8.48595	9.55986	9.64502
ENSMUST00000146633	0.0481293	5.809	5.40426	8.13868	9.04001	10.0713	8.48595	9.55986	9.64502
mouselincRNA0797+	0.0070087	5.36325	5.15046	5.69506	6.063	6.59159	6.60654	6.17853	6.91769
ENSMUST00000120790	2.79586e-05	9.08996	9.03038	9.46409	9.37602	11.0095	10.8199	11.0985	10.6511
ENSMUST00000120311	0.000150238	7.2725	7.22406	7.2865	7.21907	8.34995	8.20844	7.99292	8.56659
ENSMUST00000120311	0.000150238	7.2725	7.22406	7.2865	7.21907	8.34995	8.20844	7.99292	8.56659
ENSMUST00000120311	0.000150238	7.2725	7.22406	7.2865	7.21907	8.34995	8.20844	7.99292	8.56659
uc008iii.1	7.53819e-06	5.79409	4.79372	5.77503	6.04217	10.4314	10.5474	10.2144	11.2247
uc008iii.1	7.53819e-06	5.79409	4.79372	5.77503	6.04217	10.4314	10.5474	10.2144	11.2247
uc008iii.1	7.53819e-06	5.79409	4.79372	5.77503	6.04217	10.4314	10.5474	10.2144	11.2247
uc008iii.1	7.53819e-06	5.79409	4.79372	5.77503	6.04217	10.4314	10.5474	10.2144	11.2247
uc008iii.1	7.53819e-06	5.79409	4.79372	5.77503	6.04217	10.4314	10.5474	10.2144	11.2247
uc008iii.1	7.53819e-06	5.79409	4.79372	5.77503	6.04217	10.4314	10.5474	10.2144	11.2247
uc008iii.1	7.53819e-06	5.79409	4.79372	5.77503	6.04217	10.4314	10.5474	10.2144	11.2247
uc008iii.1	7.53819e-06	5.79409	4.79372	5.77503	6.04217	10.4314	10.5474	10.2144	11.2247
uc007jsx.1	0.0103223	9.65448	9.18206	9.74004	10.3679	10.3261	11.1199	11.0537	10.914
ENSMUST00000129409	0.000393815	7.82055	7.72642	7.15671	7.93094	10.1333	9.06921	9.94379	9.6874
AK155564	0.010049	7.47313	7.34221	7.59622	8.72173	9.01913	8.98291	8.80292	9.13394
ENSMUST00000117058	0.00100974	6.85846	6.69474	6.99365	7.44558	8.16663	7.89434	7.95176	8.14415
AK035087	0.00174993	4.298	4.14257	4.45701	4.96727	5.39892	5.40001	5.57954	5.78307
uc007yhi.1	0.0037438	8.20202	8.18952	8.48655	7.76222	8.70916	9.23919	9.46144	9.41359
AK076245	0.00564324	4.80023	4.28522	4.92688	5.16849	7.83819	5.92189	6.90528	6.26481
ENSMUST00000121000	1.15125e-05	13.4125	13.4003	13.6409	13.1135	15.0442	15.0983	15.1527	15.4089
ENSMUST00000121780	0.0154294	11.8161	12.0342	10.8072	11.5371	13.4632	13.0523	12.1366	12.7284
ENSMUST00000131539	0.00516023	5.16805	4.70126	3.65056	5.45986	7.00801	6.1356	6.57179	6.77578
BG794789	2.4456e-06	5.38485	5.63302	5.79325	6.2149	8.85731	8.99177	9.21914	9.03415
AK035420	0.000731818	8.31095	9.02885	9.56963	9.45689	10.9924	11.1588	10.7481	11.3314
AK016092	0.000242764	5.70155	6.19191	5.69778	5.86971	9.64248	7.92048	8.7403	8.6633
ENSMUST00000123944	0.000601142	8.76438	8.52554	8.67211	8.80056	10.3422	10.6562	9.96733	9.67042
uc008lyy.1	0.00245284	6.64625	6.64445	7.2891	6.91159	5.61729	6.20577	5.81885	5.49438
ENSMUST00000148740	0.00056914	8.01208	8.30325	8.58418	9.30837	6.77371	6.49226	6.57919	6.7669
MM9LINCRNAEXON11730+	3.30014e-06	12.432	12.0607	12.8069	13.2675	8.22682	8.43643	8.34534	8.15693
AV487146	0.000996334	13.2675	13.2075	13.0305	13.7069	12.5236	11.9563	12.0306	11.9356
AK143293	2.55036e-05	8.89523	9.19365	8.6914	9.9183	5.78343	5.02116	5.03715	5.58569
ENSMUST00000121895	0.0123287	8.60954	8.08603	7.05378	9.12882	6.64898	6.65304	6.15207	6.83163
ENSMUST00000110460	3.19749e-06	15.7564	16.0297	15.7407	16.1626	14.0032	13.7482	13.9141	13.6929
NR_003522	0.033814	11.9003	11.8494	12.019	12.3089	11.681	9.2571	11.0351	9.34584
NR_003522	0.033814	11.9003	11.8494	12.019	12.3089	11.681	9.2571	11.0351	9.34584
ENSMUST00000119782	0.000168662	9.98915	9.76013	10.2346	9.52141	7.48158	6.56775	6.80873	5.74467
uc007pfa.1	0.0025421	9.95513	10.1748	9.28904	10.137	8.75115	8.81582	8.99623	8.7495
AK143031	2.00728e-06	10.2444	10.1835	10.1916	10.0552	7.6823	6.96112	7.45538	7.42343
ENSMUST00000117888	0.00219539	11.2325	10.9976	11.3065	10.6193	8.5874	9.31316	10.0586	9.28803
uc007uhv.1	1.20641e-05	8.2994	8.27653	8.64708	8.83419	5.99515	6.0091	6.43785	5.85155
ENSMUST00000171480	1.2483e-05	10.8795	11.4944	11.7331	12.3764	7.55917	7.05035	7.4095	7.10448
ENSMUST00000171480	1.2483e-05	10.8795	11.4944	11.7331	12.3764	7.55917	7.05035	7.4095	7.10448
uc009tdp.1	0.000166014	7.27637	7.26131	7.10704	6.89845	6.26449	6.03655	6.08329	5.7888
ENSMUST00000117532	0.0121041	7.66627	7.73095	8.5017	8.18464	6.2668	6.97194	7.37378	7.10371
AK051783	0.00121235	7.23291	7.31776	7.22499	8.48655	5.77578	5.03748	4.4034	5.35015
ENSMUST00000084759	0.000158793	15.9846	16.105	15.5194	15.1009	13.7157	13.1007	13.5951	13.313
ENSMUST00000071770	0.000221392	11.5377	11.7658	10.1239	10.8696	8.16258	8.24284	8.07763	8.11665
uc008jup.1	0.00270142	13.2403	13.4294	13.5379	12.3286	11.2466	11.7768	11.8043	11.7225
NR_004444	0.0071578	7.33218	6.28653	6.32325	7.16836	5.56953	5.73896	5.78695	5.40887
uc007ktj.1	1.81572e-05	10.7761	11.0968	11.1142	11.2802	9.72147	9.61394	9.45421	9.47408
uc007ktj.1	1.81572e-05	10.7761	11.0968	11.1142	11.2802	9.72147	9.61394	9.45421	9.47408
AK039784	0.00014762	9.82398	9.58108	10.2232	10.4099	8.5005	8.3211	8.33696	8.23168
ENSMUST00000077628	0.0129416	15.2301	15.0983	14.4908	14.2145	13.986	14.0495	13.5403	13.4284
AK080742	4.89446e-05	10.2499	10.3983	10.5669	10.4531	9.0014	8.46603	8.29973	8.80535
AK156792	0.00350549	8.9415	8.45789	8.28995	9.45259	7.73655	7.46274	6.94414	7.06058
AK156792	0.00350549	8.9415	8.45789	8.28995	9.45259	7.73655	7.46274	6.94414	7.06058
MM9LINCRNAEXON11053-	0.00190558	11.6355	11.3945	10.9899	11.8325	10.5001	9.52792	10.0215	10.1218
MM9LINCRNAEXON11883-	0.00156655	9.01721	8.86851	7.37903	7.85553	6.04182	5.84684	5.68963	6.34831
ENSMUST00000129337	0.000604436	8.7906	8.85755	8.95023	10.0575	7.3767	7.00402	6.78594	7.00266
ENSMUST00000129337	0.000604436	8.7906	8.85755	8.95023	10.0575	7.3767	7.00402	6.78594	7.00266
uc008opf.1	0.00120472	9.82888	9.25192	9.07332	9.62233	8.26311	6.76308	7.07145	7.00626
uc008opf.1	0.00120472	9.82888	9.25192	9.07332	9.62233	8.26311	6.76308	7.07145	7.00626
uc008ahe.1	0.00441705	11.1158	11.4495	10.1992	11.3386	9.66191	9.73782	9.91595	9.38665
uc007ein.1	0.000102052	9.93159	10.2047	10.3706	10.817	8.67362	8.54475	8.44889	8.66505
AK038070	0.0243489	7.26312	8.24499	8.35115	8.83385	7.10903	6.77709	7.54107	6.75795
uc009oqn.1	3.08585e-05	10.0381	10.2667	10.3852	10.7839	7.69605	7.07048	7.77811	6.90552
AK131936	0.000310501	8.70852	8.72435	9.28607	9.18816	7.57892	7.19279	7.68621	7.71318
AK087708	0.0123122	6.98814	7.37842	6.54342	6.46484	6.43509	5.21164	5.05415	5.29045
ENSMUST00000121549	9.78896e-05	7.31206	7.12204	6.95637	6.90205	5.59586	6.03463	5.90791	5.93168
AK136698	0.000125965	7.85653	7.78208	7.59874	7.95193	6.07221	6.3745	6.76537	6.38187
ENSMUST00000120483	0.000246737	12.5525	12.7114	11.0708	11.6446	9.00573	9.03264	9.04055	8.8134
AK039043	0.00669842	5.72417	5.47528	6.37414	6.35922	5.18753	4.83545	5.08956	4.67276
AK131850	0.0123537	9.27909	9.65901	8.62068	10.3222	8.55392	7.61992	6.95143	7.88586
AK131850	0.0123537	9.27909	9.65901	8.62068	10.3222	8.55392	7.61992	6.95143	7.88586
AK131850	0.0123537	9.27909	9.65901	8.62068	10.3222	8.55392	7.61992	6.95143	7.88586
ENSMUST00000146054	8.06359e-06	10.0983	10.0489	10.2989	10.59	8.36439	8.04623	8.19076	8.34704
ENSMUST00000146054	8.06359e-06	10.0983	10.0489	10.2989	10.59	8.36439	8.04623	8.19076	8.34704
NR_027827	1.34796e-05	8.71271	8.59942	8.37758	8.04599	5.3329	4.94256	5.619	4.67094
AK044348	0.00123022	7.49716	7.4838	7.90991	6.90915	5.96072	6.37035	6.16165	6.21441
ENSMUST00000121238	0.0437285	8.62255	8.93738	9.0833	7.69446	6.78365	7.76961	7.95896	7.68149
[truncated: 1,352 more rows]

## Sheet: Supplementary Table 2
Table S4 Differentially expressed miRNAs between day 0 and day 65 in skeletal muscle
systematic_name	p-value	D0-1	D0-2	D0-3	D65-1	D65-2	D65-3
mmu-miR-29c	0.000456765	-5.26269	-5.01888	-5.31911	-0.542793	-0.395234	-0.976001
mmu-miR-195	0.000456765	-6.08647	-6.27314	-6.23372	-1.55141	-2.04036	-2.1084
mmu-miR-29a	0.000456765	-4.36326	-4.06372	-4.53095	-0.296699	-0.576749	-0.558847
mmu-miR-193b	0.00402795	-5.44405	-5.63863	-6.70663	-2.59912	-2.1786	-2.92232
mmu-miR-1	0.00061716	1.49581	1.88056	2.03622	4.93499	5.27935	4.94915
mmu-miR-497	0.000785819	-4.94704	-5.2405	-5.14733	-1.69732	-2.18339	-2.30489
mmu-miR-29b	0.000801225	-4.78596	-4.5503	-4.89006	-1.65123	-2.18567	-2.10087
mmu-miR-30a*	0.00582409	-5.77429	-6.0655	-7.00079	-3.88837	-3.41237	-3.37849
mmu-miR-30e*	0.00152406	-7.1783	-7.1639		-4.70477	-4.38178	-4.34294
mmu-miR-22	0.00224188	-0.518934	-1.03506	-1.15351	1.29066	1.92615	1.61193
mmu-miR-133a	0.00061716	1.60897	1.48961	1.40761	3.52369	3.94118	3.74405
mmu-miR-30c	0.000801225	-3.21432	-3.25618	-3.28656	-1.49443	-1.11505	-1.0473
mmu-miR-30a	0.00200119	-1.90298	-2.21586	-2.32109	-0.504822	-0.0487137	-0.03827
mmu-miR-101a	0.00061716	-4.70358	-4.68469	-4.62011	-2.92404	-2.57777	-2.89629
mmu-miR-3107	0.00322705	-2.72084	-2.97784	-3.09543	-1.52078	-0.916417	-0.979795
mmu-miR-133b	0.00061716	2.66748	2.56657	2.5406	4.19134	4.51088	4.41623
mmu-miR-365	0.00270004	-4.47041	-4.35732	-3.97402	-2.79299	-2.36528	-2.41262
mmu-miR-378*	0.00127848	-4.45342	-4.569	-4.64815	-3.17248	-2.77534	-3.05237
mmu-miR-133a*	0.00168738	-1.37281	-1.61632	-1.82934	-0.182421	0.00317764	-0.0563259
mmu-miR-101b	0.0192156	-5.80541	-5.4308	-5.85035	-4.55708	-3.8737	-4.71756
mmu-miR-185	0.00224188	-6.57357	-6.96998	-6.95468	-5.4941	-5.62572	-5.54433
mmu-miR-126-3p	0.00285211	-0.931018	-0.992365	-0.83252	0.525355	0.42233	0.0574074
mmu-miR-34a	0.00901429	-5.13349	-5.01192	-5.25142	-3.9747	-4.33886	-3.71562
mmu-miR-30b	0.00229918	-3.01749	-2.80265	-2.81675	-1.96084	-1.63797	-1.71412
mmu-miR-1274a	0.00904447	0.0145941	-0.016573	0.125368	0.768229	1.35704	1.27387
mmu-miR-193	0.0018591	-3.81113	-4.1222	-4.00347	-2.92625	-2.92722	-3.05253
mmu-miR-720	0.0119386	2.48588	2.28527	2.54912	3.20405	3.77832	3.34699
mmu-miR-376b	0.000597573	-0.376435	-0.322679	-0.35904	-7.34316	-6.85108
mmu-miR-376a	0.00152406	0.727399	0.665285	0.467244	-5.08429	-4.94796	-6.65948
mmu-miR-381	0.00061716	-0.227351	-0.377254	-0.564522	-6.50219	-5.84916	-7.07356
mmu-miR-410	0.000796847	1.49263	1.34022	1.16751	-4.90457	-3.79564	-5.01985
mmu-miR-300	0.000684169	1.07706	0.867835	0.735666	-4.33447	-4.02703	-5.11949
mmu-miR-377	0.00105607	-0.787008	-0.937677	-1.03694	-5.76972	-5.47847	-6.76038
mmu-miR-495	0.00105607	-0.177825	0.035861	-0.074894	-4.69677	-4.02746	-5.24371
mmu-miR-434-5p	0.00061716	-2.3081	-2.42144	-2.46733	-7.01305	-6.67673
mmu-miR-127	0.000470262	1.32602	1.06957	0.942175	-3.34732	-2.91376	-3.44859
mmu-miR-379	0.000456765	-0.0218935	-0.349744	-0.463825	-4.22688	-4.31472	-4.60877
mmu-miR-214	0.0018591	-2.01709	-1.83419	-1.84228	-5.07989	-6.25961	-6.19003
mmu-miR-450a	0.00535338	-3.65546	-3.13554	-2.63719	-7.26973	-6.89872
mmu-miR-382	0.00061716	-1.61117	-1.83446	-1.95478	-5.73111	-5.16879	-5.71735
mmu-miR-411	0.000538721	-1.47838	-1.50656	-1.47297	-5.1068	-4.94416	-5.56856
mmu-miR-335-5p	0.000725352	-1.41934	-1.4744	-1.42728	-5.33416	-4.65865	-5.41764
mmu-miR-140*	0.000836119	-1.33628	-0.674103	-0.737924	-4.60258	-4.80894	-4.28209
mmu-miR-434-3p	0.00152406	0.157961	0.141412	0.0964403	-4.00591	-2.88362	-3.60487
mmu-miR-136*	0.00732707	-2.9423	-2.6555	-2.59866	-6.09154	-5.19693	-7.03195
mmu-miR-329	0.000473907	-0.899864	-1.03704	-1.11526	-4.49635	-4.09752	-4.56035
mmu-miR-199a-5p	0.000456765	-0.0918999	0.0780544	-0.0319147	-2.97228	-3.36094	-3.33535
mmu-miR-675-3p	0.00928551	-4.63054	-4.6716	-4.6937	-7.30025	-8.41686
mmu-miR-342-3p	0.022103	-2.78882	-3.01441	-3.20546	-7.57252	-5.85409	-5.11055
mmu-miR-499	0.00798589	-3.43769	-3.59701	-3.72065	-6.23896		-7.22218
mmu-miR-140	0.00270004	-2.04255	-1.03161	-1.06972	-4.60703	-4.4808	-4.17607
mmu-miR-652	0.000456765	-2.74701	-2.92138	-2.75089	-5.55826	-5.87718	-5.78095
mmu-miR-154	0.00061716	-1.75046	-1.8602	-1.92422	-4.63098	-4.41232	-4.96779
mmu-miR-362-5p	0.000801225	-4.89658	-5.40829	-5.33773	-8.22458	-7.83177	-8.02807
mmu-miR-337-5p	0.000456765	-2.28622	-2.44309	-2.60834	-5.11035	-5.07967	-5.25483
mmu-miR-206	0.00224188	3.04318	2.80458	2.62915	0.378505	0.398737	-0.396091
mmu-miR-301a	0.000402223	-2.80984	-2.71946	-2.58027	-5.39827	-5.27796	-5.32242
mmu-miR-337-3p	0.0018591	-3.49024	-3.19591	-3.18184	-5.53737	-5.49887	-6.17975
mmu-miR-99b	0.00682234	-3.50683	-3.74935	-3.74848	-5.36985	-6.59054	-6.33857
mmu-miR-376b*	0.00582409	-4.98781	-4.38054	-4.52199	-7.19341	-6.91417
mmu-miR-324-5p	0.00396121	-4.09996	-4.24048	-4.2852	-6.24322	-6.29884	-7.19398
mmu-miR-376c	0.0288439	-3.8409	-3.43924	-3.69483	-7.17691	-5.33329	-5.5161
mmu-miR-1839-3p	0.0103143	-4.22382	-4.02271	-4.14755	-5.63078	-6.85248	-6.91751
mmu-miR-136	0.00375361	-0.320799	-0.334144	-0.301553	-2.84741	-1.9845	-2.8569
mmu-miR-532-5p	0.000470262	-2.74975	-2.99755	-3.03527	-5.07363	-5.16368	-5.23314
mmu-miR-299*	0.0018591	-1.47652	-1.32718	-1.24135	-3.77995	-3.14106	-3.70653
mmu-miR-199a-3p	0.00270004	0.70339	1.04966	1.03753	-0.784932	-1.47867	-1.44317
mmu-miR-500	0.00052229	-1.99446	-2.1933	-2.13709	-4.21741	-4.14399	-4.43592
mmu-miR-196b	0.00229918	-3.43163	-3.26741	-3.08579	-5.79059	-5.33096	-5.07742
mmu-miR-3096-3p	0.0012542	-2.22139	-2.37663	-2.10451	-4.37618	-4.07849	-4.62043
mmu-miR-19a	0.000801225	-3.32962	-3.28337	-3.21667	-5.13744	-5.33746	-5.63009
mmu-miR-296-5p	0.00152406	-3.90264	-4.02653	-3.80434	-6.18654	-5.61789	-5.95009
mmu-miR-130a	0.00105607	0.229995	0.0583124	0.0129528	-1.6255	-2.08459	-1.99525
mmu-miR-690	0.0018591	-2.84897	-3.05739	-2.8241	-4.56864	-5.18539	-4.94586
mmu-miR-152	0.00249826	-1.83714	-1.92284	-2.16447	-3.57376	-4.23864	-3.94742
mmu-miR-19b	0.00103974	-0.612732	-0.89281	-0.835859	-2.58457	-2.5989	-2.94977
mmu-miR-199b*	0.00224188	0.197352	0.297605	0.228712	-1.27906	-1.90593	-1.86
mmu-miR-148a	0.00270004	-1.55771	-1.39183	-1.39053	-2.93377	-3.66015	-3.34348
mmu-miR-92a	0.000611809	-2.4764	-2.63388	-2.44577	-4.16659	-4.36888	-4.41944
mmu-miR-539-5p	0.0018591	-6.44126	-6.3856	-6.28489		-7.99615	-8.24406
mmu-miR-676	0.000725352	-5.04582	-5.1636	-5.16835	-6.95146	-6.66461	-6.64839
mmu-miR-181c	0.00061716	-4.45922	-4.41626	-4.68505	-6.05595	-5.97352	-6.09816
mmu-miR-125a-5p	0.00383136	-3.01859	-3.22385	-3.18078	-4.26574	-4.86805	-4.72916
mmu-miR-181b	0.00152406	-3.48842	-3.54179	-3.79114	-5.20581	-4.98287	-4.92072
mmu-miR-25	0.00061716	-2.57125	-2.79412	-2.83943	-4.09048	-4.10833	-4.11808
mmu-miR-144	0.0110971	-2.61861	-3.10691	-2.92015	-3.83674	-4.32502	-4.52762
mmu-miR-669n	0.0385528	-5.01264	-4.57467	-4.49135	-6.59601	-5.42776	-6.02661
mmu-miR-3473	0.0529601	-3.52604	-3.80342	-3.28732	-4.27062	-5.55396	-4.65145
mmu-miR-1944	0.00270004	-3.50025	-3.47672	-3.10954	-4.63555	-4.44963	-4.53625
mmu-miR-362-3p	0.0249546	-4.16523	-3.86003	-3.77424	-4.78624	-4.89299	-5.5949
mmu-miR-20a	0.00270004	-2.74668	-2.65186	-2.51379	-3.59639	-3.73385	-3.97863
mmu-miR-322	0.0162094	-1.86931	-1.87558	-1.88177	-2.5937	-2.91463	-3.37455
mmu-miR-128	0.0012542	-2.32908	-2.42324	-2.45393	-3.38273	-3.36578	-3.60959
mmu-miR-20b	0.00396121	-3.87917	-3.7163	-3.56509	-4.60122	-4.70234	-4.94212
mmu-miR-320	0.0461058	-5.57224	-6.58685	-6.15564	-6.98599	-7.23007	-7.11601

## Sheet: Supplementary Table 3
Table S5 Down-regulated coding mRNAs after knocking down lncRNA-MEG3
GeneSymbol	p-value	[Con-1]	[Con-2]	[Con-3]	[SiRNA9-1]	[SiRNA9-2]	[SiRNA9-3]
0610007P22Rik	0.0221536	7.34347	7.32591	7.42263	5.57352	6.73184	5.57901
1110037F02Rik	0.00111552	8.44387	8.88962	8.5236	7.48782	7.41031	7.46564
1190007F08Rik	0.0465764	4.77776	4.70526	6.0403	3.60905	3.98098	4.05136
1200011M11Rik	0.000127045	8.68843	7.99281	8.62082	5.0555	5.20935	5.12382
1300014I06Rik	0.00240002	8.79737	7.90461	8.79059	6.37153	6.53743	6.4247
1500002C15Rik	0.000795616	4.83094	4.79648	5.25319	3.47501	3.41954	3.15998
1700003F12Rik	0.00507713	5.95739	6.03622	6.3524	3.747	4.65176	3.4037
1700003I16Rik	4.30541e-05	6.47589	6.45858	6.33667	4.72553	4.50512	4.43898
1700013N18Rik	0.0348667	5.57586	5.57659	5.72401	4.60274	3.21699	4.63322
1700016D02Rik	4.44325e-05	6.84891	6.79222	6.99296	5.60374	5.54486	5.64963
1700020C07Rik	0.000540621	7.6825	7.32793	7.69675	6.36545	6.28865	6.33544
1700022I11Rik	0.00812306	4.65993	6.05842	5.38292	3.49563	3.31293	3.30255
1700023F06Rik	0.00519494	6.83987	6.65177	7.02792	5.01699	5.77862	4.94796
1700025H01Rik	0.00510218	4.95023	5.20804	4.87879	3.39803	2.42355	3.43599
1700041B01Rik	0.000275978	3.87568	3.64449	4.06176	2.32188	2.42355	2.32211
1700049L16Rik	0.000653092	5.00076	4.96203	4.67805	3.63704	3.6602	3.84538
1700061J05Rik	0.00306046	6.78451	6.49063	6.69746	5.0367	4.27648	5.14659
1700071K01Rik	0.000480929	7.24962	6.78483	7.14426	4.81949	4.10039	4.40942
1700080O16Rik	0.03537	5.26725	4.03644	5.38899	3.47446	2.42355	3.52713
1700081H04Rik	0.0397447	4.5999	4.43688	5.48867	3.54352	3.90949	3.92114
1700083H02Rik	0.00103557	5.78723	5.65983	5.9621	3.84681	4.34015	3.68096
1810029B16Rik	0.0459711	9.38174	8.71296	9.43553	7.9415	8.68891	7.78283
1810030J14Rik	0.0409529	5.10792	4.38225	5.30879	3.79824	2.42355	3.78942
1810043H04Rik	0.000906573	10.7444	10.2619	10.7799	8.65953	8.14498	8.65403
1810062O18Rik	0.0135834	6.68619	5.01555	6.21032	3.94035	3.72909	3.91077
2210009G21Rik	0.0177964	4.59632	4.25406	4.68373	2.95041	3.62402	2.32211
2310004I24Rik	0.0196752	9.8866	9.13908	9.96763	8.6534	8.7278	8.60596
2310004N24Rik	0.0144726	7.8436	8.63007	7.83577	7.00918	7.06124	6.94812
2310008H09Rik	0.0133047	6.2357	7.33895	6.29495	4.94522	5.24428	4.9638
2310039F13Rik	0.0306818	5.70909	4.17327	5.05792	3.5792	3.03014	3.59483
2310047D07Rik	0.0384803	9.05565	8.13589	9.08423	7.85237	7.50497	7.87644
2310081J21Rik	0.00386781	9.69248	8.81105	9.58187	6.37585	7.41571	6.44108
2410087M07Rik	0.00369774	7.57055	8.02592	7.43625	6.61455	6.57684	6.57884
2510002D24Rik	0.00502832	6.42011	6.88592	6.31219	5.24428	5.52095	5.01472
2600006L11Rik	0.0025038	6.21365	5.76755	6.1079	4.43154	4.88548	4.81717
2610028E06Rik	0.00151997	8.36502	7.8535	8.2369	5.27762	6.15891	5.25012
2610305D13Rik	0.000159882	12.1124	11.7866	11.8413	10.5333	10.517	10.5092
2610305D13Rik	0.00274501	7.00259	7.64913	7.05789	5.70301	5.92421	5.79996
2610318N02Rik	0.000563345	5.82412	5.73446	5.94895	4.22583	4.5328	4.03764
2810046L04Rik	0.0487115	4.89396	6.66136	5.59982	4.23072	4.45452	4.03208
28s	0.000300642	10.3933	9.77713	10.3167	7.85476	7.87114	7.90744
2900097C17Rik	0.00361641	8.85403	8.39302	8.9487	7.67081	7.39799	7.62107
3830406C13Rik	0.00991372	9.87419	9.05072	9.49955	8.37513	8.39973	8.34674
4632415L05Rik	0.00863238	5.6522	6.66858	5.92272	4.50512	4.73093	4.48153
4833411C07Rik	0.00112896	3.91726	3.39316	3.63909	2.32188	2.42355	2.32211
4921517D22Rik	0.00293866	3.57851	3.54994	3.08882	2.32188	2.42355	2.32211
4930407I10Rik	0.00121542	5.70859	5.20757	5.7453	3.58242	4.00712	3.58613
4930412D23Rik	0.0029657	6.67177	6.26569	6.53444	5.22065	5.622	5.27641
4930415C11Rik	0.00422589	7.72657	8.69405	7.64462	5.91994	6.12597	5.99937
4930435M08Rik	0.011616	5.32022	4.62415	5.73125	3.43821	2.42355	3.50878
4930469B13Rik	0.00773575	6.00017	4.76125	5.96087	3.31743	2.42355	3.38432
4930486L24Rik	0.00346358	10.165	9.52645	10.1394	8.69183	8.60453	8.62928
4930503E14Rik	5.58818e-05	4.84777	4.96179	4.52675	2.32307	2.42355	2.32211
4930515G16Rik	0.00209605	5.37639	5.82751	5.68925	4.11985	4.4181	4.52471
4930518P08Rik	0.0483303	4.68881	4.4652	4.28428	2.32188	3.82745	3.3918
4930571K23Rik	0.00268732	4.87952	4.65197	4.87728	3.18996	2.42355	3.2601
4930578C19Rik	0.0314138	5.76638	4.50455	5.8239	3.78942	2.42355	3.78274
4931406H21Rik	4.98772e-05	4.73639	4.47355	4.65872	2.6188	2.42355	2.68407
4931431B13Rik	0.0152852	5.69738	4.42394	5.51565	3.55867	3.6433	3.57512
4932411N23Rik	0.0170319	6.27722	5.32314	5.93761	2.32219	4.33064	2.32211
4932431P20Rik	0.0422904	10.187	11.1408	9.99165	9.32557	9.49471	9.32643
4933402J07Rik	0.026972	4.82159	4.70347	3.13107	2.32188	2.42355	2.32211
4933405D12Rik	0.00837024	3.91924	4.05989	3.16353	2.32188	2.42355	2.32211
4933406I18Rik	0.0474985	6.58797	6.26402	6.55782	5.13619	6.12933	4.99788
4933413G19Rik	0.00574194	5.94564	5.22748	6.94164	3.14606	3.51489	3.21699
4933416M07Rik	0.00863621	5.75777	4.85479	6.53896	3.38735	3.32963	3.41528
4933417G07Rik	0.00134426	10.0269	10.4108	10.0009	8.96392	9.10131	9.06024
4933421H12Rik	0.0186088	8.28705	7.65932	8.30957	6.88185	7.37798	6.83051
4933428M09Rik	0.0114673	7.57989	8.06516	7.19161	6.53896	6.40527	6.49733
4933430H15Rik	0.00269584	5.52309	4.76145	5.00147	3.51917	3.48666	3.11117
4933433C11Rik	0.00636314	5.96971	5.13048	6.13555	3.13747	3.50878	4.07954
5330430P22Rik	0.0439834	4.56422	4.45971	4.56942	3.69339	3.66514	2.34329
5430400D12Rik	0.00479722	8.87499	8.4734	8.93466	7.4829	7.89163	7.43979
5430401F13Rik	0.0043389	6.76428	6.82405	7.19347	5.57866	6.05152	5.61844
5730409E04Rik	0.00293621	5.65923	5.3148	6.1386	3.5274	3.89777	4.07921
5730416F02Rik	0.0412937	8.96358	10.4673	8.94221	7.8843	8.0229	7.95925
6230415J03Rik	0.00488699	8.49111	7.89912	8.4153	7.14043	7.28367	7.12173
6330408A02Rik	0.0133881	5.32804	4.87307	5.86433	3.06033	4.1301	3.0418
6330522J23Rik	0.00557797	5.1039	5.66104	5.95563	4.27981	3.87021	4.06882
6430598A04Rik	0.000147425	8.12102	7.86379	8.06636	6.88554	6.77551	6.81536
6430704M03Rik	0.0268323	3.6362	4.13603	4.50868	2.32406	3.32907	2.32211
9130403I23Rik	0.0104523	6.09076	5.71314	6.73864	4.66073	4.90548	4.78073
9230110C19Rik	0.000308762	13.2981	12.7859	13.3306	10.8892	11.0804	10.9761
9530053H05Rik	2.20155e-05	7.69199	7.79502	7.69358	6.38917	6.51437	6.3665
9830147E19Rik	0.0181347	8.18455	7.41296	8.26049	6.75243	6.98875	6.88261
9930013L23Rik	0.0182452	4.50193	4.42731	4.27764	2.42092	3.64178	2.47194
9930111J21Rik1	0.012142	6.6069	7.31307	6.61481	5.71656	5.80279	5.89024
A230045G11Rik	0.00855598	2.9928	3.71789	3.51795	2.32188	2.42355	2.32211
A330044H09	0.0138029	9.30237	8.12562	9.32866	7.27908	7.151	7.30412
A430107P09Rik	0.00130903	3.72434	3.27506	3.39779	2.32905	2.42355	2.33246
A430110N23Rik	0.00662111	8.11663	8.41194	8.05262	6.43615	7.24168	6.46889
A530072M11Rik	0.00588943	4.91067	5.05049	5.51149	3.96503	4.22768	3.84152
A630081D01Rik	0.00563006	4.48687	4.49231	4.5501	3.73753	3.20795	2.99963
A730021G18Rik	0.0395368	5.01699	4.96933	5.60048	2.32188	4.23819	3.61223
A830010M20Rik	0.000822157	5.52906	4.95953	5.62287	3.48637	3.48473	3.50395
A830073O21Rik	3.88605e-05	14.2395	14.0121	14.2518	12.5808	12.6263	12.57
A930001A20Rik	0.0381194	5.68188	4.87852	5.88749	4.28768	4.72736	4.3519
A930006D01Rik	0.00889992	7.32956	6.31691	7.30588	5.33704	5.2333	5.4945
AA060545	0.00693324	4.61849	4.34085	5.12953	2.32188	3.30384	2.32211
AA066038	0.00431608	5.84612	5.05682	5.54004	3.76839	3.96417	3.25668
AA617406	0.0167491	4.66669	4.67455	5.21487	3.8996	3.18045	3.90328
Abca14	0.00478741	5.21473	4.75317	5.3749	3.32256	2.42355	3.40001
Abca4	0.0215285	4.92774	5.52965	5.23706	2.32188	4.13629	2.32211
Abcb11	0.0146854	5.22117	4.35996	4.96245	2.32259	3.63782	2.32211
Abcc5	0.0214598	5.4675	6.13002	5.55906	4.23964	5.0274	4.36861
Abhd12	5.36847e-05	8.07095	8.20411	8.0364	6.73451	6.86781	6.69207
Abhd14b	0.026035	11.4107	10.3415	11.425	9.79573	9.86268	9.79746
Abhd15	0.0023777	4.00122	4.10167	3.83972	2.88458	2.42355	2.93635
Abhd6	0.0470028	10.0029	9.50067	10.0219	9.10488	8.15504	9.14815
Abhd8	0.0382408	5.93535	7.40744	5.99427	5.04579	5.02914	4.81586
Abt1	0.0365616	4.92071	3.76559	4.54747	2.66992	3.60811	2.72782
Acacb	2.33491e-06	4.19954	4.28595	4.18071	2.32368	2.42355	2.32211
Accn4	0.0274789	5.69832	4.75427	5.81549	4.02665	2.42355	3.74118
Acox2	0.000620271	8.15764	7.79398	8.07747	6.94994	6.90502	6.92578
Acoxl	0.0142505	5.2225	4.34666	5.42736	3.21294	3.79102	3.28534
Acss3	0.00347178	5.66797	6.0438	6.30118	4.90719	4.67529	4.79935
Acyp1	0.000637646	10.9483	10.3894	10.9872	8.83548	8.71851	8.91784
Acyp1	0.00337463	9.36167	9.89391	10.4828	5.98556	7.36581	6.06948
Adamdec1	0.00399759	4.25252	4.03154	5.19761	2.32188	2.42355	2.32211
Adamts10	0.00723778	5.30564	4.97915	4.67591	3.37502	2.42355	3.45018
Adamts4	0.00978088	8.00542	7.22797	8.01618	6.47822	6.59181	6.52305
Adcy8	0.000468022	7.07054	7.09833	6.95372	5.80979	6.11577	5.84226
Adh1	1.06288e-06	12.5241	12.5334	12.4732	10.8148	10.8035	10.719
Adhfe1	0.0472634	5.25084	5.96606	5.07602	3.80031	4.44309	2.3809
Adrbk2	8.25306e-05	5.08245	5.07729	5.03922	3.81865	3.53945	3.73524
Aff4	0.000382433	12.4798	12.1145	12.4886	10.9805	10.9142	11.006
Agap2	0.0231321	8.67317	7.52594	8.53905	6.93921	6.93211	6.97327
Agbl4	0.0426187	10.3501	9.39093	10.5695	7.04974	9.19247	7.17294
Agrp	0.039272	5.22748	4.68251	6.03874	3.67036	4.39839	3.37547
AI663975	0.0375025	10.0026	9.13216	10.3501	8.76305	8.59972	8.75623
AI790442	0.0412237	10.4351	8.68343	10.3983	8.06478	8.14605	8.15442
Aif1	0.00764313	6.62207	5.88509	6.84798	4.60096	5.11561	4.72309
Akap7	0.0038831	9.64611	8.97685	9.7371	7.99435	7.99281	8.04678
Akap8	0.0061532	11.0985	10.4848	11.1112	9.81136	9.71265	9.83837
Akap8l	0.000651139	7.91108	8.37937	7.98306	6.23603	6.57049	6.27659
Akr1b7	0.000500975	10.6756	10.9098	10.3687	9.01448	8.85286	8.99526
Als2cr4	0.0112321	11.5313	11.7434	12.0303	10.2149	10.9832	10.2569
Amn1	0.0325066	6.1386	6.03847	5.37989	4.87952	4.13742	5.0294
Amy2a5	0.00187531	6.94185	6.02634	6.76014	4.03017	4.46751	3.82134
Angptl6	5.05785e-05	11.3316	11.1238	11.3273	9.98025	10.0021	9.97995
Ankmy2	0.00345779	5.8133	6.32229	6.11698	4.61183	5.08826	4.73982
Ankrd33b	0.0143709	6.02996	5.50308	4.86188	2.32188	3.91924	2.32211
Ankrd56	0.015251	4.27534	4.68663	3.2673	2.32188	2.42355	2.32211
Anp32e	0.00022747	7.3865	7.58531	7.22417	5.88027	5.93984	5.72209
Aoc2	1.59932e-05	15.748	15.6404	15.8734	13.6027	13.7406	13.5658
Aoc3	0.00686815	8.42949	7.38256	8.39366	5.98888	5.92736	6.44598
Ap2s1	0.00980434	8.79433	9.54042	8.76878	7.88833	7.79993	7.87854
Apex2	0.0212028	6.27464	6.31669	6.6446	4.86287	5.74212	4.59583
Aqp1	0.000370023	13.0808	12.6572	13.1333	10.9407	10.6437	11.0094
Arap3	0.000371636	6.62406	6.40036	6.654	5.34327	5.5528	5.41634
Arfip1	0.000884636	12.7604	12.5745	12.3917	11.4912	11.6365	11.5082
Arfrp1	0.00543004	7.40093	7.0252	7.44213	5.88297	6.43396	5.93066
Arhgap19	0.00117108	4.76546	4.04726	4.90762	2.32188	2.42355	2.32211
Arhgap6	0.0247202	5.83176	4.92113	6.05662	3.37097	4.35501	4.20932
Arid4b	0.00612167	11.5735	11.6309	12.2119	10.6794	10.4204	10.734
Arl13b	0.0328746	4.88492	5.34533	5.5366	4.29509	3.14113	4.25377
Arl2	0.00671391	9.22255	10.0755	9.38533	8.06516	8.31183	8.07173
Arl3	0.000805918	10.3146	10.6993	10.2868	9.15225	9.24746	9.12422
Arpp21	0.0465646	3.96632	3.7212	3.88821	2.64396	3.51229	2.32211
Arsj	0.00396134	10.5476	11.0626	10.5865	9.73293	9.6321	9.77366
Ass1	0.00270036	13.0054	13.4094	12.9257	12.0319	12.1681	12.0435
Atg4c	0.000402891	9.09975	8.50134	9.10711	6.70838	6.68278	6.73691
Atp2b1	0.0155471	5.50831	5.76964	4.83173	3.8219	4.04673	2.94862
Atp5h	0.0163526	14.0393	14.579	14.7617	12.8346	13.6267	12.8328
Atp8b2	6.85188e-05	10.5237	10.1934	10.6562	7.43625	7.76168	7.51989
AU015230	0.00604949	6.57911	5.17849	5.77406	3.72042	3.58833	3.72097
AU015836	0.0358342	4.02722	4.80851	3.41158	2.32188	3.10785	2.32211
AU019176	0.00704893	6.47487	6.48007	6.75403	4.55164	2.98331	4.40779
AU022202	0.000395033	4.76737	4.6425	5.17765	3.05029	3.08857	3.10872
AU023639	0.0457068	4.8183	4.76969	5.84259	2.32431	4.3205	2.32211
Auh	0.000129011	5.98963	5.87202	6.10004	4.44929	4.69161	4.59984
Aurkb	0.000563044	8.17689	7.56678	8.19692	5.07419	4.53481	5.27194
Avil	0.001044	7.95204	9.17934	8.1421	5.06399	5.23789	5.14606
AW061147	0.00116808	11.0946	10.657	11.0616	9.7861	9.77323	9.75943
AW413774	0.0164326	4.93653	3.8298	4.49973	2.97141	2.42355	3.18045
Axin2	0.00112333	10.4319	9.82132	10.4282	8.46287	8.57005	8.50432
AY358078	0.00156342	5.78367	6.5198	5.34723	3.24871	3.00634	3.28416
B020031M17Rik	0.00783487	9.26864	8.47913	9.25934	7.67645	7.58948	7.78076
B230114P17Rik	0.000479422	11.3513	10.7841	11.2414	9.21637	9.34765	9.2219
B230206F22Rik	0.0167029	4.42394	4.92451	4.33158	3.85476	3.16184	3.41222
B3gnt3	0.00484836	6.5198	5.99256	6.3771	5.09679	4.88893	5.36389
B3gnt7	0.0374406	3.76127	4.41262	4.24133	3.32505	2.42355	3.34538
B4galt5	0.0134162	5.00799	5.05309	5.78602	4.27285	4.06673	4.21698
Bahcc1	0.000265588	8.574	7.91391	8.77948	4.75883	4.94045	4.38929
Baiap3	0.0029306	5.05237	4.75656	5.1721	3.23355	2.42355	3.31109
Banf2	0.000148178	6.62973	6.21135	6.44271	4.73022	4.67476	4.63134
Bax	7.66617e-06	11.5555	11.6919	11.6084	10.3715	10.3146	10.3423
BB287469	0.000623161	15.071	14.5049	14.9613	13.1574	13.1369	13.1715
BC005764	0.0340298	5.55674	4.45026	5.67201	3.78977	2.42355	3.78374
BC024978	0.000550212	6.55519	6.55549	6.72303	5.59317	5.56602	5.28851
BC030870	0.000644555	11.0616	10.6459	10.9185	9.42586	9.11593	9.43328
BC048562	0.0133266	5.7572	5.19024	6.01012	3.26415	4.40867	3.00789
Bcan	0.00186769	6.16014	5.27796	5.973	3.5567	3.90425	3.61811
Bcl2l2	7.52253e-05	11.2899	10.8061	11.3634	8.10959	7.97569	8.16645
Bend6	0.00401557	12.197	11.6017	11.5612	10.5444	10.5528	10.5892
Bex1	0.00514781	4.71698	3.98154	4.61032	2.94542	2.42355	3.01434
Bglap	0.00869	7.61931	8.10174	7.67666	6.11647	6.90681	6.28889
Bglap2	0.00065349	11.3051	11.7456	11.3004	10.0392	10.005	10.036
Bglap-rs1	0.00517881	11.5952	12.2053	11.5407	10.5189	10.0703	10.4802
Bglap-rs1	0.000269636	12.2727	12.1595	12.3241	10.2543	10.7131	10.3235
Birc3	0.00219548	5.72977	4.94883	6.06706	3.20159	3.2891	3.27913
Blvrb	0.000182581	12.7208	12.5413	12.763	11.6784	11.5608	11.6708
Bms1	0.00173108	7.87304	8.18886	7.70553	6.51504	6.8081	6.46003
Bnip2	0.000256301	9.157	9.15393	8.85849	7.83948	7.79217	7.84837
Brd8	0.000549673	7.2156	7.51264	7.24021	6.32167	6.36831	6.26289
Brox	0.00447929	9.58534	10.2409	9.79311	8.64327	8.82365	8.65811
Brwd3	0.0179002	7.80037	6.55159	7.60215	5.01498	6.00907	5.09679
Bst1	0.00856708	5.63876	5.30512	5.78912	3.50159	4.53397	3.87593
Btk	0.0470626	3.96976	4.53378	3.57768	2.32188	3.45351	2.32211
Btnl2	0.000711776	5.85263	5.67674	6.10205	4.42771	4.51447	4.17508
C030014L02	0.00928187	7.26973	6.45978	7.30131	5.67032	5.73282	5.73067
C030030A07Rik	0.000742241	5.67231	5.72738	5.70909	4.39033	4.63548	4.15076
C1qtnf1	0.0242088	7.1462	8.25829	7.03376	6.08475	6.09469	6.11788
C1rb	0.0352692	7.77972	8.74412	7.62342	6.73223	7.15508	6.6865
C330013J21Rik	3.52413e-05	8.42457	8.29487	8.26078	6.26177	6.51023	6.25194
C330018A13Rik	0.000398998	7.2762	6.93296	7.37798	5.66808	5.67656	5.51749
C330020G15Rik	0.0092854	6.45204	5.72775	6.41449	4.92975	4.96815	5.1872
C330027C09Rik	0.00145434	8.4268	7.69314	8.43027	5.97987	6.30461	5.9621
C430017C20Rik	0.0303684	4.27958	4.09135	4.17643	2.32188	3.61679	2.32211
C530028O21Rik	0.00268975	10.0957	9.62575	10.0779	8.77948	8.95957	8.80536
C630001G18Rik	0.0448256	9.9202	8.86784	10.0353	6.96967	8.76695	6.90169
C77905	0.0378179	3.74509	4.08013	4.68023	2.94156	3.52898	2.99357
C78893	0.0410092	4.89931	5.21663	5.08023	2.32282	4.37971	2.32211
C79240	0.000913344	6.09189	5.50557	5.91547	4.15911	4.26657	4.32231
C79777	0.000222318	7.57292	7.30131	7.70588	5.5719	5.25207	5.59059
C80140	0.0457193	5.6855	3.70616	4.23501	2.41457	3.20401	2.47663
C87977	0.0156387	8.32497	7.47806	8.37271	6.88792	6.63067	6.94659
Cabp5	0.0104333	8.16581	6.97799	8.24709	5.95543	5.86219	5.96017
Cacna1b	0.0170574	4.68856	4.69974	5.67802	3.76973	3.62047	3.76364
Cacna1d	0.0373289	6.56943	5.8259	6.78697	3.3352	5.48121	3.71
Calcoco2	0.027634	4.07061	4.14355	4.40333	2.32188	3.58286	2.32211
Calhm1	0.0104176	4.69698	4.1449	4.73309	2.65047	3.52793	2.67022
Capza1	0.0331344	10.5728	11.6743	10.5659	9.5234	9.96112	9.54725
Car6	4.62102e-05	13.4257	13.1245	13.4988	10.7799	10.5708	10.826
Car7	0.00170785	11.676	11.7346	11.3268	10.324	10.5919	10.317
Car8	0.00081972	8.2886	7.93252	8.42226	6.49881	6.81536	6.56301
Casd1	0.00207079	10.5852	9.77647	10.5438	8.36872	8.4964	8.34496
Casz1	0.0298753	5.944	6.42483	5.11659	4.4689	4.4652	4.69349
Catsper4	0.0243287	5.72317	5.47691	4.92633	2.34571	4.25819	2.36322
Cbx7	5.94793e-05	8.77386	8.10235	8.3135	3.60429	3.89005	4.15731
Cbx8	7.88337e-05	9.7031	9.39623	9.65298	7.75443	7.90744	7.7566
Ccdc130	0.000974744	6.99452	7.28092	7.12557	5.58394	6.02336	5.84138
Ccdc144b	0.00396179	11.1376	10.6245	11.1471	9.86942	9.98845	9.89341
Ccdc162	0.0244579	5.12418	4.30518	5.8663	2.72372	3.78841	2.70957
Ccdc40	0.00283494	5.78259	5.1274	5.27105	3.41282	3.99986	3.56533
Ccdc50	0.0243172	9.19042	8.20101	9.13947	7.5477	7.83091	7.63678
Ccdc60	0.00121286	7.67046	7.04071	7.71516	5.66904	5.64666	5.729
Ccdc67	0.00534508	4.47355	5.99467	4.61569	2.32188	2.42355	2.32211
Ccdc94	0.00641285	4.66906	5.48066	5.07391	3.86214	3.57851	3.84219
Ccl27a	0.00825043	8.587	7.67595	8.60007	6.79167	6.84223	6.74677
Ccl27a	0.00635623	8.44866	7.50579	8.40692	6.53362	6.45336	6.5261
Ccl5	0.00027182	12.2547	11.8086	12.2744	10.2649	10.2988	10.2335
Ccnb1ip1	0.000174744	5.3714	4.93045	4.83918	2.65329	2.42355	2.32211
Ccne2	0.0200321	6.16813	6.02096	5.92838	2.44491	4.72165	2.51381
Ccnj	0.0120617	6.8316	6.87373	7.02233	5.60966	6.32726	5.64628
Ccnjl	0.0101436	5.14224	4.46919	5.87666	3.13638	3.43066	3.19523
Cd244	0.017246	10.6657	9.97254	10.7573	8.7997	9.58051	8.82665
Cd34	0.000104285	15.7141	15.471	15.7686	13.9959	14.1563	14.0434
Cd34	5.43026e-05	8.13807	8.43197	8.38402	6.1184	6.35377	6.16433
Cd3g	0.00940008	6.02116	4.87077	6.12387	3.47742	2.42355	3.52898
Cdc25c	0.00752017	5.69608	6.11647	5.49241	3.95449	4.621	3.66092
Cdc42bpg	0.0117887	6.86849	5.95251	6.26499	4.86227	5.30783	4.94091
Cdh20	0.00246015	4.25474	4.76811	4.96677	2.32188	3.00572	2.32211
Cdh26	0.0365985	11.6201	10.5723	11.5195	10.2419	10.1214	10.2342
Cdk1	0.000168727	9.51418	9.05375	8.73602	5.95329	6.02478	5.83769
Cdk15	4.94204e-05	8.84718	8.97473	8.71187	7.44258	7.42207	7.4238
Cdk5rap2	0.0325929	5.34745	6.20057	5.52438	4.68833	4.39135	4.98874
Cdkn1b	0.035228	14.0331	13.1638	14.0685	12.6149	13.0001	12.6357
Cdsn	8.08598e-05	14.0966	13.8264	14.1604	12.2107	12.3219	12.2225
Cebpe	0.0169174	5.23197	4.62717	5.42976	3.64097	2.42355	3.64021
Cela1	0.00794107	8.33413	9.02319	8.29971	7.22112	7.48964	7.151
Celf3	0.00281155	5.7667	5.22626	6.04211	3.98835	4.1256	4.1275
Ces1a	0.00371414	7.31307	6.47462	7.1171	5.48601	5.40117	5.34083
Cftr	0.00431492	5.30286	4.76902	5.30801	4.14127	3.88322	3.94603
Chat	0.00852313	7.00846	5.75087	7.37909	4.3028	4.15791	4.44963
Chchd10	1.738e-05	12.4792	12.5166	12.4915	10.1803	9.87552	10.1677
Chic1	0.000899643	6.46458	6.3498	6.22254	5.11765	5.35056	4.94631
Chid1	0.00562465	6.67216	7.19837	6.59755	5.79589	5.79629	5.80258
Chrd	0.00840291	5.61481	5.0827	5.46774	4.22337	4.64808	4.25681
Chst12	2.67295e-05	11.5384	11.6338	11.5844	10.5651	10.4251	10.5237
Cinp	0.0229681	10.7939	9.94606	10.7671	9.54189	9.38174	9.5346
Clca5	0.0031075	6.91287	7.54483	7.13845	5.2557	5.80588	5.08898
Cldn10	0.0198818	5.79162	4.91967	5.50308	3.78274	2.42355	3.91424
Clip4	0.00188093	6.74282	7.33425	6.75669	5.42211	5.48492	5.56681
Clpp	0.0153769	9.50802	10.2664	9.53999	8.78255	8.75755	8.75818
Cltb	0.0112063	6.90885	6.19329	6.49602	5.36995	5.69876	5.28411
Cmtm2a	0.0241159	5.2389	4.97411	5.05274	3.64213	4.59218	3.78143
Cmya5	0.00778687	7.47806	6.63682	7.47924	5.79449	5.80022	5.83254
Cnr2	0.000683436	12.1804	11.7129	12.2048	10.4459	10.429	10.5444
Cntn5	0.0156077	5.37317	5.37556	5.8925	3.8789	4.75549	3.86017
Cntnap5a	0.0490341	4.44365	6.01544	4.00486	2.32188	3.5914	2.32211
Col11a1	0.00385628	10.199	9.26451	10.2619	7.99067	7.88293	7.9977
Col11a2	0.00264357	6.76545	6.15762	5.92046	4.34846	3.81559	4.40612
Col14a1	0.000334812	7.31045	7.54638	7.68479	6.18742	6.27437	6.23622
Col14a1	1.09472e-05	11.0822	10.7783	11.0682	7.98118	8.12562	8.0186
Colec12	0.00232002	14.8281	14.4383	14.9025	13.7379	13.6564	13.742
Coq3	0.0460875	7.18257	7.71721	7.53795	5.47631	6.99166	5.78602
Cox17	0.00310369	9.53896	8.89438	9.72025	6.49303	5.20783	6.61103
Cp	0.000620589	10.8904	10.4619	10.7977	9.41284	9.45241	9.45663
Cplx1	0.00251545	11.3665	10.8965	11.4359	10.0061	10.1404	9.99294
Cplx3	0.000694936	10.6939	10.6667	11.073	9.54459	9.48467	9.58683
Cplx4	0.000938827	10.5984	10.066	10.5765	8.8905	8.89076	8.89191
Cpne3	3.75296e-05	6.93822	6.99218	6.81742	5.56298	5.58281	5.4332
Cpxm1	0.00128671	5.51091	5.12625	5.15693	3.93073	4.14585	3.77969
Crabp1	0.0350307	5.79316	6.15236	5.11332	4.68478	4.85432	4.46537
Crxos1	0.00752598	8.51076	7.6562	8.47667	5.88774	6.7257	5.68594
Cryaa	0.00361058	5.54826	4.98874	5.28498	3.96919	4.0836	3.54526
Cryba2	0.0301214	6.1184	4.61903	5.2152	2.32188	2.97269	4.05772
Csf1	0.000344718	12.7652	12.5438	12.8395	11.7098	11.6634	11.7091
Csf1	0.000297657	12.2128	11.9847	12.2798	11.0722	10.9896	11.0858
Csnk2a2	0.00636783	4.79638	4.80402	4.60925	3.70551	3.7585	3.0547
Csprs	0.00732694	12.1298	11.4346	12.0972	10.7385	10.7568	10.7466
Ctdsp2	0.000291063	13.8848	13.5449	13.931	11.6088	11.1574	11.6278
Ctla2a	0.00222886	15.4358	14.9326	15.4072	14.0371	14.1576	13.9557
Ctla2b	9.62425e-06	13.4335	13.5624	13.4808	12.3604	12.3164	12.3663
Ctrl	0.0127427	6.30292	5.9904	6.52895	4.7111	5.50451	4.79533
Cuedc1	0.0310079	6.19395	7.2825	6.14263	5.33537	5.36938	5.26352
Cxcl11	0.00624164	9.37371	9.03296	9.59155	7.40288	8.2097	7.3865
Cyb5r1	0.00754063	9.57138	10.2814	9.61693	8.66534	8.69865	8.66656
Cyb5r2	0.00963305	8.10874	7.2996	8.03852	6.50631	6.66527	6.60451
Cyp2c44	0.00485323	9.42983	8.76935	9.50544	7.91764	7.93827	7.87985
Cyp2j11	0.0152247	6.41722	5.31181	5.95382	3.94476	4.55928	4.54747
Cyp2j6	0.00551039	6.28475	6.28332	6.022	4.98616	5.51017	5.06013
Cyp3a57	0.00548229	4.24095	4.59144	5.75699	2.32188	2.42355	2.32211
Cyp4b1	1.9276e-06	6.74511	6.59492	6.64763	4.716	4.67185	4.65993
Cyp4f14	0.00239235	5.86462	5.62992	6.32064	3.85254	4.44013	4.08013
D11Ertd726e	0.00543214	5.11739	4.97884	4.64297	3.81699	3.70439	4.12378
D130061D10Rik	2.21154e-05	4.54899	4.46502	4.26425	2.32188	2.42355	2.32211
D130062J10Rik	0.0131572	8.45819	7.71799	8.40573	7.15727	7.01488	7.24827
D1Bwg0212e	0.00389408	5.72857	5.8239	5.69131	3.57529	4.53042	4.11478
D1Ertd448e	0.00501406	6.62799	6.13201	6.56787	3.54404	4.84936	3.93674
D330023K18Rik	0.0484399	5.3907	6.12876	5.18523	4.39156	4.98587	4.20903
D330041H03Rik	0.0114898	6.47225	5.54733	6.23081	4.90205	4.35649	4.7376
D3Ertd751e	0.0196886	9.14066	8.14605	9.17216	7.54988	7.57161	7.52943
D5Wsu152e	0.0024681	14.5034	14.2896	14.5477	12.5756	13.2622	12.577
D830030K20Rik	0.0170283	4.84742	5.22717	4.66337	2.45086	3.77675	3.43018
D930015E06Rik	0.00800581	6.71536	6.99682	6.53165	5.1671	5.89827	5.47875
D9Ertd720e	0.00650734	8.19783	7.25462	8.28973	6.03897	6.3147	5.95511
Dagla	0.027626	11.3041	10.3908	11.3305	9.95123	9.92664	10.0014
Dars2	4.26669e-05	10.8073	10.6353	10.8338	9.5338	9.56415	9.53896
Dbt	0.000548141	7.32981	7.05509	7.31014	5.99325	5.69367	5.9904
Dcaf12l2	0.0258994	9.98806	8.45397	9.97086	7.72257	7.70372	7.71311
Dcaf5	0.00015162	6.63511	7.00093	6.72542	4.94045	4.6833	4.63304
Ddrgk1	0.00153782	7.87644	8.58889	8.01353	6.46974	6.48495	6.48717
Defa-ps1	0.00306527	4.68505	4.74054	4.19361	2.35896	3.10629	2.38127
Defb28	0.00421503	6.5729	5.02348	6.01514	2.87364	3.37009	2.92294
Dennd1a	0.00676195	10.9259	10.2907	11.0598	9.49991	9.54152	9.56168
Deptor	0.000435862	4.75098	4.66103	4.93291	2.9464	3.38271	3.03212
Dera	3.8139e-05	9.12318	9.01983	8.9302	7.82328	7.75118	7.83474
Dgcr2	0.0273255	8.16919	8.11939	8.24969	6.77452	7.73274	6.80972
Dhh	0.00147776	6.53401	6.08493	6.32537	5.04002	5.28969	5.06071
Dkk2	0.000245692	8.56341	8.29624	8.51982	7.4295	7.33734	7.38727
Dleu2	0.04659	7.62204	7.27421	7.49711	5.80785	7.07481	5.82379
Dnahc8	0.00861266	5.36203	4.81804	5.72667	3.74221	2.99421	3.81157
Dnajb2	7.87537e-05	8.86676	9.06819	8.85403	7.79157	7.77663	7.77233
Dnajc5	0.00929647	14.657	14.0253	14.7844	13.3902	13.3947	13.3694
Dnalc1	0.00483441	10.8598	10.0371	10.8866	9.01192	9.03211	9.01271
Dnase2a	0.0136947	13.1218	12.5886	12.8106	10.9777	9.34163	11.0043
Dnttip1	0.0222632	5.85661	6.91821	5.95004	4.74361	5.1769	4.85163
Dok1	3.4436e-05	8.32384	8.57563	8.49469	6.80741	6.87946	6.89341
Dph3	0.0148261	4.86067	3.87839	5.29868	2.94449	2.42355	3.01505
Dpysl5	0.0221284	11.5489	11.9483	11.8015	10.4857	11.2589	10.5084
Dspp	0.0137117	4.90735	3.4374	4.09453	2.32188	2.42355	2.32211
Dusp18	0.000592469	6.94164	7.35864	6.75923	4.99528	5.21318	5.20054
Dydc2	0.015587	4.86735	4.50543	5.02514	3.53079	2.42355	3.55322
Dyrk4	7.04244e-06	8.068	8.15173	7.98717	5.94683	5.75585	5.86673
E030018B13Rik	0.00991506	5.81214	5.65106	6.4196	4.89041	4.91096	4.81791
E130307A14Rik	0.0382258	4.3818	4.60858	3.99174	2.32196	3.73424	2.32211
E2f4	0.000550162	10.4593	10.0003	10.4802	8.74099	8.58642	8.69211
E330016A19Rik	0.0061086	6.32457	6.7078	6.20482	5.52575	5.07804	5.41335
Ebf1	0.0010785	9.05129	8.75445	9.05787	8.03807	7.78718	7.90996
Ebna1bp2	0.00313195	8.487	8.93885	8.2378	7.23174	7.28092	7.21965
Echdc3	0.0198232	5.9634	6.51023	5.5749	4.93594	5.0576	4.96995
Edem2	0.0276284	7.02542	8.11771	7.04159	6.13715	6.2916	5.94895
Eef2k	0.0370721	5.79232	7.12817	6.40837	5.27105	5.20174	5.2858
Eef2k	0.000307136	7.61526	7.72613	7.83474	6.04776	6.38887	6.01841
Efcab8	0.0135492	4.07624	4.36594	4.28511	2.32188	3.40236	2.32211
Efcab9	0.0417908	7.5047	6.32393	7.45211	5.97087	5.99677	5.88725
Eif3j	0.0134462	8.4781	9.32361	8.85091	7.74508	7.95226	7.7155
Eif4e	0.00151777	5.43533	5.21473	5.04947	2.87429	3.59823	3.46448
Eif5b	1.25241e-05	6.32094	6.3326	6.4394	5.12403	5.20383	5.12272
Elavl2	0.00105814	6.8568	6.52187	6.1782	4.61255	4.82692	4.46751
Elk3	3.28256e-05	7.20954	7.15028	7.17141	5.77908	5.944	5.73503
Emilin1	0.00352483	9.19434	9.92955	9.17665	7.95044	7.88328	7.85023
Emilin3	0.0379085	7.00793	6.38018	7.08525	4.96545	6.22291	5.20213
Enox1	0.00170517	8.24231	7.8931	8.16112	6.82922	6.42011	6.90794
Entpd2	0.0194432	10.688	10.4681	10.6717	6.52284	9.0782	6.50874
Ephb6	0.00777146	5.13737	5.05967	6.00943	3.13428	3.93516	3.14771
Eps8l3	0.00364321	5.84443	5.69301	5.74315	4.35397	4.85045	4.1409
Ermn	0.00156694	11.2711	10.7965	11.2911	9.69774	9.91264	9.75454
Exosc1	0.0420583	9.9995	10.3355	10.2539	7.76168	9.61004	8.22951
Ext1	0.00725202	5.66191	5.17026	5.0633	3.52147	2.42355	3.58873
Eya2	0.000747742	4.46443	3.8686	3.96632	2.33144	2.42355	2.33798
F10	0.0116856	13.5179	11.7058	13.3252	10.2409	10.399	10.2985
F630201L12Rik	0.0135042	6.38678	5.63606	6.13352	5.00257	4.67634	5.15857
Fa2h	0.000365875	9.10846	8.22991	8.79179	5.65967	5.33154	5.69608
Fabp9	0.00150511	6.19294	5.59202	6.62137	3.84975	3.65903	3.8298
Fads2	0.0275376	6.09946	7.03251	5.6629	4.9154	4.90955	4.85804
Fam114a2	0.00123379	7.97842	8.29246	7.83242	6.70511	6.91571	6.66948
Fam118a	0.00111601	12.2273	11.8091	12.1932	10.7248	10.9453	10.7287
Fam131a	0.0226976	7.75002	6.78403	7.62445	6.36774	6.27255	6.19752
Fam166b	0.00507191	5.41485	5.72857	6.38155	3.99086	4.33945	3.85435
Fam175a	5.61432e-06	7.52943	7.48341	7.45707	6.4045	6.32902	6.4158
Fam180a	0.000145151	6.09389	6.40197	6.00483	4.30447	4.38706	4.19712
Fam198a	0.0316352	4.11644	4.4325	4.22986	2.37132	3.68837	2.39759
Fam55c	0.00341045	10.6853	10.0686	10.4742	9.22114	9.32906	9.25045
Fam59b	0.0453817	4.57195	3.05051	3.41076	2.32188	2.42355	2.32211
Fanci	0.0102562	5.36349	4.61959	5.99751	2.93658	3.68035	2.96474
Fbf1	0.0358102	4.24212	6.112	3.93209	2.32188	2.97199	2.32211
Fbll1	0.00354812	6.97643	6.49432	7.00969	5.66934	5.82123	5.79727
Fbln5	0.000874723	6.70917	6.47624	6.78639	5.64212	5.71184	5.47015
Fbxo2	0.00271708	8.48953	7.91558	8.43197	7.08827	7.05691	7.06936
Fbxo25	5.71569e-05	9.88745	9.17365	9.57882	5.83463	5.85991	5.83149
Fbxo39	0.0170206	7.17294	7.15561	7.17049	5.65067	6.57656	5.67599
Fbxo44	8.78904e-06	7.84269	7.76392	7.89701	6.4846	6.3812	6.42011
Fbxo44	0.00823311	3.47478	4.74398	4.37232	2.32188	2.42355	2.32211
Fez1	0.0192447	7.06993	8.0825	7.50759	6.40837	6.49524	6.4045
Fga	0.0044856	5.52022	5.21965	5.25207	3.48607	2.42355	3.55012
Fgf14	2.01859e-05	4.20204	4.01134	4.23235	2.32188	2.42355	2.32211
Fgf2	0.00474024	5.24554	4.448	4.78822	3.58833	3.43289	3.36476
Fgf9	0.00287968	6.06055	5.56093	5.70368	4.76367	4.39191	4.59109
Fip1l1	0.00235011	6.57376	6.67036	6.45726	4.00404	4.71209	3.47174
Fis1	0.0243346	6.65223	7.68007	6.43148	5.56637	5.55056	5.57732
Fkbp11	0.00664553	12.8012	10.9537	12.292	8.49017	6.82175	8.52492
Fkbp2	0.000719272	9.65419	10.0815	9.5422	8.15241	8.18064	8.24969
Fktn	0.0342762	6.54092	6.41989	5.20133	4.60591	4.22661	4.88893
Fmn1	0.0021645	6.29661	6.79141	6.63931	5.5446	5.56747	5.46928
Fmo1	0.00302459	7.43625	7.32663	7.22847	5.66849	6.3087	5.63434
Fmod	0.00734386	8.09722	8.61177	8.06333	6.74528	7.31888	6.71474
Fmr1nb	0.013403	5.46728	4.2317	6.23827	2.88241	2.42355	2.93785
Foxo4	0.0465703	4.57296	3.01767	3.44716	2.32188	2.42355	2.32211
Foxp1	0.0440148	5.12382	4.88809	5.56272	2.32188	4.46821	2.32211
Foxred2	0.00108661	11.2032	10.7143	11.2184	9.64653	9.58714	9.6708
Frs3	0.000138703	7.20197	6.66527	7.05858	4.64629	4.48756	4.45532
Fsd1l	0.0112023	8.86867	8.23248	8.82446	7.27354	7.78432	7.21719
Ftsj3	0.01554	8.49265	9.24996	8.47018	7.60701	7.78249	7.64766
Fxyd7	0.0136966	4.96995	5.14477	4.59058	3.37764	3.71854	2.46557
Gabbr1	0.00698653	5.55177	6.21111	5.48254	4.61142	4.55415	4.4827
Gabbr2	0.0317145	5.97064	4.31397	5.63831	3.73062	2.97525	3.72772
Gabrr1	0.0369807	10.4008	9.52128	10.4434	9.03689	8.02592	9.08048
Gad2	0.0142832	5.35041	3.90678	5.15016	2.32188	3.15873	2.32211
Gadd45gip1	0.00371449	6.63983	7.41596	6.60127	5.335	5.21925	5.21584
Gale	0.0115866	10.8197	10.0036	10.4848	9.31325	9.46309	9.33727
Galnt10	0.0197966	5.69901	5.28595	6.01385	4.35952	4.96853	4.54218
Galnt12	0.00777056	5.91206	5.08062	5.38528	3.75693	3.2124	4.11141
Galntl2	0.00726604	9.29962	8.2136	9.25272	7.12467	7.17184	7.09659
Gas2l2	1.32298e-05	4.54075	4.28944	4.48882	2.40746	2.42355	2.45244
Gas5	0.000275978	15.1236	14.6045	15.2263	12.7056	12.6286	12.6248
Gcm1	0.0161668	10.9884	10.5485	11.5059	9.90251	9.74015	9.97762
Gcm1	0.00565555	7.84697	6.93953	7.81416	4.37549	5.61992	5.03615
Gcnt1	0.00066625	10.1653	9.58647	9.88975	8.29664	8.22728	8.28115
Gda	3.26345e-05	7.68852	7.83948	7.69387	6.49524	6.56904	6.59347
Gda	0.0016965	13.2037	12.5919	13.1416	11.5202	11.3833	11.5327
Gemin6	0.00248073	7.92298	7.35926	8.05662	6.37673	6.17039	6.28416
Gemin8	0.00702759	10.2858	9.65075	10.4367	8.34854	8.94429	8.43657
Gfod1	0.0014239	7.86693	8.41879	8.34162	6.89915	6.77452	6.75669
Gfral	6.15669e-05	7.45896	7.19865	7.37404	5.3058	5.54543	5.51501
Ggta1	0.0140409	5.38528	6.12195	4.87698	3.85678	3.86269	4.06453
Gin1	0.00360485	10.2754	9.77518	10.376	8.86676	8.44089	8.85159
Gins3	0.00400574	14.0888	13.4224	14.1029	11.4742	12.3082	11.4898
Gli1	0.0155766	4.36515	3.80756	3.9285	2.3224	3.23484	2.32211
Gli1	0.000695985	4.93079	4.37675	5.26472	2.39811	2.42355	2.39607
Glrx2	1.2443e-05	6.39621	6.51547	6.33881	3.96607	3.95483	4.18282
Gltscr2	0.0140527	5.95307	7.34497	6.13119	4.13995	4.79935	4.52205
Gm10144	2.15527e-06	11.1214	11.2527	11.2382	9.34249	9.37224	9.30692
Gm10324	0.000763795	10.1491	10.3819	10.1778	8.82199	9.19012	8.85403
Gm10403	0.00558317	6.46989	5.99751	6.50649	4.39705	5.20154	4.5465
Gm10404	0.00167038	10.7747	10.2882	10.8045	9.36302	9.31949	9.38322
Gm10439	1.9065e-07	11.1836	11.1765	11.2238	10.0686	10.0566	10.0612
Gm10487	0.00838595	9.93385	9.23521	9.93338	8.54808	8.61017	8.54916
Gm10487	0.000150394	9.75567	9.54659	9.7861	8.22951	8.44047	8.28323
Gm10498	0.0341063	4.7009	5.07976	6.18546	2.32194	4.15335	2.32211
Gm10537	0.0329048	4.65176	4.59327	4.50398	2.5777	3.99638	2.51718
Gm10697	0.002228	4.59958	5.21825	5.21237	3.09609	2.42355	3.1124
Gm10755	0.0254216	7.80456	7.39799	7.86052	6.87105	6.11337	6.93475
Gm10845	0.00406667	9.95933	9.4969	10.0213	8.69989	8.89936	8.75177
Gm10867	0.00860619	4.26182	3.49886	3.36476	2.32188	2.42355	2.32211
Gm11202	0.00960728	5.53179	4.4403	4.92311	2.46086	3.49508	2.55364
Gm11362	0.000184004	14.9633	14.8662	14.8168	13.891	13.6582	13.8288
Gm11559	0.00351078	10.3705	9.93525	10.3286	9.20616	8.91328	9.26206
Gm11686	1.26275e-05	14.8969	14.7735	14.8662	13.6992	13.7327	13.7706
Gm11961	0.000584923	12.6479	12.2733	12.6253	11.2624	11.3345	11.2954
Gm12346	0.00862599	3.53996	4.18208	3.27089	2.32188	2.42355	2.32211
Gm12603	0.00185219	6.89152	6.1782	6.80689	2.32188	3.73937	2.32211
Gm13023	0.0173366	6.67099	5.73631	6.47985	5.05088	5.29476	5.07008
Gm13141	0.00785987	12.5481	13.2249	12.5249	11.6278	11.5827	11.6702
Gm13154	0.0121987	11.0458	9.99403	10.8869	9.25045	9.22502	9.17365
Gm13194	0.00109634	15.2468	14.9382	15.3119	14.0975	14.2091	14.0504
Gm13205	0.00368784	4.87181	4.68165	5.20654	3.23657	2.42355	3.28393
Gm14124	0.00204169	8.97173	9.35969	8.98984	7.95925	8.20551	8.0101
Gm14410	0.0360018	10.4204	11.5873	10.8503	9.72219	10.0518	9.76639
Gm14418	0.00606112	9.66754	10.2183	9.54459	8.70698	8.68803	8.7319
Gm14431	2.22709e-05	8.15597	8.22408	8.24267	7.03432	7.1593	7.03021
Gm14816	0.000100173	13.1054	13.3371	13.4117	11.7893	11.8309	11.7318
Gm15032	0.000106645	14.1935	14.4252	14.2197	13.0393	12.9304	13.0554
Gm15085	2.76446e-05	11.5104	11.552	11.6561	10.4964	10.5704	10.5341
Gm15217	0.00230423	6.601	5.0732	6.51378	2.63222	2.42355	2.71281
Gm15760	0.0311901	7.45613	7.48822	7.40532	5.61029	6.90885	5.63485
Gm1661	0.0276427	4.86779	4.45646	5.27085	3.07625	4.14107	3.14353
Gm1973	0.000472211	7.06499	7.37251	6.9972	5.9519	5.87402	5.84055
Gm2030	0.000153525	10.2649	9.70537	10.1832	6.40437	6.94241	6.42072
Gm2178	0.00284666	3.56584	3.50946	3.80031	2.32188	2.42355	2.79867
Gm2692	0.00353538	10.2511	9.66166	10.2621	8.2105	8.76845	8.24608
Gm2921	0.0223195	8.14372	7.82305	8.09722	6.59818	7.49135	6.65625
Gm3142	0.00011389	9.86783	10.1257	9.70902	7.53244	7.79557	7.50991
Gm3161	0.0243478	4.90913	6.30804	4.45026	2.93883	3.51123	3.01037
Gm3336	0.005044	5.80457	5.33829	5.398	3.86846	4.45827	3.72487
Gm3734	0.0304575	5.30965	4.21512	5.53453	3.91041	3.44688	3.22915
Gm3908	0.0250615	5.74369	5.15048	6.21658	4.35804	4.80772	4.32521
Gm4130	0.011596	13.9987	14.7624	13.9657	13.1172	13.0087	13.1226
Gm4151	0.0160869	5.74392	4.8214	6.47394	3.76872	3.76973	3.7585
Gm4221	0.00580829	8.17097	7.2145	7.89557	6.09031	6.33114	6.12038
Gm4297	0.000220446	10.3715	9.80251	9.84874	7.70737	7.67383	7.62938
Gm4312	0.00800284	4.89314	5.40227	5.08594	3.68942	4.30036	3.69715
Gm4416	0.00396219	14.9037	14.5561	14.96	13.6254	14.0065	13.6772
Gm4532	5.12733e-05	6.89266	6.74416	6.84157	5.72951	5.56814	5.62024
Gm4532	0.0130569	3.40289	4.89607	4.3818	2.32188	2.42355	2.32211
Gm4588	0.0162645	5.93007	5.00867	5.87691	4.42002	3.69715	4.26221
Gm4710	0.00626862	7.4978	6.80741	7.3407	5.82786	6.18981	5.84474
Gm4788	2.92897e-05	14.1045	14.2802	14.0819	12.4323	12.2749	12.4478
Gm4832	3.0151e-05	15.5081	15.5684	15.434	14.2006	14.3492	14.242
Gm4858	0.0129041	12.5616	11.728	12.6805	11.0054	11.054	11.0616
Gm4862	4.11987e-05	10.4282	10.719	10.3473	8.22496	8.27353	8.16616
Gm5077	9.67862e-06	8.36353	8.66457	8.51128	5.38292	5.19269	5.43192
Gm5093	9.97039e-05	13.2715	12.6213	13.1029	9.90847	9.99294	9.92065
Gm5115	0.0259259	3.82443	3.21294	4.77967	2.33099	2.42355	2.32507
Gm5124	0.0257944	4.63304	3.9553	6.11433	2.7319	2.42355	2.81412
Gm5127	0.00518871	5.28452	4.224	5.14208	2.73788	3.16368	2.80272
Gm5215	0.00219712	11.6013	10.7642	12.0041	8.73455	9.00622	8.71628
Gm536	0.0132981	4.70347	4.86511	5.37423	2.32188	3.74509	2.32211
Gm5458	0.000299495	6.87458	6.03327	6.83761	3.10606	3.37482	3.15827
Gm5477	3.20246e-05	4.5112	4.23072	4.25406	2.32604	2.42355	2.33544
Gm5561	0.0221281	8.12169	9.85287	8.67465	6.8568	6.84957	7.22199
Gm5589	0.00329829	7.65038	6.66201	7.74546	4.86017	5.28851	4.928
Gm5622	6.44438e-06	10.3059	10.2714	10.3695	8.91744	9.00334	8.89104
Gm5751	0.0152798	7.2306	6.84557	7.20529	5.467	6.39034	5.60966
Gm5782	0.000330536	6.65254	6.40669	6.40767	5.39707	5.29054	5.46566
Gm5801	8.63024e-07	11.3672	11.3277	11.3973	10.0566	10.1055	10.0934
Gm5878	0.0277875	7.13508	7.10606	7.85071	5.10021	6.52187	5.17524
Gm5914	0.0453605	5.00676	4.40746	4.054	3.53945	3.45838	2.32211
Gm5934	0.011184	8.23293	7.57851	8.26595	2.32599	5.4017	2.3332
Gm5935	5.49839e-07	12.2607	12.2722	12.2589	11.0327	10.9838	10.9586
Gm6003	0.0157368	14.4517	14.1609	13.0688	11.4196	12.399	11.4068
Gm6243	0.0339797	5.81093	4.34572	4.97861	3.60457	2.42355	3.60692
Gm6272	0.000479857	14.7145	14.5958	14.7787	13.1888	13.5551	13.1916
Gm6323	0.00900776	10.1124	11.2088	10.1354	8.74816	8.78674	8.77098
Gm6323	0.00144837	8.67724	9.57162	8.68891	5.77434	6.50718	5.87427
Gm6712	0.005047	10.841	10.3021	10.8707	9.62927	9.6637	9.61665
Gm6787	4.55555e-05	7.79398	7.57443	7.81631	5.32843	5.63994	5.46293
Gm6797	0.000149575	5.55316	5.32576	5.44297	4.18234	4.32616	4.13416
Gm6985	0.00992448	7.84017	8.93326	7.77365	6.43664	6.51228	6.35768
Gm6987	0.00013028	10.9465	11.3676	11.006	8.75655	9.00975	8.7634
Gm7303	0.00171572	9.63112	9.37371	9.8866	8.53214	8.39845	8.513
Gm7385	0.0296895	6.15862	5.51661	5.67389	3.58167	5.03766	4.07018
Gm7444	0.0347799	4.43623	4.96523	4.14299	2.48524	3.82296	2.56422
Gm7634	3.35767e-05	16.3846	16.212	16.3348	14.9991	15.1149	15.0562
Gm7991	0.0208529	5.9347	6.49602	5.5638	4.928	5.09771	4.8635
Gm8220	0.00417956	4.37937	3.94801	4.43272	2.92142	3.28704	2.79423
Gm8220	0.0148731	4.31843	4.89515	4.69161	3.65321	2.42355	2.47874
Gm8479	0.00972089	9.47262	8.72099	8.75351	7.80114	7.90184	7.79398
Gm8526	0.000809719	13.7582	14.1372	13.8591	12.84	12.9039	12.8767
Gm8618	4.49094e-05	15.6907	15.8816	15.9742	14.2532	14.2669	14.2553
Gm8909	0.0367088	7.43035	7.17445	6.90649	6.08554	4.448	5.93761
Gm9047	0.000804572	7.93429	7.54211	7.93429	6.40258	6.6039	6.41938
Gm9372	8.51713e-05	12.3215	12.0731	12.2205	9.23748	9.71027	9.23555
Gm9706	0.00348719	8.89001	8.24025	8.95357	7.01409	7.34739	6.99364
Gm9821	0.000964236	5.43623	5.13737	5.20607	4.37002	4.10558	4.18442
Gm9831	0.00369768	4.22532	4.59489	4.35724	2.75651	3.17819	2.32211
Gm9992	0.00084872	9.92081	9.52518	9.86225	8.50368	8.30249	8.56162
Gng13	0.00339713	4.90977	4.94058	4.50259	3.80247	3.56691	3.33369
Golgb1	0.0134412	13.904	13.5634	14.2462	12.6753	13.1478	12.6322
Gon4l	0.0132321	4.19166	4.09341	3.84705	2.32188	3.26791	2.32211
Gpatch1	0.00353341	8.21624	8.75015	8.15241	7.0271	7.26725	7.05293
Gpatch4	0.0344273	5.20473	5.34933	5.42321	4.55539	3.50498	4.55337
Gpr123	0.000495662	4.73355	4.70817	4.67913	3.30126	3.68491	3.34475
Gpr141	0.000948609	10.8932	10.2952	10.8763	8.84244	8.53063	8.85091
Gpx4	0.0309927	13.1137	14.0163	13.1071	12.5032	12.2205	12.4407
Gramd1a	0.0415477	4.78715	5.89468	4.26657	3.46896	3.65321	3.53628
Grb14	0.0292979	11.6876	10.7314	11.6818	10.346	10.2227	10.3394
Grm2	0.0146819	12.5765	11.5895	12.5881	10.6752	11.041	10.703
Grm5	0.0123935	7.5611	6.99342	7.58531	6.17739	6.62338	6.19019
Grm8	0.000230157	4.32882	4.38049	3.92603	2.32188	2.42355	2.32211
Gsta4	6.80296e-05	10.5877	10.9586	10.5713	8.55051	8.52447	8.52935
Gstm1	0.00277857	14.0444	13.4587	14.032	12.5516	12.3815	12.5903
Gtse1	0.000228414	10.4924	10.2278	10.4837	9.12844	8.93926	9.11792
Guca1a	0.00634457	5.34327	6.0451	5.88057	4.47444	4.71626	4.56877
H1fx	0.0127485	5.50077	6.21001	5.60539	4.48737	4.56316	4.92722
H2-Bl	0.0306898	7.90106	9.43722	7.93488	6.31292	7.0653	6.4017
H2-Ke2	2.34227e-06	9.52216	9.59721	9.49991	7.92071	7.93881	7.84563
H2-M10.1	1.6552e-05	8.82489	8.52527	8.76436	5.00415	5.34976	5.00909
H2-Q10	0.0243979	8.37547	9.50344	8.39038	7.48497	7.47076	7.33368
H2-T24	0.000383359	6.71095	6.29279	6.56689	4.57121	4.89155	4.85188
Hand1	0.00860332	5.95382	5.71483	6.48887	5.01615	4.92071	4.80334
Haus7	0.00181128	7.11677	7.4852	6.99074	6.07514	6.1386	6.05123
Havcr1	0.0031274	5.1089	4.85045	5.29973	3.83523	3.27129	3.8219
Hexim2	0.0301742	10.2727	9.30961	10.3419	8.83668	8.78532	8.96859
Hist1h2bq	0.00914585	7.59926	6.9521	7.71634	6.34372	6.274	6.26319
Hist1h3f	0.00402752	9.38899	10.7091	9.61427	7.49114	7.48341	7.47124
Hist2h4	0.00293564	4.1921	4.83511	5.47422	2.32188	2.42355	2.49982
Hmbox1	0.0194016	3.98781	4.08165	4.00554	2.94518	3.36248	2.32211
Hmgb1	0.0284869	9.05012	10.7269	9.18255	6.73478	8.19531	6.82563
Hmgn5	0.0122027	3.36826	4.66208	3.93767	2.32209	2.42355	2.32211
Hmx2	0.0395038	8.49422	7.48497	8.46989	7.10453	7.17685	7.15822
Hnf4a	0.0271167	4.70112	4.367	5.49633	2.52799	3.84391	2.96019
Hnrnpa1	0.000246808	8.62259	8.8372	8.5777	6.9513	7.27908	7.00071
Hnrnpa2b1	0.00102518	11.4121	10.8456	11.3991	9.60744	9.56849	9.65075
Hnrnpa3	3.39411e-05	8.56903	8.40077	8.6327	7.05473	6.99436	7.07272
Hnrnpf	0.00814133	7.63454	8.70091	7.67484	6.30429	6.18961	6.35473
Hoxb3	0.014617	5.3911	6.23795	5.08959	3.72536	2.42355	3.72638
Hoxc5	0.00728623	6.2925	5.52461	6.47169	4.45799	4.73182	4.53955
Hrh1	0.0213591	6.7463	6.73767	6.59694	5.15324	6.14039	5.19199
Hrh1	0.0067689	7.60348	6.77137	7.23593	5.97039	5.97087	5.95251
Hsd17b2	0.0166583	5.4089	4.4925	4.85655	3.76318	3.96668	3.75914
Hsfy2	0.0009092	5.43793	5.7678	5.32759	4.14585	3.78589	3.747
Hspa12a	0.00482459	9.93717	9.93717	9.94756	8.61899	9.21975	8.6374
Hspe1	0.00205877	13.0125	12.3288	13.0341	10.0822	10.8637	10.1478
Htatsf1	0.00079009	10.1876	10.2696	9.87419	9.01316	8.90959	8.98947
Hvcn1	0.00876882	8.54585	7.88328	8.73517	7.15508	6.9986	7.20249
Hyal1	0.00782626	5.35321	5.86295	5.05088	3.88322	3.294	4.09561
I830127L07Rik	0.00187281	7.01321	7.50667	6.92337	5.85961	5.78259	5.69345
Icmt	0.00219897	11.7215	11.235	11.8269	10.3198	10.3036	10.3316
Ifnab	0.0202585	6.23725	4.86488	5.26972	3.8124	4.0842	3.80031
Igbp1	0.0012178	9.73767	9.77191	9.30072	8.33094	8.39038	8.3406
Igfbp4	0.00154436	7.00655	7.79247	6.94994	4.70378	5.03151	4.37477
Igfbp7	0.000141699	13.7644	13.173	13.7314	10.7	10.8418	10.744
Il11ra1	0.00475289	12.8412	12.2249	12.8774	11.3024	11.5177	11.3505
Imp4	0.0199449	12.2048	11.8557	12.2474	10.7783	11.5527	10.8159
Impact	0.00240186	6.32591	5.33385	6.38613	3.48844	3.78521	3.51761
Ino80b	0.00177049	5.7875	5.72834	6.27635	4.52248	4.44899	4.13218
Ints3	0.00660836	11.3261	10.7724	11.3795	10.148	10.0286	10.1919
Iqsec3	0.0289099	7.74305	6.94737	7.69314	6.19116	6.76666	6.30461
Irg1	0.000784496	4.2336	4.29688	4.5189	3.04563	3.35346	3.08814
Irx4	0.0288344	5.76944	5.8174	6.36915	4.54249	5.41083	4.6222
Ism1	0.00555342	5.17367	4.82998	5.42615	2.7394	3.76839	2.80207
Itga3	0.0398051	7.25867	8.80491	7.45638	6.38434	6.42864	6.32029
Itgam	0.031629	11.0503	10.3752	10.7915	8.90959	10.0924	8.86676
Itgb3	0.000609829	11.3478	11.0069	11.3065	10.1327	10.1579	10.1848
Itgbl1	0.00622919	11.9566	11.3597	11.9959	10.6085	10.73	10.6748
Katnal2	0.0478147	4.92742	5.20935	5.03552	4.02023	2.42355	4.08264
Kcnd1	0.0150795	5.8259	5.04233	5.9548	4.40889	4.53097	4.21576
Kcnj1	0.0493979	4.11193	3.88166	4.05118	2.32188	3.65089	2.32211
Kcnk5	0.00216836	5.83536	6.49952	5.81499	4.39135	4.52146	4.28205
Kcnma1	0.000101635	8.61853	8.86399	8.64815	7.40025	7.25462	7.35864
Kcnmb2	0.00140912	7.28789	6.73086	7.26227	5.62544	5.68902	5.65827
Kctd2	0.0255806	6.79913	7.78718	6.78903	5.8284	6.12876	5.80513
Kctd21	0.034506	9.50503	8.4781	9.56716	8.08472	8.00079	8.11248
Keap1	0.00489256	7.85748	8.42264	7.80827	6.74831	6.99136	6.76888
Kif5a	0.0176052	6.94597	5.96239	6.88592	5.40084	5.27258	5.37285
Kif6	0.031916	5.91626	4.75912	5.38349	3.3068	4.31531	4.06206
Klc1	0.0234353	7.97377	8.70187	7.96877	7.33955	6.74573	7.27024
Klc1	0.00143836	11.7328	11.2335	11.7396	10.2199	10.0191	10.2236
Klf15	0.00880989	9.55787	8.88164	9.57309	8.29014	8.09482	8.25167
Klrb1b	0.0470798	4.74344	2.93055	3.85496	2.32188	2.42355	2.32211
Kndc1	0.0428261	4.49107	4.22557	3.2301	2.4208	3.13347	2.439
Krt10	0.00171788	6.14905	5.42482	5.82307	3.70085	4.16223	3.6916
Krt27	0.0080083	5.07781	5.00992	5.57866	2.75415	3.9177	2.79626
Krt4	0.0234596	5.14208	4.31531	5.71314	3.54267	3.69536	3.56124
Krt42	0.000547224	5.26063	5.28357	5.35606	3.54708	3.98217	3.46861
Krt7	0.00459377	5.15965	4.25978	5.22852	2.35208	3.09609	2.35764
Krt74	0.0014599	5.52996	5.48515	6.0059	3.88193	4.27448	3.86378
Krt85	0.00338271	12.3446	12.8145	12.2867	11.3783	11.489	11.3833
Krtap11-1	0.0143021	5.72584	6.00379	5.56942	4.24784	5.07702	4.32565
Krtap20-2	0.00167955	9.63895	9.03923	9.677	7.8389	7.65742	7.90805
Krtap4-8	0.00400464	11.3417	10.8104	11.3083	9.84204	10.1622	9.83516
Lamb2	0.0127428	9.64458	10.3031	9.62772	8.79555	9.0004	8.75534
Lcn11	0.0324294	5.66571	4.56437	5.4581	4.26359	3.54708	4.03407
Leng1	0.0348511	10.3024	9.44751	10.3616	8.84306	9.27264	8.96444
Leo1	0.00216727	11.242	10.4563	11.2905	9.05266	9.1381	9.07877
Lgals4	0.00203561	8.75177	8.31685	8.70364	7.57731	7.54937	7.64081
Lgals4	0.00465633	8.72503	8.1645	8.74862	7.36353	7.34497	7.52194
Lgals6	6.57193e-06	7.49408	7.51126	7.49135	5.18144	5.42615	5.31511
Lhfpl5	0.0125546	4.58139	3.39079	4.8162	2.32188	2.42355	2.32211
Lim2	0.0278083	5.04892	4.59109	5.63206	2.93833	4.18942	2.96457
Lmtk2	0.00617957	9.86691	8.97429	9.91738	7.99571	7.91686	7.98118
LOC100044874	0.000126444	8.63117	8.89344	8.60489	7.05098	7.23993	7.11904
LOC100045508	0.000622249	6.10028	5.92971	6.02154	4.80751	5.04298	4.66361
LOC100045736	0.000116769	7.78849	7.98391	7.93209	6.66595	6.83953	6.72889
LOC100047123	0.0335383	5.9412	4.76237	5.65126	3.93115	4.56252	3.90591
LOC100048884	0.0111704	4.88893	3.77929	3.65798	2.32188	2.42355	2.32211
LOC100502592	0.00333231	6.18291	5.97531	6.27992	4.52378	5.09834	4.38481
LOC100502776	0.000681146	10.9317	10.5357	10.5244	9.32084	9.41066	9.36623
LOC100502985	0.0498708	6.25617	4.75703	5.4906	4.20903	4.28726	4.37675
LOC100503615	0.00618239	5.32978	4.65478	5.31628	3.34333	3.93437	3.38865
LOC100503794	0.00270977	11.7167	10.9965	11.6575	9.85136	9.99446	9.83907
LOC100504173	0.0126951	10.2613	11.3126	10.2633	9.11708	9.12755	9.07684
LOC100504642	0.000194	9.47939	9.24406	9.42187	7.03958	7.49114	7.03561
LOC100505153	1.33113e-05	8.15504	8.30481	8.07173	6.05911	5.98582	6.14235
LOC100505291	0.000164511	13.4299	13.0282	13.3755	11.4972	11.5532	11.4397
LOC100505352	0.0174403	5.11181	5.82034	4.64156	3.51568	3.67882	2.51107
LOC386400	0.0313324	7.59162	7.63175	7.61931	6.31731	7.2145	6.21866
LOC402769	0.00130243	3.38271	3.48193	3.86876	2.32188	2.42355	2.32211
LOC546711	0.00202102	13.0662	12.2216	13.0101	10.716	10.8845	10.7354
LOC547349	0.00156379	6.17096	6.33304	6.13979	5.158	5.07486	4.66747
LOC552873	0.0433384	6.4508	6.25397	5.85634	4.18337	5.63778	4.0814
LOC632883	0.000107881	12.7801	13.0331	12.7754	11.5634	11.5603	11.5686
LOC665635	0.0297358	6.11609	4.67252	5.9904	2.88399	4.28887	3.50334
LOC677113	2.86847e-07	14.8901	14.8672	14.9532	12.9018	12.9419	12.8965
Lpar2	0.00258817	5.19661	5.89974	5.21949	3.83711	3.84489	3.51665
Lrrc51	0.0163051	11.1271	10.3578	11.0757	9.66967	9.98665	9.6949
Lrrfip2	9.41377e-05	6.40687	6.52828	6.49915	4.13161	4.24649	3.75054
Lrriq4	0.0211186	6.45726	4.7876	6.01029	3.81181	3.9876	3.91097
Lrrn3	0.000221461	12.3516	11.8099	12.3683	9.86268	9.81969	9.84391
Luc7l3	0.000583844	9.63504	10.1043	9.97386	8.32212	8.03096	8.3172
Luzp1	0.0343967	5.32654	5.14767	5.30414	3.28937	4.72254	3.47019
Luzp4	0.0084911	8.7634	9.33062	8.96694	7.45927	8.12071	7.4316
Ly6f	0.000700792	8.65953	8.79108	8.6016	6.11433	6.85345	6.17125
Ly6g	0.000888104	7.29801	7.69721	7.14672	5.7604	5.62675	5.90033
Lyar	0.000217838	8.2356	7.53127	8.24231	4.4908	4.24351	4.7362
Lynx1	0.000519248	5.79922	5.67344	5.8464	4.41578	4.30156	4.69451
Lyz2	0.0140232	4.70565	5.46124	4.62084	3.66147	3.90095	3.77274
Mafb	0.00699921	8.76619	8.06449	8.72403	7.31757	7.41488	7.31045
Map3k10	0.00283796	6.01911	5.46064	5.63778	4.31531	4.60274	4.19548
Mapk1ip1	0.00577177	11.918	11.339	12.0334	10.6111	10.511	10.6429
Mapk6	0.0105867	4.87921	5.16434	4.58653	3.07549	3.95327	3.1339
Mapkap1	0.000638611	9.08048	8.52973	9.2075	5.65496	4.74054	5.66617
Masp1	0.0177197	7.21056	8.26595	7.19527	6.13143	6.28431	6.03957
Mcf2l	0.00499668	3.43859	3.97936	4.41174	2.32188	2.42355	2.32211
Mcm9	0.00143043	6.8238	6.46546	7.12072	3.64825	4.62758	3.88002
Mcpt9	0.0273568	7.4604	7.88915	7.60348	5.9548	7.04754	5.85887
Mdk	0.0354283	5.17048	4.32657	6.22642	2.32188	3.91659	2.32211
Mdp1	0.000152203	8.38906	8.56438	8.37092	7.32917	7.44551	7.28663
Med4	0.000237076	6.31646	6.66915	6.30845	4.7917	4.7909	4.58824
Mef2d	0.0117897	5.81077	6.83354	6.12254	4.93168	4.98717	4.78158
Mettl7a2	0.000553703	14.228	13.6044	13.9207	12.0851	12.1393	12.0727
Mex3a	0.000568578	11.8049	11.5317	11.6679	10.5608	10.7667	10.5659
Mfap2	0.00556406	9.79022	9.02719	9.80659	8.11269	8.16873	8.14256
Mfap4	0.0213079	6.12528	7.11582	6.40138	5.51123	5.48646	5.33595
Mgat3	0.000633898	12.7813	12.3622	12.7786	11.2793	11.1615	11.2768
Mical3	0.0051092	5.75962	5.75191	6.25049	5.05967	4.80982	4.8162
Mkx	2.81201e-05	9.83907	9.62351	9.76639	8.31267	8.21743	8.26408
Mlxipl	0.0131048	8.05139	7.95586	7.80114	5.89313	7.05732	5.97006
Mmp27	0.0422725	3.80099	3.9277	3.96305	2.32188	3.51379	2.32211
Mmp3	1.16356e-06	12.2465	12.2928	12.2962	9.69945	9.53211	9.68186
Mobkl2c	0.029559	7.74646	6.12387	7.21653	5.46379	5.38861	5.47797
Mpp3	0.00451573	8.52999	8.08892	8.37227	7.4263	7.04443	7.41409
Mrpl28	0.00391093	8.64815	9.39825	8.60125	7.25011	7.40005	7.28947
Mrpl41	0.0100967	7.15675	7.14225	7.04409	5.89468	6.53953	5.88416
Mrpl47	0.0141857	5.2909	4.53001	4.98075	2.71168	2.42355	3.79102
Mrps11	0.0233278	7.89344	9.04728	7.81882	6.69662	6.99105	6.67036
Mrps5	0.0435128	8.86217	9.91307	8.76473	7.71902	8.34098	7.87549
Mslnl	0.0144866	4.66941	4.3473	3.85127	2.32225	3.28216	2.32211
Mst1	0.000114273	7.81241	7.63004	7.86871	6.59046	6.62207	6.50802
Mst1	0.000429319	8.80151	8.40602	8.77651	7.23082	7.2578	7.31222
Msx3	0.000797898	5.9087	6.49999	5.86997	3.7692	4.15043	3.76318
Mt4	0.00514486	8.34362	7.73243	8.38459	6.5542	7.01959	6.62494
Mta3	0.00564405	6.22812	6.64182	6.18409	4.24351	5.14167	4.23117
Mtf1	0.0312402	9.99678	9.08262	10.0598	8.68164	8.69965	8.67413
Mtf2	3.15997e-07	7.89701	7.79557	7.77414	5.24296	5.20757	5.21451
Muc2	0.0215793	3.76516	4.17081	3.79732	2.5028	3.35148	2.58401
Mvp	0.0476553	6.26359	7.42314	5.98113	5.05475	5.10157	5.54603
Myf5	0.00120654	9.10252	8.00753	9.11638	5.73535	5.71222	5.7426
Myh14	0.0268023	6.02478	5.90179	6.22774	4.83054	5.56681	4.59058
Myh6	0.00394501	5.23558	5.25138	5.65905	4.13073	4.41238	4.47565
Myo18b	0.00384504	5.32314	5.14979	5.69409	4.21985	4.46774	4.21747
Myo1c	0.00130428	6.12038	5.81717	6.21814	4.41368	4.83173	4.38875
Nasp	0.0399184	4.01941	4.31343	5.79004	2.75058	3.36534	2.73154
Nat9	0.0381612	6.29113	6.9738	6.01451	5.6105	5.05274	5.55056
Nat9	0.00669722	7.54937	7.74797	7.44258	5.93627	6.7141	6.01045
Ncbp2	6.02368e-06	10.5797	10.5401	10.6366	9.53148	9.57309	9.51285
Ncf4	3.65377e-05	14.1992	13.9407	14.2211	12.2311	12.1462	12.2479
Nckap5	0.0106782	5.55759	5.87495	5.64819	3.88248	4.83414	3.88577
Ncl	7.23051e-05	11.6698	11.9019	11.6227	10.2095	10.2692	10.1927
Ncor1	0.00469033	6.68542	5.68594	6.78871	3.66232	3.62012	4.41644
Ndfip2	0.000127573	10.1701	9.77443	10.3198	7.72338	7.66907	7.70553
Ndrg3	0.00277491	14.3679	13.844	14.4426	12.9131	13.0291	12.9329
Ndufa4l2	0.00188419	8.83443	8.3678	8.86035	7.53795	7.51865	7.4978
Ndufv3	0.00556564	7.83764	8.4153	7.84315	6.92148	7.03345	6.97287
Nedd4l	0.0340439	8.63563	7.66944	8.64124	7.22163	7.36898	7.26115
Nefh	0.000746389	4.78928	4.95294	4.39033	3.12755	3.15173	3.17819
Net1	0.000536445	7.87397	7.53674	7.77394	6.71329	6.67525	6.72542
Net1	0.0199368	9.95338	8.76385	9.95685	8.11771	7.91493	8.11121
Neu3	0.00980977	8.91256	8.28632	8.89856	7.62621	7.82727	7.53223
Neurog3	0.0412101	5.85862	4.2509	5.33595	3.68837	2.42355	3.68809
Nfe2	0.0185687	5.49747	5.38882	5.34745	3.90591	4.85576	4.09659
Nipal3	0.00651833	9.15924	8.2896	9.05012	7.4077	7.28716	7.46213
Nkx1-1	0.0224113	7.04633	7.75552	6.54586	5.81699	5.87379	5.84458
Nkx6-3	0.00389603	5.04447	4.588	4.73575	3.55845	3.59083	2.99823
Nlrp14	0.00746448	5.15857	4.67218	5.50641	3.46918	2.42355	3.32887
Nnat	0.0135731	6.20252	5.58247	6.35863	4.92602	4.96898	5.14114
Notch1	0.0122241	5.222	5.60177	4.96333	3.95195	4.45662	4.28595
Notch1	0.00509578	7.01905	6.32	7.15123	5.42831	5.25043	5.40422
Nov	0.00159792	12.777	13.7495	12.375	9.88107	9.85908	9.83795
Noxa1	0.00111469	7.09773	6.94659	7.03021	5.80908	6.19265	5.86013
Nphp1	0.00285716	5.71354	4.79679	5.03117	3.06113	2.42355	3.12362
Nphp3	0.00121517	9.44528	8.73111	9.31618	7.07054	7.38843	7.16476
Npm3	0.00106699	12.6979	12.1099	12.7598	10.7226	10.8006	10.7537
Nr0b1	0.0122618	5.21825	4.32379	4.50674	3.53694	3.50538	3.21911
Nr1i3	0.0100063	5.29476	4.526	5.39984	3.8064	3.40447	3.79295
Nrg2	0.0178089	5.6099	5.2876	5.75191	4.12916	4.93702	4.27148
Nrip2	0.00430327	5.29868	6.00732	5.53822	4.10436	3.14689	3.41764
Nrl	0.000635559	5.53489	4.95118	5.52527	3.43043	3.37842	3.50057
Nsa2	0.0172098	12.3228	12.2883	12.8412	9.16197	11.1328	9.18055
Nsmce2	0.00503603	9.6486	9.71931	9.70663	7.47502	8.49891	7.53917
Nsun4	0.00098091	6.85713	6.45045	6.45831	5.3238	5.45032	5.37862
Nt5c3l	0.00708926	6.98378	7.61493	6.97753	6.09729	5.93688	6.1627
Nt5c3l	0.0125152	6.12807	6.92959	6.09899	5.20194	5.26846	4.95522
Ntf5	2.75394e-05	7.03216	6.87586	6.91793	5.81521	5.80344	5.72951
Nudc	0.0015456	6.91324	7.54148	6.97472	5.54176	5.43934	5.64411
Nudcd1	1.34442e-06	9.58755	9.60536	9.53929	8.47716	8.45963	8.50573
Nudt15	0.00709336	6.08475	5.08323	6.71958	3.36778	2.42355	3.38108
Nudt6	0.00538411	6.94868	7.57023	6.86558	5.82929	5.93392	5.92291
Nudt7	0.00032462	7.11468	6.813	7.02078	4.74765	5.25298	4.87921
Nudt7	0.000530793	6.18456	5.9058	6.03796	2.33947	3.31417	2.3539
Nxnl1	0.00278301	8.92089	8.25769	8.75904	7.15184	7.39111	7.21914
Oaf	0.000526554	12.1083	12.0769	12.428	11.0713	11.0237	11.0656
Oas1d	0.0280729	5.80621	6.18136	5.15857	4.66721	3.8704	4.61933
Odf3b	0.0278988	6.76233	6.1217	7.39799	5.29253	5.70301	5.32314
Odz4	0.00107608	13.0375	12.4463	12.9307	11.2493	11.14	11.285
Odz4	1.48807e-05	11.4388	11.2297	11.4263	9.60536	9.54122	9.60299
Ogdh	1.13077e-05	11.5436	11.4729	11.645	10.1825	10.1942	10.2074
Olfr10	0.000282768	5.23822	5.40196	5.38438	3.58636	3.14729	3.60781
Olfr100	0.0255621	7.36659	6.84009	7.03639	5.418	6.47107	5.54176
Olfr1052	0.0130315	4.56562	4.37997	4.85889	3.28582	3.42283	2.32211
Olfr1140	0.00233206	6.45563	5.83769	6.63543	3.6916	4.45947	3.91005
Olfr1189	0.00292497	4.36943	4.31901	4.31653	2.32188	3.12802	2.32211
Olfr1261	0.0148546	4.91732	3.87111	4.87921	3.06519	3.22628	3.12313
Olfr132	0.0116581	4.15993	4.01023	3.13661	2.32188	2.42355	2.32211
Olfr1414	0.000194769	5.46536	5.09236	5.43675	3.72522	3.75778	3.76706
Olfr1443	0.0246218	4.45365	5.11265	4.28685	2.36721	3.71181	2.38972
Olfr212	0.0304421	9.24065	8.16536	9.51738	7.2988	7.86539	7.28065
Olfr221	0.00116589	6.48046	5.65466	6.76458	3.50898	3.2962	3.57486
Olfr328	0.0338783	5.67279	4.23024	5.80179	3.60028	2.42355	3.60554
Olfr433	0.0355559	6.8247	4.25856	4.41459	2.59424	2.42355	2.67658
Olfr545	0.000867426	5.22521	4.84182	5.06264	3.65798	3.86403	3.92507
Olfr6	0.0146053	4.40762	3.88438	4.5112	2.32188	3.33723	2.32211
Olfr678	0.0073605	6.10765	5.15944	6.06154	3.60058	2.42355	3.65903
Olfr71	0.000518201	5.04067	4.78914	5.18313	2.98274	3.05573	3.43289
Olfr846	0.00287434	5.37885	4.86673	4.90464	3.56706	3.02753	3.62918
Omd	0.00022728	13.0899	12.5616	13.1318	10.5941	10.6238	10.613
Optn	0.00875042	6.20914	6.8726	6.0928	5.30344	5.17306	5.02152
Ostn	0.000178025	8.05787	8.4215	7.95044	5.98784	6.18606	6.05448
Otop2	0.00433228	7.3927	6.48555	7.30303	4.72383	5.38403	4.7116
Otud7b	0.0175293	5.9577	5.46248	6.67815	4.50053	4.72436	4.66881
P2rx3	0.000186998	8.27847	8.13442	8.19412	6.92273	6.67069	6.96903
Pa2g4	2.31596e-05	8.85671	8.76724	8.7402	5.49102	5.91565	5.53219
Pabpc6	0.0150003	3.489	4.03045	4.95734	2.39416	2.42355	2.40023
Pak6	0.0120001	5.14955	4.89468	5.84385	2.84053	3.9938	2.90756
Pard3b	0.0433016	4.45278	4.77212	5.50451	3.39248	4.24766	3.35626
Parvg	0.0112211	6.0259	6.46657	5.80684	4.63463	5.24698	4.6036
Pbx4	0.0029278	6.57024	6.53862	6.54463	4.26083	5.21106	4.82014
Pcdh15	0.0136921	5.51072	3.72065	5.6305	2.32188	2.42355	2.32211
Pcdha9	0.0242442	7.16476	6.60538	6.94969	4.37937	6.01604	4.5258
Pcdhb2	0.04421	3.17076	4.59399	4.0836	2.32188	3.03579	2.32211
Pcyt1b	0.00507454	6.79832	7.36506	6.762	5.80557	5.95214	5.79004
Pde1c	7.40762e-05	10.1111	9.7943	10.1701	8.07196	8.06049	8.06961
Pde1c	9.52023e-06	8.33691	8.20551	8.41848	6.29349	6.40328	6.31541
Pde1c	0.00346426	5.34788	5.98674	5.30335	2.32502	3.5233	2.33024
Pde3b	0.0115547	5.11639	4.07565	4.51804	2.32272	3.27263	2.32211
Pde6c	0.0028311	6.41505	5.92946	6.38412	5.18313	5.16259	5.2557
Pdzd2	0.000994097	5.07107	4.70977	4.99769	3.66172	3.90591	3.65941
Pdzrn4	0.000466122	6.69374	6.34372	6.80498	2.59552	3.44233	2.32211
Penk	0.00110694	11.8176	11.3843	11.7987	10.4994	10.4776	10.4425
Pex14	0.00139312	12.1403	11.6787	12.163	10.598	10.7699	10.5433
Pex26	0.00089411	8.83899	7.81389	8.72931	5.6262	5.54199	5.53685
Pex5l	0.00130456	7.17998	6.68328	7.16858	5.725	5.66305	5.59118
Pgc	0.000181587	7.56706	7.3865	7.68943	6.35604	6.33304	6.38224
Phactr2	0.0221669	4.33106	3.04948	3.73564	2.32188	2.42355	2.32211
Phax	0.027468	10.8168	10.8418	10.0803	7.88402	9.61038	7.92975
Phf1	6.6676e-05	9.80453	9.96161	9.85619	8.80933	8.9302	8.83668
Phf20l1	0.00282008	6.3734	6.57478	6.76303	5.45032	5.76755	5.44075
Phgr1	0.0073829	5.24929	4.79284	5.55759	4.00853	4.11964	3.75778
Phkb	0.0005731	7.97881	8.26183	8.0101	6.61536	6.91881	6.59235
Pi16	0.00195876	8.97429	8.22204	8.998	6.91394	6.87138	6.88903
Pi4k2a	0.00213481	10.7811	10.363	10.6395	9.43117	9.68399	9.36934
Pik3c2g	0.018446	6.85931	6.01473	6.7141	5.46906	5.61298	5.43882
Pip5k1a	0.00563071	14.1402	14.2889	14.1963	13.289	12.6949	13.3047
Pira6	0.00637568	5.52965	4.84549	5.95251	3.79102	3.53568	3.77534
Pkd2l1	0.0046172	6.04419	5.27544	6.57267	3.58011	3.94262	3.5809
Pkhd1l1	0.0134295	5.48121	4.53453	4.7971	3.38587	2.42355	3.46141
Pkib	0.000850658	11.8947	11.3961	11.8329	10.2664	10.3275	10.2664
Pla2g16	0.00644003	13.3786	12.7016	13.365	12.0103	11.9359	11.9851
Pla2g2a	0.00322891	6.26931	5.30564	5.66542	3.67636	4.05441	3.66803
Pla2g2e	5.03121e-06	14.2811	14.1935	14.3146	12.6552	12.7591	12.7173
Pla2g3	0.0220329	7.00755	6.32348	7.04754	5.42736	6.06479	5.56347
Pla2r1	0.00239651	11.1696	10.6536	11.1619	9.84133	9.81412	9.82489
Plag1	0.0133629	4.38273	4.41762	4.7982	2.33329	3.54568	2.34719
Plcd3	5.86883e-08	12.9022	12.9203	12.8823	11.7636	11.7727	11.7692
Plcd3	5.90837e-05	13.0207	13.0577	12.855	11.8038	11.7366	11.8171
Plcxd1	0.0037941	10.2275	9.45161	10.1304	8.46825	8.37833	8.49578
Plekha6	0.0105672	8.95921	8.15132	8.8076	7.51947	7.38913	7.56441
Plxna2	0.00454012	12.8687	12.3302	12.9222	11.5473	11.6764	11.5627
Pnma2	0.0029326	7.79756	7.24231	7.72257	6.48617	6.46157	6.3978
Pnma2	0.00847208	9.52773	8.65216	9.16436	7.86379	7.84433	7.93555
Pnpla2	0.000637182	12.2237	11.9466	12.1748	10.6462	10.9859	10.6655
Pole3	0.000323665	7.34931	7.69984	7.55189	6.28378	6.31794	6.37313
Pon2	0.023623	7.51989	6.64954	7.58212	6.01107	6.32591	6.01215
Ppl	0.000274659	9.05266	9.07065	9.06862	7.6025	7.23698	7.64913
Ppp5c	2.33911e-05	10.0282	10.1186	10.1101	8.95357	8.82199	8.95316
Ppp6r1	0.0269888	7.02577	8.13195	6.88608	5.95987	6.06425	5.9724
Pqbp1	0.0152165	8.31828	9.08358	8.04438	7.28528	7.14391	7.1852
Pram1	0.0257312	8.28323	7.19988	8.27003	6.66791	6.62951	6.71676
Prdm10	0.000382157	5.27777	5.14374	5.28819	3.04719	3.59483	3.10374
Prelp	0.000607634	11.7208	10.4447	11.6596	7.17799	7.25532	7.1227
Prex2	0.00619969	5.18661	4.13109	5.23445	2.8935	2.42355	2.95312
Prg4	0.000232216	10.8	9.98979	10.5344	7.45408	7.38808	7.4628
Prickle2	0.00881653	6.15692	4.92172	5.40325	3.24174	3.92198	3.29757
Prm1	0.000389363	6.3835	5.92071	6.40283	4.17422	4.30686	4.44129
Procr	0.00887498	9.96904	9.31185	10.0181	8.56842	8.77018	8.56341
Prosapip1	0.00320627	7.94489	7.05473	7.87425	5.6855	5.90464	5.59847
Prpf38b	0.00128533	4.55873	4.8531	5.26893	2.88681	2.42355	2.95543
Prpf40b	0.0129005	6.19019	6.9513	6.13311	5.24157	5.27344	5.35154
Prrt2	0.0303662	4.89243	4.5828	4.74841	2.35099	4.01108	2.37266
Prrx1	0.0142238	12.9589	13.72	13.9058	12.2357	12.4156	12.2552
Prss1	0.0157532	6.31502	6.83211	6.03447	5.4994	5.13439	5.42189
Psg16	0.000428971	8.62562	8.85671	8.23213	6.63682	6.45511	6.50427
Psme2	0.00364419	5.62895	6.50145	5.96048	4.36226	4.54664	4.41968
Ptcd1	0.0256537	4.21111	4.88182	3.92333	2.34049	3.45753	2.32211
Ptch1	8.59041e-05	7.76959	7.76243	7.49505	5.93604	5.69832	5.85705
Ptchd1	0.000172201	7.12438	7.17019	6.96481	5.88486	5.98355	5.76199
Ptf1a	0.00385115	6.73451	5.53437	6.00409	4.02158	4.01941	3.85352
Ptma	0.0352002	11.3069	12.7545	11.3259	10.339	10.1189	10.3681
Ptn	0.037122	9.14412	10.7122	9.1741	8.09024	8.07934	8.08472
Ptpn22	0.00249928	12.8298	12.3228	12.8529	11.4708	11.5372	11.4501
Ptprf	0.000149102	9.57736	9.79694	9.49846	7.73978	7.40235	7.73029
Ptpru	0.00115568	7.63697	6.76838	7.61324	4.93291	5.00776	4.95118
Ptrh1	0.0378299	5.34103	4.31979	4.25162	3.53628	3.59036	3.55305
Pvalb	0.00413041	7.31266	6.70655	7.02203	5.55906	4.89632	5.57063
Pzp	0.0357332	5.58825	5.07225	5.57138	3.67133	4.51368	2.5777
R74862	0.0095198	7.10062	6.37817	7.06559	5.66191	5.83747	5.6225
Rab13	0.00017226	7.40407	7.6229	7.24906	5.71627	5.86522	5.66645
Rab17	0.00747822	4.44341	3.89916	4.69827	2.45762	3.15673	2.4642
Rab3c	0.00217862	11.2745	10.3265	10.4194	8.42618	8.61664	8.52645
Rab3c	0.00522143	10.6025	9.45692	10.5966	8.1065	7.84017	8.17049
Rabepk	0.0126658	7.40447	8.0219	7.26606	6.55844	6.61955	6.45681
Rabggtb	0.0299486	6.07426	6.75957	7.45807	4.77212	2.42355	4.61492
Raet1a	0.000530793	7.95226	8.51416	8.05556	6.16061	6.31567	5.96971
Ralgds	0.00213271	12.1353	11.664	12.2081	10.6909	10.8482	10.671
Ralgds	0.00160957	12.1799	11.5757	12.2357	10.3911	10.2978	10.4158
Ralgps1	0.00645078	8.8028	8.44968	8.69989	7.77934	7.29033	7.80114
Ranbp3l	0.000509476	11.2317	10.6517	11.2565	8.96138	9.04917	8.99958
Ranbp3l	0.00228785	6.59144	6.56109	6.45818	3.41598	3.94035	2.32211
Ranbp9	0.00116063	11.5183	11.1729	11.7149	10.1232	10.1318	10.1857
Rangrf	0.000478358	11.7456	11.3642	11.7563	10.2835	10.2714	10.2766
Rap1a	3.16861e-05	9.46225	9.63395	9.589	7.47462	7.1845	7.44524
Rassf2	9.1988e-05	11.3476	11.6261	11.3893	10.0722	10.0526	10.0845
Rbfa	0.0111097	6.7193	7.79756	6.61004	5.35794	5.32226	5.36648
Rbm8a	0.0245955	11.667	11.5162	11.6142	10.1181	11.1037	10.1733
Rbmxl2	0.000603413	6.64674	6.10254	6.79991	4.12946	3.97299	4.36564
Rdh13	0.0299317	6.83544	6.22322	6.8574	4.96728	5.98784	4.87499
Rdm1	0.00850877	12.944	12.3395	12.9751	11.7657	11.6573	11.7868
Renbp	0.0205339	7.69048	8.76967	7.76243	6.79222	6.76512	6.78003
Rgmb	0.000111408	8.5765	9.01722	8.63183	6.62951	6.64014	6.65663
Rgs14	0.00189245	6.49109	6.78733	6.48154	5.02004	5.46616	4.89365
Rgs21	0.00686297	8.03807	7.93527	8.45842	6.64763	7.23393	6.62917
Rgs9	0.00679861	5.52438	4.80707	4.93889	3.47852	4.00045	3.51077
Rhobtb1	0.00108561	9.41092	9.36126	9.46412	8.43818	8.06146	8.44519
Rhox4e	0.026782	6.14039	6.03423	6.17152	3.97677	5.4345	4.04778
Rilpl1	0.00426194	4.01504	4.53123	3.54649	2.32188	2.42355	2.32211
Rinl	0.0160947	5.05394	5.15834	5.21825	3.71365	4.53871	3.61522
Rn18s	0.0264341	5.8228	4.40762	4.93508	3.68063	3.08797	3.68084
Rnf25	0.00486236	9.68446	9.13444	9.66221	8.48319	8.48368	8.47176
Rnft1	0.00123119	8.3455	7.90184	8.41155	6.38756	6.80327	6.47132
Rnu12	0.00113253	13.1229	13.4341	13.0798	12.1438	11.9211	12.1655
Rorc	0.0160628	4.67756	5.97697	4.58215	3.48302	2.42355	2.32211
Rp9	9.15415e-05	10.8814	11.0616	10.8825	9.63292	9.7988	9.67212
Rp9	0.00012264	10.4525	10.6783	10.4042	9.21017	9.11101	9.20665
Rpgr	0.013887	5.95563	5.10707	5.52022	3.2891	4.21962	4.17884
Rpl17	0.0220786	15.8863	14.9062	16.1008	13.5795	14.5049	13.6037
Rpl7a	0.01979	17.0336	16.8625	17.0244	15.6608	16.4771	15.6731
Rpl7a	0.00973325	15.9136	15.5343	15.9	13.6444	14.7361	13.6702
Rps21	0.000314903	16.4689	16.2318	16.393	15.2391	15.4093	15.2161
Rpsa	0.00699192	12.7128	13.3257	12.6638	11.8364	11.6988	11.8359
Rrm2b	0.00449737	9.99594	9.22163	9.96946	8.2933	8.25856	8.23805
Rrp1	0.0125028	6.20108	7.52629	6.44149	4.89187	5.06764	4.87276
Rs1	0.0125783	9.13014	7.57638	8.21472	6.421	5.92888	6.39209
Rspo3	0.000167444	8.08515	7.3371	8.01184	4.41877	4.43825	4.15762
Rsrc1	0.0100016	6.09729	6.25554	5.93207	4.04939	4.96224	3.60429
S100b	0.00457518	5.4239	4.88492	5.1662	3.78111	4.0814	3.43709
Sae1	0.0134122	6.70251	7.7067	6.94241	5.06154	5.9189	5.00347
Scai	0.00185365	9.35535	9.33223	9.9851	8.00254	7.88934	8.00815
Scara5	2.29806e-05	9.31185	9.58803	9.33292	7.24649	7.10453	7.21482
Scd3	0.000217647	6.43871	6.41299	6.21365	5.36736	5.35321	5.24453
Sdad1	0.00620662	8.11194	7.41198	8.04483	6.60578	6.73115	6.65914
Sdccag8	0.0034132	5.52053	5.84074	5.96374	3.80426	4.53321	3.78881
Sec61a2	0.00925603	13.2184	12.5877	13.2404	11.9818	12.0435	11.9861
Sema3c	0.00337911	8.41848	8.92643	8.36027	7.48857	7.40372	7.4153
Sema3c	0.000653528	12.7245	12.4314	12.8868	11.4041	11.406	11.3815
Sema3f	0.00137965	10.9792	10.5538	10.9845	9.70703	9.70009	9.72025
Sema3g	0.00806112	6.06479	5.89189	5.82334	4.61569	5.27311	4.72905
Serpina3a	0.00908835	3.64213	4.73159	3.71311	2.32188	2.42355	2.32211
Serpinb1c	2.49065e-06	10.0406	10.2503	9.99082	6.68846	6.78137	6.68122
Serpinb6d	0.000944102	10.6936	11.5039	11.0305	9.01365	9.04753	8.98666
Serpine2	0.00159337	10.9155	11.3965	10.9379	9.70277	9.91096	9.79947
Setd8	0.0204529	4.81857	6.10581	5.27397	2.87499	4.14368	2.93141
Sfrp1	0.0366522	5.71096	6.68153	5.89786	4.6198	5.38899	4.76657
Sfswap	0.0390257	5.07249	6.66324	5.0194	3.70439	4.14656	2.7533
Sft2d1	0.0146772	6.82707	6.82962	6.99105	4.69913	2.42355	4.50674
Sfxn5	0.0408492	8.16378	7.11373	8.0958	6.78664	6.75092	6.80253
Sgip1	5.1306e-05	7.27453	7.15184	7.40025	5.62722	5.78602	5.71314
Sh2d3c	0.00683455	8.61134	7.99571	8.63602	7.35816	7.3428	7.31123
Sh2d4a	0.00111227	10.2294	9.65298	10.2735	8.37758	8.31929	8.40041
Sh3bp1	0.000836115	11.9528	11.6648	12.0296	10.8682	10.8935	10.8738
Shb	0.00992402	4.09593	4.31653	4.83703	2.32188	3.27164	2.32211
Shc4	0.0228741	7.2758	5.73599	7.3875	4.29469	4.90464	4.98893
Shq1	0.00588684	9.23711	8.66381	9.2041	7.96028	8.08327	8.02486
Siglece	0.00121641	11.6108	11.9999	11.6505	10.6362	10.768	10.6334
Six3	0.0129402	5.04717	5.02422	5.53841	3.44757	4.3449	3.47709
Slc12a3	0.00123258	6.11304	5.79644	6.24707	3.77508	3.80247	4.42771
Slc16a7	0.00463926	7.41571	6.62494	7.43198	3.57748	5.0131	3.63704
Slc1a3	0.000207314	12.6757	12.6631	12.4569	11.5735	11.6569	11.5527
Slc22a23	0.013895	10.4437	9.76344	10.6291	9.20908	9.16197	9.157
Slc24a6	2.80331e-05	10.0499	10.0282	10.0636	8.91887	8.79683	8.97532
Slc25a22	0.00129557	10.5303	10.0148	10.4431	9.0447	9.0398	9.05661
Slc25a37	0.030363	4.08931	4.8414	4.6328	3.00881	3.89803	3.18156
Slc25a44	0.00100978	9.19097	8.86867	9.18478	8.05408	8.16536	7.99435
Slc25a5	0.00421899	9.78531	9.36332	9.8376	8.0229	7.15994	8.0424
Slc2a9	0.00402403	7.46595	6.68474	7.37819	5.60662	5.7875	5.57866
Slc35f5	0.000124365	12.7529	12.4788	12.7494	11.3341	11.3134	11.3193
Slc39a8	0.00332372	10.8499	10.2931	10.8396	9.43674	9.54659	9.49515
Slc45a3	0.00565637	9.6178	8.78145	9.68773	7.67202	7.88016	7.68595
Slc45a4	0.00128449	7.60284	7.93488	7.49532	6.36098	6.59755	6.37376
Slc5a11	0.00566082	5.00533	5.03492	4.67103	4.16308	3.67787	3.71989
Slco1a5	0.00758093	7.42921	6.85912	7.31357	5.98293	6.3668	5.92319
Slco1c1	0.00631499	6.17624	6.94281	5.9328	4.81227	4.20204	4.50372
Slco4a1	0.0189846	9.79816	8.97062	9.78978	8.44739	8.55051	8.36872
Slfn8	0.0359212	4.64921	4.49306	4.83961	2.32188	4.00951	2.32211
Slfn9	0.00515014	5.71656	6.185	5.4578	4.5127	4.29418	4.63616
Slfn9	0.00126582	6.75293	7.3183	6.80026	5.41363	5.53437	5.37722
Sly	9.33597e-06	12.1139	12.0759	12.158	10.9272	11.0385	10.9673
Sly	0.000522488	9.12889	8.74174	8.93174	7.33368	7.61795	7.3183
Smpd2	0.0062467	6.96309	7.60701	6.83721	5.8717	5.91232	5.84837
Smr2	0.0326876	6.34961	4.54172	6.31541	3.87192	3.71819	3.85412
Smyd1	0.00568197	11.288	10.686	10.8616	9.80453	10.0446	9.85908
Smyd3	0.0154654	6.27578	6.74051	5.96695	5.39554	5.04412	5.42892
Smyd3	0.0156026	6.07232	6.91998	5.93712	5.10229	4.59058	5.03293
Snap23	0.000409963	8.32675	8.19906	8.42354	7.00051	7.29922	7.12667
Snap25	0.000583276	10.3144	9.75534	10.247	8.32894	8.38673	8.33897
Snhg12	3.76064e-05	14.2113	13.9994	14.0467	12.6015	12.7115	12.6642
Snrpb	0.038342	9.03641	10.1207	8.95223	8.2369	8.22072	8.21807
Snrpc	0.000514869	7.91786	7.91892	8.4249	4.80355	3.76006	4.60325
Snrpn	0.027673	4.65624	6.45726	4.76367	3.03937	3.56619	2.34289
Sntg2	0.00210208	7.05209	6.26747	6.87946	3.74091	4.08013	2.79932
Snx7	0.0153778	11.9298	11.8024	11.8171	10.5451	9.28883	10.5613
Sort1	0.0058355	7.89743	7.30063	7.88071	5.88661	6.56577	5.99516
Sox5	2.91298e-05	11.425	11.2322	11.3728	9.86324	9.95464	9.97086
Sp3	8.42905e-06	9.736	9.77682	9.83039	8.78166	8.7149	8.78166
Sp8	0.00885028	5.7116	6.2159	5.19661	4.32796	4.06642	4.33478
Spa17	0.000516483	7.46947	7.33643	7.39734	6.26289	6.54422	6.25617
Sparc	0.000533381	16.4218	16.2236	16.4331	15.3809	15.1999	15.4467
Spata17	0.0113448	4.5127	3.95599	4.10581	2.32397	3.25186	2.32578
Spata24	0.00221312	6.26833	7.01959	6.54648	4.80982	5.11944	4.7799
Spata2L	0.0347683	5.42521	5.12031	5.51691	3.6578	4.75016	3.22098
Specc1	0.0395415	3.1977	4.23307	3.7012	2.32188	3.03648	2.32211
Speer4a	0.023601	3.50767	3.64958	4.99957	2.32188	2.42355	2.32211
Spin2	0.00293021	7.66621	7.15508	7.68419	6.33918	6.40687	6.21234
Spink10	0.00677569	6.93801	6.3812	7.06285	5.6919	5.22925	5.5789
Spink13	0.00465328	5.75638	5.70394	5.64248	3.64659	4.58528	4.18071
Spire2	0.0304266	5.85517	6.32064	5.94355	4.4269	5.50608	4.70179
Spock2	0.00779006	8.59876	7.87397	8.65016	7.04037	7.2181	7.04914
Spon2	2.74992e-06	14.9809	14.9015	15.0512	13.2082	13.2537	13.2114
Sprr4	0.0165112	6.05626	5.34879	6.07232	3.97569	4.85602	4.48365
Spry4	0.000256357	8.03852	7.34739	7.5782	4.75499	4.76754	5.07197
Sptlc3	0.0383674	5.84008	6.05123	5.65106	2.32188	4.92199	2.32211
Srrd	0.0176836	7.55259	7.9283	7.38448	6.36887	7.01149	6.38756
Srrm3	0.000981414	5.27175	4.9959	5.49034	3.90014	3.70616	3.95449
Ssrp1	0.00101222	9.1101	9.7371	9.1466	7.00093	7.47215	7.22353
Ssx9	0.000532328	5.61992	5.39012	4.928	2.92724	3.22915	2.99447
Ssxb1	2.67854e-08	6.34136	6.30118	6.342	4.6591	4.65478	4.65156
Ssxb10	0.00208761	6.71011	6.5456	6.68328	5.22801	5.68112	5.09284
St6galnac1	0.00695964	6.30519	4.83685	6.23201	3.20401	3.4671	3.29188
Stard8	0.000276465	6.73299	7.08217	6.6532	4.80106	4.34934	4.62201
Stau1	0.000584796	5.59176	5.27905	5.29326	3.07717	2.42355	3.15267
Sult6b1	0.0274978	8.84886	7.75362	8.69312	7.18216	7.38892	7.16989
Sval1	0.0112981	6.29739	5.73108	6.18742	5.10577	4.55606	5.13737
Svop	0.0250872	4.51489	4.06339	4.96757	2.33739	3.62069	2.3346
Sybu	0.000296133	11.6736	11.268	11.707	9.81032	9.90465	9.79147
Syf2	9.23273e-05	8.17298	8.38653	8.01079	6.46705	6.45582	6.41449
Taf1a	0.00448625	8.29843	7.7141	8.27674	6.9614	7.03958	6.93436
Taok3	0.00194607	6.06273	6.62174	6.1986	4.31714	4.824	4.19387
Tars2	0.00851566	7.75413	8.45145	7.62914	6.60965	6.80671	6.56818
Tas2r138	0.00571762	6.3294	5.17048	5.68413	3.81125	4.02327	3.79763
Tbc1d14	7.69062e-05	9.34835	8.79806	9.51714	5.46149	5.61706	5.46248
Tbc1d2	0.00955517	5.56132	6.09128	5.43417	4.11768	4.67653	3.83711
Tbc1d4	0.0170643	5.71719	4.49951	5.58468	3.66831	3.85237	3.67481
Tbcb	0.00882422	10.6432	11.3813	10.6039	9.6667	9.70222	9.62575
Tcea3	0.0108062	5.91349	6.99311	6.12958	4.8335	4.42864	4.89792
Tceal8	0.00429832	9.84918	10.3832	9.87666	9.02857	8.91846	9.0447
Tcf7l1	0.0108003	12.0206	11.3603	12.0665	10.7012	10.8447	10.7696
Tekt2	0.00728231	7.57547	6.69499	7.54638	5.71055	5.8925	5.77382
Tgfbr1	0.0108806	12.1415	12.1196	12.3386	9.46309	10.9469	9.4677
Thada	0.000921104	6.23081	5.44883	5.6746	3.69376	3.42696	3.68333
Thbs3	0.0130677	11.3776	10.6078	11.4181	10.043	9.90749	10.038
Thoc2	0.00904973	6.619	7.29612	6.53401	5.71131	5.49596	5.68265
Thoc3	0.000895796	7.04262	7.34931	6.99436	6.10708	6.16846	6.1015
Thsd7a	0.00270101	4.68663	4.49655	4.4741	2.86847	3.52002	2.92844
Tia1	0.0102356	5.75875	5.88416	6.56577	4.83288	5.01741	4.77689
Tinagl1	0.000898157	8.13064	8.64327	8.03577	6.54873	6.37058	6.58248
Tjp3	0.0401445	5.11582	4.61255	5.72012	4.15993	3.74267	4.29994
Tlx2	0.000639867	8.25529	7.75477	8.41711	6.17849	5.95691	6.15692
Tmc6	0.0143426	8.89732	9.81969	9.24324	8.1915	8.18793	8.23248
Tmcc1	0.0273851	4.44248	4.24033	4.4853	2.43644	3.75876	2.46631
Tmed5	0.00414324	7.53021	7.08267	7.32402	5.36061	6.0933	5.23866
Tmed9	0.00258312	7.36436	8.51043	7.28065	5.12116	4.93508	5.05187
Tmem150b	0.00546166	5.08413	5.34327	4.4908	3.62069	2.99876	3.12783
Tmem151a	0.0387059	4.70254	5.85661	5.21398	3.53845	4.24878	4.25627
Tmem169	0.00712363	5.37845	5.31657	5.2866	2.32188	3.80509	2.32211
Tmem176b	0.00111375	14.9947	14.6188	15.0417	13.7503	13.7867	13.7367
Tmem189	0.000961004	11.0161	10.6306	11.0737	9.67145	9.48822	9.64063
Tmem213	0.02737	5.54513	4.60441	5.67344	3.80509	2.42355	3.79447
Tmem216	0.00200599	10.7376	9.97825	10.8095	8.61017	8.4648	8.62674
Tmem89	0.00444779	8.65186	7.79357	8.56808	6.54999	6.84327	6.65354
Tomm70a	7.59595e-05	8.56538	7.96115	8.50727	4.69451	4.92888	4.9509
Tpm2	1.48627e-05	11.7068	11.7732	11.7769	10.5052	10.6274	10.4959
Tpr	0.0140701	13.5671	13.0241	12.899	10.7939	12.0503	10.768
Tprg	0.00421703	6.54069	6.03062	6.36744	5.11239	5.43623	5.07899
Tpst1	7.12949e-05	11.093	10.5793	11.044	7.74377	7.98781	7.90604
Tra2b	0.00272605	10.271	10.7659	10.5984	9.18055	8.61853	9.16907
Treml2	0.000202646	5.83509	5.61948	6.02711	3.89407	3.57076	3.87516
Trim30c	0.0493321	3.8789	4.30908	3.69184	2.36713	3.53971	2.38745
Trim42	0.0064715	6.00685	5.39864	6.69662	3.38967	4.12722	3.16032
Trp53bp2	0.00129505	10.885	10.2543	10.8955	8.95585	8.99228	8.96187
Trp73	0.00643353	6.26234	5.47083	6.54319	3.60987	4.44365	3.91272
Try4	0.000802527	9.80621	9.40791	9.875	8.34648	8.21624	8.35648
Try5	0.000404077	10.289	9.88164	10.1297	8.79388	8.74283	8.82109
Tsc22d2	2.15398e-05	9.46726	9.08048	9.47436	6.28762	6.32029	6.21328
Tsc22d4	0.0342239	4.9509	6.19806	5.19269	3.45972	4.48849	3.75938
Tspan11	0.00752467	6.51892	7.05209	6.31029	5.39459	5.61251	5.35992
Tubb1	0.000448553	5.39959	5.18276	5.37109	4.32441	4.14864	4.38049
Tubb2b	0.000242491	14.1739	13.972	14.2326	12.8971	13.0631	12.9342
Tulp1	0.00477048	7.40025	7.26428	7.34047	6.48326	5.88509	6.3951
Tut1	0.00180305	5.24404	5.42163	5.75169	4.40673	4.33245	4.26375
Tyro3	0.00877114	5.20133	5.33781	5.75751	3.977	4.59632	4.15638
U2af1	0.022159	7.78951	8.95483	7.85112	6.78601	6.85256	6.82857
Ube2v1	0.000729886	9.67668	10.0558	9.6799	8.60642	8.63085	8.63703
Ubr2	0.00294734	12.5682	12.0243	12.6468	11.1661	11.1142	11.1506
Ubr2	0.000349757	12.1423	11.5228	12.2323	9.36485	9.48541	9.35215
Ubtf	0.00561398	8.59558	8.09901	8.44519	7.16139	7.55578	7.10832
Ubxn4	9.40978e-05	8.97968	8.72931	9.48949	5.37964	5.45567	5.20543
Uchl3	0.00035464	10.0401	9.49656	10.1819	7.37909	7.53716	7.53283
Ucn2	0.0114163	4.46005	4.19387	4.57988	2.33508	3.44274	2.34934
Ugt1a6b	0.00147647	15.1952	14.7462	15.1583	13.9365	13.9014	13.8893
Ugt1a6b	0.000966797	9.43722	9.90718	9.46124	8.28946	8.18189	8.26357
Uncx	0.0187336	5.45241	5.2789	6.1558	4.07347	4.7058	3.84489
Unkl	0.00387976	11.0064	10.37	11.0535	9.44031	9.53335	9.45396
Uqcrb	0.000670091	14.0179	13.7091	14.0179	12.813	12.9401	12.8425
Uqcrq	0.000364396	14.0405	14.1349	13.9888	12.7786	13.0724	12.7914
Usf1	0.0237893	5.84177	6.69801	5.63672	4.59909	5.08924	4.65003
Ush1c	0.0312644	4.09804	4.75575	4.08165	2.32188	3.60058	2.32211
Ush1c	0.00109377	6.94812	6.28246	6.93475	4.52905	4.0741	4.60812
Ushbp1	0.0494644	5.3749	5.07633	5.77555	4.07018	4.99528	4.03784
Usp15	0.000119223	10.0675	9.4876	10.1696	6.77191	6.69936	6.73583
Usp48	0.00507702	5.21014	5.9562	5.11028	3.75341	3.95006	3.96607
Utp14a	0.00819385	4.32156	5.63293	4.67676	2.92068	2.42355	2.9921
Vamp5	0.0228575	11.1793	10.5146	11.1708	9.30806	10.2103	9.2716
Vdr	8.18602e-06	11.1571	11.0975	11.0427	10.0924	10.1165	10.0868
Vgll4	0.0281816	5.00444	5.4001	3.80218	3.1239	2.42355	3.20291
Vill	0.000954581	8.88866	8.54421	8.82965	7.71075	7.83577	7.68898
Vipr1	0.0172813	8.94555	8.08048	8.9012	7.53283	7.48178	7.58754
Vmn1r4	0.0307783	4.1425	4.94475	4.00462	2.32188	3.53862	2.32211
Vmn2r7	0.0369991	4.56339	4.0358	4.40458	2.3737	3.76235	2.41478
Vmn2r-ps14	0.0151189	4.43136	4.16642	5.02645	2.66758	3.55061	2.71095
Vpreb2	0.00216158	6.20178	5.08143	6.01045	3.33164	3.2673	3.37285
Vps37c	0.00345203	5.94977	6.72334	6.13578	4.53515	4.8884	4.54551
Vps72	0.0330017	4.32543	5.93962	4.55717	3.24739	3.43468	3.27527
Vps8	0.00755697	6.88092	7.65304	6.77551	5.64963	5.80385	5.64308
Vps8	0.00416488	7.68528	8.46126	7.68992	6.44183	6.27	6.45256
Vsig8	0.0133414	6.37418	5.49614	6.19395	4.14888	4.92649	4.55186
Vta1	0.00124422	12.5565	12.1752	12.5951	11.3057	11.1817	11.349
Vwa5a	0.0029102	10.4879	9.97086	10.4085	9.20522	9.27399	9.09074
Wap	0.00033514	4.14425	4.37209	4.54956	2.68383	2.42355	2.73857
Wbscr25	0.0340701	4.73594	5.10545	5.0904	3.58443	4.54075	3.61345
Wdr19	0.000586155	9.58086	8.61775	9.56479	6.14282	5.98184	6.08704
Wdr67	1.2161e-05	7.18116	7.13233	7.12198	5.93007	5.78974	5.79491
Wdr70	0.00121482	12.018	11.5931	12.0213	10.653	10.7134	10.7294
Wdr8	0.00138942	10.7032	10.3501	10.7816	9.57264	9.52677	9.57078
Wdr83	0.00846955	7.47033	7.67157	7.47341	6.50534	5.68791	6.46019
Wdr83	0.0106705	4.28475	4.84608	4.46537	2.32188	3.43709	2.32211
Wipi1	0.040329	6.71156	6.96395	6.75293	5.47326	6.45831	5.48276
Wipi1	3.3019e-05	8.78324	9.04217	8.81207	6.91903	7.03327	6.8786
Wisp2	0.0176188	9.76247	10.4837	9.93624	8.86316	9.33062	8.92832
Wnt8a	0.00508248	5.04142	4.3745	5.18696	3.41498	3.12267	3.48743
Wwox	0.00834658	7.53395	7.19465	7.78076	6.51075	5.9963	6.50339
Wwp1	0.000228265	7.78764	8.10615	7.61795	5.60296	5.24821	5.61078
Xdh	0.010991	10.6918	11.3196	10.6763	9.67405	10.0336	9.79978
Xpa	0.000149608	10.2503	10.2095	10.4181	9.25418	9.12718	9.25796
Xpnpep2	0.00139841	8.18563	7.47462	8.09901	6.18258	6.04165	6.1441
Xpnpep3	0.0206418	7.23353	8.05031	7.19465	6.42072	5.96671	6.48911
Xylb	0.0238947	9.91307	9.0303	9.90666	8.56903	8.6213	8.52794
Xylt1	0.0176243	7.46528	7.3766	7.41151	5.78128	6.76271	5.69301
Ylpm1	0.00148617	8.4648	8.56808	8.08205	7.14362	7.26287	7.13352
Ywhaz	0.0291933	6.17531	7.90578	6.82671	5.33781	5.31497	5.20133
Zan	0.0205064	6.97175	6.39352	6.92467	5.88402	5.15916	5.86997
Zbtb49	0.00658	9.22442	8.24608	9.1507	7.25218	7.10858	7.29121
Zbtb7c	0.000647443	10.2499	9.57991	10.2165	7.88573	7.9415	7.89516
Zc3h12a	0.0205875	11.1962	10.4686	11.3248	9.93447	10.0832	9.95771
Zcrb1	0.00727192	14.0996	13.4545	14.0781	12.8381	12.7872	12.7983
Zfhx2	0.00559017	6.33851	5.68874	6.76838	2.32188	3.94914	2.32211
Zfp13	0.00026539	6.38887	6.54422	6.25875	5.34879	5.36906	5.26764
Zfp282	0.00527598	10.5337	9.94162	10.5024	9.05565	8.53262	9.06897
Zfp324	0.000171053	7.69422	7.42813	7.6668	6.23795	6.38756	6.28932
Zfp362	0.0470859	11.5848	11.0687	11.8574	10.0145	11.0195	10.0158
Zfp385b	0.00862461	4.5612	4.45856	4.3383	2.99753	3.55173	2.55633
Zfp423	0.0264702	6.49524	5.51866	6.58759	5.18472	4.69026	4.90928
Zfp444	0.000793632	5.97365	5.28038	5.85318	3.66298	3.79332	3.67036
Zfp454	0.00159445	7.19043	6.61103	6.86991	5.45479	5.35558	5.6264
Zfp598	0.0157251	12.5874	12.2459	12.619	11.4739	10.5225	11.4329
Zfp600	0.0142695	7.58531	8.34162	7.51171	6.51297	6.82065	6.61739
Zfp637	0.00682469	8.64676	9.18581	8.57351	7.72576	7.881	7.71041
Zfp69	0.00211255	5.48763	4.94731	5.36828	3.93149	4.01289	3.64178
Zfp788	0.00138539	9.54042	8.73685	9.55522	7.18739	7.06832	7.11251
Zfp82	0.00700593	4.1275	4.38631	4.53481	2.439	3.32665	2.46255
Zfp853	0.0228571	5.06674	4.31158	5.24383	3.69491	3.98125	3.69676
Zfp865	0.0328958	5.29419	5.27641	5.48831	3.70748	4.88667	3.91332
Zfp866	0.00343735	5.87534	5.834	6.00154	4.74513	5.05629	4.43305
Zfp931	0.0339939	9.40871	10.154	9.32286	8.75273	8.27395	8.84306
Zfp933	0.0110293	6.96502	6.44448	7.27268	5.80815	5.82647	5.80093
Zfp941	0.000138175	10.0553	10.2896	10.0175	8.89285	8.88866	8.83346
Zkscan1	0.00391183	13.9066	14.1193	13.7503	12.1403	12.8451	12.1325
Zmat5	0.0390123	7.36612	8.55853	7.29087	6.50389	6.56729	6.38998
Zrsr2	0.00168775	5.40084	5.16048	5.20783	2.83814	3.68016	2.88624

## Sheet: Supplementary Table 4
Table S6 Targeted mRNAs of miR-133a-3p predicted by miRDB, Targetscan and micorarray
miRDB	Targetscan	Microarray
Ptbp1	SEC61B	1110037F02Rik
Maml1	LHFP	1190007F08Rik
Tagln2	PTBP1	1200011M11Rik
Gabpb2	TAGLN2	1300014I06Rik
Slc6a1	PRAF2	1500002C15Rik
Gpm6a	CLTA	1700003F12Rik
Uba2	HRSP12	1700003I16Rik
Lhfp	AF196779.12	1700013N18Rik
Csnk1g3	TIMM17A	1700016D02Rik
Celf4	WDR45	1700020C07Rik
Ankrd44	SLC50A1	1700022I11Rik
Rffl	SLC6A1	1700023F06Rik
Sec61b	TFAP2D	1700025H01Rik
Otc	CMPK1	1700041B01Rik
Enc1	GPM6A	1700049L16Rik
Acat3	VPS13B	1700061J05Rik
Simc1	PPP2CA	1700071K01Rik
Fam117b	GABPB2	1700080O16Rik
Sh3gl2	GDNF	1700081H04Rik
Lasp1	PRRT2	1700083H02Rik
Rbmx	P2RX4	1810029B16Rik
Cdyl2	EFNA4	1810030J14Rik
Fbn1	DLX3	1810043H04Rik
Vps54	SUMO1	1810062O18Rik
Hsd17b11	LASP1	2210009G21Rik
Smarcd1	SIMC1	2310004I24Rik
Arrb1	SHISA5	2310004N24Rik
Edem1	ELFN1	2310008H09Rik
Clta	SLC52A2	2310039F13Rik
Ckap4	FAM117B	2310047D07Rik
Zfp131	PAX7	2310081J21Rik
Zc3h11a	RBMX	2410087M07Rik
Sobp	PPP2CB	2510002D24Rik
Adcyap1	ST8SIA3	2600006L11Rik
Virma	SLC30A7	2610028E06Rik
Sertad4	LANCL2	2610305D13Rik
Ptprz1	ACTN4	2610305D13Rik
Ppp2cb	EDEM1	2610318N02Rik
Yes1	GABARAPL1	2810046L04Rik
Plpp2	SYT1	28s
Nup160	UBE2Q2	2900097C17Rik
Dync1li2	ARFIP2	3830406C13Rik
Vat1	SGMS2	4632415L05Rik
Gabarapl1	FAM57A	4833411C07Rik
Eif4a1	NUP160	4921517D22Rik
Tax1bp1	ZNF131	4930407I10Rik
Ric1	NAGS	4930412D23Rik
Cacna1b	MAML1	4930415C11Rik
Fads1	VPS54	4930435M08Rik
Sec61a1	DOLPP1	4930469B13Rik
Cmpk1	TMEM167A	4930486L24Rik
Timm17a	SEC61A1	4930503E14Rik
Foxp4	EIF4A1	4930515G16Rik
Sgk1	GLRA2	4930518P08Rik
Map4	ANKRD44	4930571K23Rik
Shisa5	GBA2	4930578C19Rik
Arpc5	LHX9	4931406H21Rik
Praf2	ANKRD28	4931431B13Rik
Dpysl4	LDLRAP1	4932411N23Rik
Btbd3	SYT2	4932431P20Rik
Garnl3	RAP2C	4933402J07Rik
Ldlrap1	AFTPH	4933405D12Rik
Elavl1	GCH1	4933406I18Rik
Tfap2d	YPEL2	4933413G19Rik
Actn4	KNDC1	4933416M07Rik
P2rx4	BICC1	4933417G07Rik
Emp2	ENC1	4933421H12Rik
Sgpp1	DCBLD1	4933428M09Rik
Elfn1	PAN3	4933430H15Rik
Tspan15	SV2A	4933433C11Rik
Actr1a	TRAM2	5330430P22Rik
Aftph	HS2ST1	5430400D12Rik
Aldh1a3	ZNF280C	5430401F13Rik
Ankrd28	KCNA6	5730409E04Rik
Zc3h14	SH3GL2	5730416F02Rik
Tent4b	TMOD3	6230415J03Rik
Pfn2	SF3B4	6330408A02Rik
Slc50a1	COL25A1	6330522J23Rik
Kctd20	SCN2B	6430598A04Rik
Grm5	WASF2	6430704M03Rik
Tmem167	FOXC1	9130403I23Rik
Ube2q2	SOX4	9230110C19Rik
Rb1cc1	CERS2	9530053H05Rik
Glra2	AL117190.3	9830147E19Rik
Prrt2	CELF1	9930013L23Rik
Pex5l	EXD2	9930111J21Rik1
Fam160b1	CDYL2	A230045G11Rik
Fam19a5	FAM46A	A330044H09
Ppp2r2d	SLC39A1	A430107P09Rik
Wasf2	SEPHS2	A430110N23Rik
Arhgap12	KIAA1429	A530072M11Rik
Acat2	PTPRZ1	A630081D01Rik
Faim	FGF1	A730021G18Rik
Mmp15	KIAA1045	A830010M20Rik
Ube2q1	RGL1	A830073O21Rik
Dmxl2	ATP6AP2	A930001A20Rik
Raph1	RB1CC1	A930006D01Rik
Slc30a7	VAT1	AA060545
Rarb	RAD51L3-RFFL	AA066038
Snx30	CAPN15	AA617406
Myrf	PTH1R	Abca14
Jazf1	HAPLN1	Abca4
Snrk	FOXL2	Abcb11
Mtmr4	SOBP	Abcc5
Sgms2	RARB	Abhd12
Scyl3	DPYSL4	Abhd14b
Ppp2ca	PURB	Abhd15
Epha7	LETMD1	Abhd6
Sumo1	NDRG1	Abhd8
Fgf1	SNX30	Abt1
Sephs2	RFFL	Acacb
Zfp280c	DUSP1	Accn4
Foxl2	ZC3H7A	Acox2
Fam49a	CELF6	Acoxl
Lhx5	VAMP2	Acss3
Rbpj	UBE2Q1	Acyp1
Fbxl2	SOX8	Acyp1
Hs2st1	PTPRK	Adamdec1
Pik3c2a	LHX5	Adamts10
Hpcal4	ARHGEF9	Adamts4
Usp32	TBPL1	Adcy8
Pan3	BCL2L2	Adh1
Sacm1l	ZC3H11A	Adhfe1
Xpo1	VAPB	Adrbk2
Pitpnm2	SGK1	Aff4
Cul4b	LDOC1	Agap2
Gatad2a	CDIP1	Agbl4
Afap1	MMGT1	Agrp
Sp3	CASC3	AI663975
Syt1	BCORL1	AI790442
Fam163b	MECOM	Aif1
Phf24	C20orf194	Akap7
Nup153	PFN2	Akap8
Dusp28	SLC6A6	Akap8l
Lancl2	THRAP3	Akr1b7
Dolpp1	YES1	Als2cr4
Ptpro	ATP6V0D1	Amn1
Riok2	FBXL2	Amy2a5
Med12l	CPNE3	Angptl6
Fam117a	SGTB	Ankmy2
Sf3b4	TMEM170B	Ankrd33b
Kcna6	RCE1	Ankrd56
Papln	CCDC176	Anp32e
Gab2	CTBP2	Aoc2
Dhx32	NNAT	Aoc3
Kcnd3	BTBD3	Ap2s1
Thrap3	HPCAL4	Apex2
Ptbp3	CECR6	Aqp1
Tfg	PEX5L	Arap3
Ankrd12	RPL17-C18orf32	Arfip1
Il1rapl2	RIMS1	Arfrp1
Nell2	PPFIA3	Arhgap19
Foxc2	NRIP3	Arhgap6
Sirt1	CRLF3	Arid4b
Spn	CRK	Arl13b
Msn	SLC7A8	Arl2
Sf3b1	ELAVL1	Arl3
Mllt3	KCTD20	Arpp21
Selenof	MMP15	Arsj
Rab30	GXYLT1	Ass1
Slc25a39	AKAP9	Atg4c
Aif1l	FGFR1	Atp2b1
Arfip2	XPO4	Atp5h
Cnn2	RAB30	Atp8b2
Adamts5	CDK13	AU015230
Celf1	TSPAN18	AU015836
Tbpl1	ARHGAP12	AU019176
Col25a1	SLC35F5	AU022202
Tent5a	MSN	AU023639
2700062C07Rik	PTPRD	Auh
Gdnf	PLXNA3	Aurkb
Fam199x	SGPP1	Avil
Pcgf2	KIAA1432	AW061147
Prrx1	RAVER1	AW413774
Cap1	SYNPO2L	Axin2
Rap2c	ZNF740	AY358078
Kmt2c	STX5	B020031M17Rik
Dusp1	CNTNAP1	B230114P17Rik
Arhgef9	NMT1	B230206F22Rik
Ncald	PAPD5	B3gnt3
Sfxn5	ARL3	B3gnt7
Ppfia1	MYRF	B4galt5
Peak1	ELF2	Bahcc1
Ttyh3	TEAD1	Baiap3
Serpina12	TPD52	Banf2
Braf	PIK3C2A	Bax
Lsp1	FAM49A	BB287469
Rab5c	COL8A1	BC005764
Zfp362	SERTAD4	BC024978
Dnah11	PPFIA2	BC030870
Ctbp2	MEIS2	BC048562
Xylb	UBXN7	Bcan
Bicc1	LRRC7	Bcl2l2
Lrrfip1	PTPN22	Bend6
Vps13a	PPFIA1	Bex1
Tmod3	OPCML	Bglap
Kat5	DOT1L	Bglap2
Cbll1	QKI	Bglap-rs1
Sh3tc1	SOGA1	Bglap-rs1
Ago1	AFAP1	Birc3
Tpd52l1	SESN1	Blvrb
Plekha3	PITPNM2	Bms1
Dmxl1	ANKRD12	Bnip2
Ebf2	TPM4	Brd8
Agt	NELFA	Brox
Dlx3	EPHA7	Brwd3
St7l	TFE3	Bst1
Myh9	KPNA6	Btk
Pax7	PREX1	Btnl2
Irf2	PER1	C030014L02
Eef1a1	ARPC5	C030030A07Rik
Mmgt1	GREB1	C1qtnf1
D5Ertd579e	SACM1L	C1rb
Ttpal	LAMB3	C330013J21Rik
Eya1	SLC25A39	C330018A13Rik
B3galt2	CRTAM	C330020G15Rik
Ptprk	CPLX2	C330027C09Rik
H2-Aa	MAP4	C430017C20Rik
Slc5a12	MTMR4	C530028O21Rik
Ubfd1	TXLNA	C630001G18Rik
Galnt14	RAPH1	C77905
43714	BCL2L1	C78893
Cyb561	TCF7	C79240
St8sia3	TOR2A	C79777
Cntnap1	PFKFB3	C80140
Prex1	TFG	C87977
Fgfr1	B3GNT9	Cabp5
Pth1r	SUPT16H	Cacna1b
Btbd10	BTBD10	Cacna1d
C2cd2	VTI1B	Calcoco2
Dynlt3	USH1G	Calhm1
Meis1	FAM43B	Capza1
Dcaf10	CEP85L	Car6
Fgf12	SCOC	Car7
Efna4	DIAPH2	Car8
Hic2	FOXN1	Casd1
Ash1l	EGFR	Casz1
Ubxn7	GARNL3	Catsper4
Ifi44	KCND3	Cbx7
Kcnk4	FAM19A5	Cbx8
Foxc1	USP6	Ccdc130
Hcn1	PPP2R2D	Ccdc144b
Dcbld1	GRID2	Ccdc162
Creb5	PRKCB	Ccdc40
Rdh12	ANKRD52	Ccdc50
Stard13	PSEN1	Ccdc60
Sfxn3	SLC25A36	Ccdc67
Ccdc169	LZTS2	Ccdc94
Srxn1	TNFRSF10B	Ccl27a
Foxp2	MAML3	Ccl27a
Klhdc10	MAN1A2	Ccl5
Cdk5r1	SNRK	Ccnb1ip1
Slc25a36	UNC13A	Ccne2
Ccnc	KLF7	Ccnj
Plpp6	NCKAP5L	Ccnjl
Celf6	MEIS1	Cd244
Ptbp2	CSNK1G3	Cd34
Rfx3	SLMO2	Cd34
Fam177a	CKAP4	Cd3g
Zfp800	UBE2K	Cdc25c
Gch1	FBXW11	Cdc42bpg
1700047I17Rik2	GRM5	Cdh20
Tet3	UBFD1	Cdh26
Sptlc2	PRDM16	Cdk1
Sv2a	CACUL1	Cdk15
Idh1	FOSL2	Cdk5rap2
Adamts19	CDK8	Cdkn1b
Tjp2	RBMS1	Cdsn
1110004F10Rik	ERMP1	Cebpe
Vkorc1	GDI2	Cela1
Senp2	SLC8A2	Celf3
Pdik1l	ITPRIPL2	Ces1a
Kcns2	MED12L	Cftr
Mecom	POU4F1	Chat
Hoxa9	RWDD2A	Chchd10
Cacul1	RBPJ	Chic1
Pnkd	CTGF	Chid1
Iqgap2	TGFBR1	Chrd
Ogdhl	TBL1X	Chst12
Srd5a1	NELL2	Cinp
Vipr2	GPR173	Clca5
Gria2	POU6F2	Cldn10
Rtn4rl1	TMEM200B	Clip4
Maea	KLHL11	Clpp
Myo9b	C1QL1	Cltb
Gxylt1	TENM1	Cmtm2a
Sgsm1	ZNF436	Cmya5
Scn2b	PWWP2B	Cnr2
Mrpl20	KLHDC10	Cntn5
Tfe3	FRS2	Cntnap5a
Rtl4	DYNC1LI2	Col11a1
Foxl1	GRIA2	Col11a2
Atxn1l	ASH1L	Col14a1
Rida	UNK	Col14a1
Sft2d3	ABCC1	Colec12
BC061237	MAP3K3	Coq3
1700001F09Rik	FSCN1	Cox17
Zbtb7b	SEMA4G	Cp
Eogt	SLC7A2	Cplx1
Kif21a	TMEM110	Cplx3
Kctd2	GRM7	Cplx4
Ppp6r3	IDH1	Cpne3
Appl2	TJP2	Cpxm1
Tob2	NR6A1	Crabp1
Pkp1	AK2	Crxos1
Scai	TTYH3	Cryaa
Gm10377	ANK2	Cryba2
Nags	ZBTB14	Csf1
Gm10375	NCAM2	Csf1
Slc7a8	HLF	Csnk2a2
Ip6k1	SPTSSA	Csprs
Exd2	EYA1	Ctdsp2
Mc2r	EIF3J	Ctla2a
Zhx3	IQGAP2	Ctla2b
Prdm16	C17orf96	Ctrl
Alg6	COL1A1	Cuedc1
Gja8	SIX5	Cxcl11
Zdhhc20	FOXG1	Cyb5r1
Tmem170b	PPP1R9B	Cyb5r2
Gpr173	ESYT1	Cyp2c44
Sh3bgrl2	SLC27A4	Cyp2j11
Syt2	AP2M1	Cyp2j6
Zfp710	EYA4	Cyp3a57
Zbtb14	WTAP	Cyp4b1
Cdk13	RUNX1T1	Cyp4f14
Tmem56	SIRT1	D11Ertd726e
Lpgat1	ARX	D130061D10Rik
Pphln1	ZHX1	D130062J10Rik
Meis2	TGFB2	D1Bwg0212e
Zfp874a	XPO1	D1Ertd448e
Dnajc14	MTX3	D330023K18Rik
Lrrc30	CNNM2	D330041H03Rik
Arhgap24	SGSM1	D3Ertd751e
Rwdd2a	HIVEP2	D5Wsu152e
Slc17a8	HS3ST5	D830030K20Rik
Agmat	ZNF710	D930015E06Rik
Gm11992	CREB5	D9Ertd720e
Kdm7a	SLC41A1	Dagla
Fam206a	MID2	Dars2
Nelfa	ZBTB16	Dbt
Twist2	FAM13A	Dcaf12l2
Zfp94	MRGBP	Dcaf5
Unc80	DLG2	Ddrgk1
Commd7	FAF2	Defa-ps1
Cers2	MRFAP1	Defb28
Ppfia2	LTBP1	Dennd1a
Slain1	ALDH5A1	Deptor
Cnnm2	MRVI1	Dera
Svs4	SOGA3	Dgcr2
Arl3	DSTYK	Dhh
Ksr2	PPP6R3	Dkk2
Hivep2	ADCY6	Dleu2
Obp2a	SLC4A1	Dnahc8
Hlf	FLVCR1	Dnajb2
Cspg4	NUS1	Dnajc5
Tnrc6b	OTUD7B	Dnalc1
Qk	DNAJC3	Dnase2a
2610301B20Rik	RHOA	Dnttip1
Tmem128	SP3	Dok1
Vamp3	LIN7C	Dph3
Vapb	PDIK1L	Dpysl5
Zfp46	FOXP2	Dspp
Faf2	SP1	Dusp18
Stac2	PCDH17	Dydc2
Unc13a	FOXP4	Dyrk4
Ldb2	PTBP3	E030018B13Rik
Itpripl2	HMGXB3	E130307A14Rik
Smarca2	KIRREL	E2f4
Spry4	ZNF217	E330016A19Rik
Bnip3l	ZBTB7B	Ebf1
Trmt2a	ZNF385A	Ebna1bp2
Rbm8a	MLLT3	Echdc3
Akap9	SMPD4	Edem2
Fbxo30	AQP1	Eef2k
Pnp	FAM73A	Eef2k
Elf4	E2F7	Efcab8
Tmem121b	PPP2R5E	Efcab9
Rab34	ELMO1	Eif3j
Slc39a1	ADCY5	Eif4e
Fcgr4	DDX3Y	Eif5b
Sesn1	GAB2	Elavl2
Dscaml1	JAZF1	Elk3
Zbtb10	ZBTB38	Emilin1
Zfp629	KCNJ12	Emilin3
Mrc2	CDK5R1	Enox1
Pou2f2	KLHL5	Entpd2
Sumf1	CNNM4	Ephb6
Rad18	MAEA	Eps8l3
Chodl	PCSK6	Ermn
Map3k20	MRC2	Exosc1
Dusp7	SPRY4	Ext1
Mindy4	FBXO30	Eya2
Nus1	ZBTB4	F10
Esyt1	TPM3	F630201L12Rik
Fpgt	UBA2	Fa2h
Ltbp4	AIF1L	Fabp9
Hapln1	GDF11	Fads2
Elf2	ZNRF3	Fam114a2
Atp6ap2	TOB2	Fam118a
Tead1	KIF21A	Fam131a
Hs3st5	CSRNP1	Fam166b
Sec14l2	MLXIP	Fam175a
Fbn2	KIAA1522	Fam180a
Bcorl1	GOLGA3	Fam198a
Traf3	SLC30A3	Fam55c
Srgap3	TRHDE	Fam59b
4921507P07Rik	DCUN1D4	Fanci
Mkrn3	MIER3	Fbf1
Gngt2	VAMP3	Fbll1
Pcdhga12	ADAMTS5	Fbln5
Gtpbp4	UBE2Z	Fbxo2
Cpne3	PEAK1	Fbxo25
Polr1e	XXbac-BPG32J3.20	Fbxo39
Mecp2	PTPN3	Fbxo44
Synpo2l	TGOLN2	Fbxo44
Ak2	PTMA	Fez1
Ier5	LPGAT1	Fga
Rab7b	RAB5C	Fgf14
Kbtbd11	SH3PXD2B	Fgf2
Sowahb	EMP2	Fgf9
Marf1	SMARCA2	Fip1l1
Dnajc3	SLC33A1	Fis1
Ythdf3	SYAP1	Fkbp11
Dot1l	SFXN5	Fkbp2
Zfp937	RFX3	Fktn
Kndc1	TTPAL	Fmn1
Cd93	ZNF395	Fmo1
Shprh	PRDM1	Fmod
Rasgrf2	SORBS3	Fmr1nb
Ncam2	NFIB	Foxo4
Htr4	POLH	Foxp1
Slc1a2	ARHGAP39	Foxred2
Grm7	WNT4	Frs3
Fgd2	GABBR2	Fsd1l
Fscn1	MPPED1	Ftsj3
Crlf3	TET3	Fxyd7
Phip	YIPF4	Gabbr1
Tk2	PITPNM3	Gabbr2
Ms4a2	EPHB4	Gabrr1
Otud7b	VPS4B	Gad2
Chd2	CD47	Gadd45gip1
Pex13	CHD2	Gale
Senp1	KMT2C	Galnt10
Txlna	PHTF2	Galnt12
Aire	NFIA	Galntl2
AW146154	UNC80	Gas2l2
Fam83a	TMEM33	Gas5
Raver1	WDTC1	Gcm1
Trappc6b	CMTM6	Gcm1
Tuba4a	IMPG1	Gcnt1
Abcc1	AAK1	Gda
Slitrk5	ARHGAP24	Gda
Ftl1	PTBP2	Gemin6
Lzts2	FBN1	Gemin8
Stx5a	PCDH1	Gfod1
Pou2f1	SCN1A	Gfral
AI987944	BHLHE41	Ggta1
Nr5a2	STARD13	Gin1
Man1a2	INSR	Gins3
Mfsd9	CMTM4	Gli1
Fbxw11	TRAF3	Gli1
Gda	LZTS3	Glrx2
Cep104	ESRRG	Gltscr2
Soga1	SLC25A37	Gm10144
Unc5c	ATP2A2	Gm10324
Dhx16	RP1-170O19.20	Gm10403
Aak1	FBN2	Gm10404
1810055G02Rik	ZBTB10	Gm10439
Fam118a	DUSP7	Gm10487
Fosl2	LIN28B	Gm10487
Arx	FAM199X	Gm10498
Xirp1	GIGYF1	Gm10537
Foxn1	TMEM87B	Gm10697
Cplx2	HOXA9	Gm10755
Treml2	ARHGDIA	Gm10845
Ppp1r12c	SF3B1	Gm10867
Rgs5	CAPN5	Gm11202
Slc35e2	FGF12	Gm11362
Pdx1	OTUD4	Gm11559
Psd3	SRSF10	Gm11686
Cers4	LEPROTL1	Gm11961
Mynn	UCK2	Gm12346
Oprk1	SOCS2	Gm12603
Ush1g	ZHX3	Gm13023
Arpc1a	ATRX	Gm13141
Entpd5	KIAA1239	Gm13154
Camk1d	MKL2	Gm13194
Trip4	TNIK	Gm13205
Sstr1	ARRB1	Gm14124
Cntn1	USP32	Gm14410
Paqr4	ZNF362	Gm14418
Cux1	FOXP1	Gm14431
Gm8817	NFAT5	Gm14816
Gsx2	DDX19B	Gm15032
Mme	DNAJB1	Gm15085
Rgs6	SPTLC2	Gm15217
Ube2j2	SLC30A5	Gm15760
Ppfia3	DMXL1	Gm1661
Zeb2	ACVR2B	Gm1973
Naaa	DAPK2	Gm2030
Ppp2r3c	STXBP6	Gm2178
Ank2	ADCYAP1	Gm2692
Fgf14	CAMK1D	Gm2921
Nwd2	LIN7A	Gm3142
Cnot9	NUP153	Gm3161
Ccn2	HSPA4L	Gm3336
Rhod	ID4	Gm3734
Pcsk6	WDFY2	Gm3908
Zhx1	NIPA1	Gm4130
Prdm1	WIPF2	Gm4151
Pfkfb3	ZC3H14	Gm4221
Scly	HIC2	Gm4297
Lhfpl2	ZNF664	Gm4312
Bicd2	FOXK2	Gm4416
Klhl42	RTN4RL1	Gm4532
Bcl2l2	SDC2	Gm4532
Ypel2	FBXL19	Gm4588
Pdxk	BAZ2A	Gm4710
Alk	PTPRT	Gm4788
Zfp950	SRGAP3	Gm4832
Unk	SRPK1	Gm4858
Ap2m1	CALM1	Gm4862
Atf6	EEF1A1	Gm5077
Iqsec1	MCL1	Gm5093
Eif3j2	UNKL	Gm5115
Pou3f3	PLEKHA3	Gm5124
Msx3	HHIP	Gm5127
Osbpl11	LPHN1	Gm5215
Ostf1	ESYT2	Gm536
Bahcc1	ACAT2	Gm5458
Cggbp1	FST	Gm5477
Yipf4	MECP2	Gm5561
Btbd11	MFSD6	Gm5589
Dlg2	BNIP3L	Gm5622
Lrrcc1	MYH9	Gm5751
Kctd14	FOXN3	Gm5782
Znrf3	ACTR1A	Gm5801
Zfp445	PDE7A	Gm5878
Nup205	CHD3	Gm5914
Nrip3	PIP4K2B	Gm5934
Crisp2	KIAA0232	Gm5935
Runx1t1	CTSV	Gm6003
Pappa	CSTF2	Gm6243
Slc14a1	IP6K1	Gm6272
Pdgfrl	WIPI2	Gm6323
Atrn	DBNL	Gm6323
Ppfia4	SPTY2D1	Gm6712
Fut2	CEP128	Gm6787
Fam222b	SMARCD1	Gm6797
Dnaja3	ZBTB20	Gm6985
Mettl7a1	DDX3X	Gm6987
Mcl1	DLGAP3	Gm7303
Luc7l	CACNA1B	Gm7385
Egfr	TRIM55	Gm7444
Cebpe	FTL	Gm7634
Leng1	KIAA0430	Gm7991
Rcl1	CCNT1	Gm8220
Tstd2		Gm8220
Pomt2		Gm8479
Aldh5a1		Gm8526
Itga8		Gm8618
Spata9		Gm8909
Crispld2		Gm9047
Mosmo		Gm9372
Grap		Gm9706
Ndrg1		Gm9821
Per1		Gm9831
Col8a1		Gm9992
Zc3h7a		Gng13
Cyb5r2		Golgb1
Maml3		Gon4l
Letmd1		Gpatch1
Opcml		Gpatch4
Slc23a1		Gpr123
Slc7a11		Gpr141
Caprin1		Gpx4
C1qtnf1		Gramd1a
Ctsl		Grb14
Plscr3		Grm2
Cmtm6		Grm5
Rft1		Grm8
Itgb3bp		Gsta4
Adcy5		Gstm1
Kctd10		Gtse1
Miga1		Guca1a
Gdi2		H1fx
Greb1		H2-Bl
Setbp1		H2-Ke2
Lypd6b		H2-M10.1
		H2-Q10
		H2-T24
		Hand1
		Haus7
		Havcr1
		Hexim2
		Hist1h2bq
		Hist1h3f
		Hist2h4
		Hmbox1
		Hmgb1
		Hmgn5
		Hmx2
		Hnf4a
		Hnrnpa1
		Hnrnpa2b1
		Hnrnpa3
		Hnrnpf
		Hoxb3
		Hoxc5
		Hrh1
		Hrh1
		Hsd17b2
		Hsfy2
		Hspa12a
		Hspe1
		Htatsf1
		Hvcn1
		Hyal1
		I830127L07Rik
		Icmt
		Ifnab
		Igbp1
		Igfbp4
		Igfbp7
		Il11ra1
		Imp4
		Impact
		Ino80b
		Ints3
		Iqsec3
		Irg1
		Irx4
		Ism1
		Itga3
		Itgam
		Itgb3
		Itgbl1
		Katnal2
		Kcnd1
		Kcnj1
		Kcnk5
		Kcnma1
		Kcnmb2
		Kctd2
		Kctd21
		Keap1
		Kif5a
		Kif6
		Klc1
		Klc1
		Klf15
		Klrb1b
		Kndc1
		Krt10
		Krt27
		Krt4
		Krt42
		Krt7
		Krt74
		Krt85
		Krtap11-1
		Krtap20-2
		Krtap4-8
		Lamb2
		Lcn11
		Leng1
		Leo1
		Lgals4
		Lgals4
		Lgals6
		Lhfpl5
		Lim2
		Lmtk2
		LOC100044874
		LOC100045508
		LOC100045736
		LOC100047123
		LOC100048884
		LOC100502592
		LOC100502776
		LOC100502985
		LOC100503615
		LOC100503794
		LOC100504173
		LOC100504642
		LOC100505153
		LOC100505291
		LOC100505352
		LOC386400
		LOC402769
		LOC546711
		LOC547349
		LOC552873
		LOC632883
		LOC665635
		LOC677113
		Lpar2
		Lrrc51
		Lrrfip2
		Lrriq4
		Lrrn3
		Luc7l3
		Luzp1
		Luzp4
		Ly6f
		Ly6g
		Lyar
		Lynx1
		Lyz2
		Mafb
		Map3k10
		Mapk1ip1
		Mapk6
		Mapkap1
		Masp1
		Mcf2l
		Mcm9
		Mcpt9
		Mdk
		Mdp1
		Med4
		Mef2d
		Mettl7a2
		Mex3a
		Mfap2
		Mfap4
		Mgat3
		Mical3
		Mkx
		Mlxipl
		Mmp27
		Mmp3
		Mobkl2c
		Mpp3
		Mrpl28
		Mrpl41
		Mrpl47
		Mrps11
		Mrps5
		Mslnl
		Mst1
		Mst1
		Msx3
		Mt4
		Mta3
		Mtf1
		Mtf2
		Muc2
		Mvp
		Myf5
		Myh14
		Myh6
		Myo18b
		Myo1c
		Nasp
		Nat9
		Nat9
		Ncbp2
		Ncf4
		Nckap5
		Ncl
		Ncor1
		Ndfip2
		Ndrg3
		Ndufa4l2
		Ndufv3
		Nedd4l
		Nefh
		Net1
		Net1
		Neu3
		Neurog3
		Nfe2
		Nipal3
		Nkx1-1
		Nkx6-3
		Nlrp14
		Nnat
		Notch1
		Notch1
		Nov
		Noxa1
		Nphp1
		Nphp3
		Npm3
		Nr0b1
		Nr1i3
		Nrg2
		Nrip2
		Nrl
		Nsa2
		Nsmce2
		Nsun4
		Nt5c3l
		Nt5c3l
		Ntf5
		Nudc
		Nudcd1
		Nudt15
		Nudt6
		Nudt7
		Nudt7
		Nxnl1
		Oaf
		Oas1d
		Odf3b
		Odz4
		Odz4
		Ogdh
		Olfr10
		Olfr100
		Olfr1052
		Olfr1140
		Olfr1189
		Olfr1261
		Olfr132
		Olfr1414
		Olfr1443
		Olfr212
		Olfr221
		Olfr328
		Olfr433
		Olfr545
		Olfr6
		Olfr678
		Olfr71
		Olfr846
		Omd
		Optn
		Ostn
		Otop2
		Otud7b
		P2rx3
		Pa2g4
		Pabpc6
		Pak6
		Pard3b
		Parvg
		Pbx4
		Pcdh15
		Pcdha9
		Pcdhb2
		Pcyt1b
		Pde1c
		Pde1c
		Pde1c
		Pde3b
		Pde6c
		Pdzd2
		Pdzrn4
		Penk
		Pex14
		Pex26
		Pex5l
		Pgc
		Phactr2
		Phax
		Phf1
		Phf20l1
		Phgr1
		Phkb
		Pi16
		Pi4k2a
		Pik3c2g
		Pip5k1a
		Pira6
		Pkd2l1
		Pkhd1l1
		Pkib
		Pla2g16
		Pla2g2a
		Pla2g2e
		Pla2g3
		Pla2r1
		Plag1
		Plcd3
		Plcd3
		Plcxd1
		Plekha6
		Plxna2
		Pnma2
		Pnma2
		Pnpla2
		Pole3
		Pon2
		Ppl
		Ppp5c
		Ppp6r1
		Pqbp1
		Pram1
		Prdm10
		Prelp
		Prex2
		Prg4
		Prickle2
		Prm1
		Procr
		Prosapip1
		Prpf38b
		Prpf40b
		Prrt2
		Prrx1
		Prss1
		Psg16
		Psme2
		Ptcd1
		Ptch1
		Ptchd1
		Ptf1a
		Ptma
		Ptn
		Ptpn22
		Ptprf
		Ptpru
		Ptrh1
		Pvalb
		Pzp
		R74862
		Rab13
		Rab17
		Rab3c
		Rab3c
		Rabepk
		Rabggtb
		Raet1a
		Ralgds
		Ralgds
		Ralgps1
		Ranbp3l
		Ranbp3l
		Ranbp9
		Rangrf
		Rap1a
		Rassf2
		Rbfa
		Rbm8a
		Rbmxl2
		Rdh13
		Rdm1
		Renbp
		Rgmb
		Rgs14
		Rgs21
		Rgs9
		Rhobtb1
		Rhox4e
		Rilpl1
		Rinl
		Rn18s
		Rnf25
		Rnft1
		Rnu12
		Rorc
		Rp9
		Rp9
		Rpgr
		Rpl17
		Rpl7a
		Rpl7a
		Rps21
		Rpsa
		Rrm2b
		Rrp1
		Rs1
		Rspo3
		Rsrc1
		S100b
		Sae1
		Scai
		Scara5
		Scd3
		Sdad1
		Sdccag8
		Sec61a2
		Sema3c
		Sema3c
		Sema3f
		Sema3g
		Serpina3a
		Serpinb1c
		Serpinb6d
		Serpine2
		Setd8
		Sfrp1
		Sfswap
		Sft2d1
		Sfxn5
		Sgip1
		Sh2d3c
		Sh2d4a
		Sh3bp1
		Shb
		Shc4
		Shq1
		Siglece
		Six3
		Slc12a3
		Slc16a7
		Slc1a3
		Slc22a23
		Slc24a6
		Slc25a22
		Slc25a37
		Slc25a44
		Slc25a5
		Slc2a9
		Slc35f5
		Slc39a8
		Slc45a3
		Slc45a4
		Slc5a11
		Slco1a5
		Slco1c1
		Slco4a1
		Slfn8
		Slfn9
		Slfn9
		Sly
		Sly
		Smpd2
		Smr2
		Smyd1
		Smyd3
		Smyd3
		Snap23
		Snap25
		Snhg12
		Snrpb
		Snrpc
		Snrpn
		Sntg2
		Snx7
		Sort1
		Sox5
		Sp3
		Sp8
		Spa17
		Sparc
		Spata17
		Spata24
		Spata2L
		Specc1
		Speer4a
		Spin2
		Spink10
		Spink13
		Spire2
		Spock2
		Spon2
		Sprr4
		Spry4
		Sptlc3
		Srrd
		Srrm3
		Ssrp1
		Ssx9
		Ssxb1
		Ssxb10
		St6galnac1
		Stard8
		Stau1
		Sult6b1
		Sval1
		Svop
		Sybu
		Syf2
		Taf1a
		Taok3
		Tars2
		Tas2r138
		Tbc1d14
		Tbc1d2
		Tbc1d4
		Tbcb
		Tcea3
		Tceal8
		Tcf7l1
		Tekt2
		Tgfbr1
		Thada
		Thbs3
		Thoc2
		Thoc3
		Thsd7a
		Tia1
		Tinagl1
		Tjp3
		Tlx2
		Tmc6
		Tmcc1
		Tmed5
		Tmed9
		Tmem150b
		Tmem151a
		Tmem169
		Tmem176b
		Tmem189
		Tmem213
		Tmem216
		Tmem89
		Tomm70a
		Tpm2
		Tpr
		Tprg
		Tpst1
		Tra2b
		Treml2
		Trim30c
		Trim42
		Trp53bp2
		Trp73
		Try4
		Try5
		Tsc22d2
		Tsc22d4
		Tspan11
		Tubb1
		Tubb2b
		Tulp1
		Tut1
		Tyro3
		U2af1
		Ube2v1
		Ubr2
		Ubr2
		Ubtf
		Ubxn4
		Uchl3
		Ucn2
		Ugt1a6b
		Ugt1a6b
		Uncx
		Unkl
		Uqcrb
		Uqcrq
		Usf1
		Ush1c
		Ush1c
		Ushbp1
		Usp15
		Usp48
		Utp14a
		Vamp5
		Vdr
		Vgll4
		Vill
		Vipr1
		Vmn1r4
		Vmn2r7
		Vmn2r-ps14
		Vpreb2
		Vps37c
		Vps72
		Vps8
		Vps8
		Vsig8
		Vta1
		Vwa5a
		Wap
		Wbscr25
		Wdr19
		Wdr67
		Wdr70
		Wdr8
		Wdr83
		Wdr83
		Wipi1
		Wipi1
		Wisp2
		Wnt8a
		Wwox
		Wwp1
		Xdh
		Xpa
		Xpnpep2
		Xpnpep3
		Xylb
		Xylt1
		Ylpm1
		Ywhaz
		Zan
		Zbtb49
		Zbtb7c
		Zc3h12a
		Zcrb1
		Zfhx2
		Zfp13
		Zfp282
		Zfp324
		Zfp362
		Zfp385b
		Zfp423
		Zfp444
		Zfp454
		Zfp598
		Zfp600
		Zfp637
		Zfp69
		Zfp788
		Zfp82
		Zfp853
		Zfp865
		Zfp866
		Zfp931
		Zfp933
		Zfp941
		Zkscan1
		Zmat5
		Zrsr2
		0610007P22Rik

## Sheet: Supplementary Table 5
Table S7 Differentially expressed coding mRNAs between day 0 and day 65 in skeletal muscle
GeneSymbol	p-value	[0day1, ctrl]	[0day2, ctrl]	[0day3, ctrl]	[0day4, ctrl]	[adult1, exp	[adult2, exp]	[adult3, exp]	[adult4, exp]
Chac1	8.58864e-06	6.9161	7.43294	8.53108	9.75292	17.1021	16.9554	16.8428	16.8908
Itgb1bp3	7.67099e-05	6.59852	6.02948	7.9296	9.01822	14.5725	13.5513	14.0943	14.161
Cfd	0.0171062	5.11597	4.29364	12.4443	9.2334	15.5327	12.941	14.6617	13.7756
Smox	1.72371e-05	6.78945	6.89733	7.30787	5.56361	12.888	11.8325	11.8706	12.1175
Pvalb	6.77072e-07	11.6921	12.626	11.4577	11.7907	17.3262	17.4175	17.3262	17.3847
Ankrd23	0.000170695	5.71174	6.52325	8.51662	5.97046	11.9968	11.9156	11.8813	12.5719
Smox	2.82763e-05	6.96709	7.02908	7.33561	5.70113	12.8836	11.6311	11.6956	11.8796
Smox	9.52251e-05	6.41611	6.24992	6.81561	4.74951	12.2727	10.8975	10.7017	11.2958
Amd1	0.00120476	7.24912	7.36585	7.2739	5.17649	9.82431	12.2109	12.7878	13.0057
9330159F19Rik	8.60471e-06	6.88853	5.69371	6.86234	5.80751	11.0799	11.2984	11.8878	11.4372
Tuba8	4.53826e-05	8.26336	8.17714	9.81745	9.90657	14.0393	14.506	14.0032	14.0464
Smox	1.52762e-05	5.92447	5.79038	5.92379	4.81913	11.282	9.92611	10.3367	10.7065
Retnla	2.2449e-06	8.5243	8.97135	8.27619	8.58642	13.7703	13.17	14.1113	13.0969
Amd2	4.39485e-07	11.7074	12.1493	12.5736	12.5989	17.1265	17.1265	17.2649	17.2851
Cbr2	0.000103472	10.4779	10.1186	12.1939	12.0399	16.4011	15.8011	16.0916	16.298
Smox	7.09867e-06	7.33203	7.04118	7.6586	6.80544	12.9596	11.9943	11.5882	12.0415
Smox	6.55503e-06	6.03609	5.9691	6.37578	5.46832	11.6296	10.5383	10.375	10.8643
Mb	1.47046e-07	6.12017	5.72677	5.97809	5.90985	10.4531	11.1363	10.8938	10.5809
Lrrc30	9.33285e-05	8.68558	9.43201	9.90361	11.0763	14.8381	14.3745	14.2735	14.8128
Zmynd17	5.0794e-06	7.58844	8.20163	8.60794	7.88956	12.2633	12.7911	13.0452	13.3291
Smox	1.3133e-05	7.93979	7.71119	8.37221	7.56309	13.4935	12.4237	11.9613	12.8202
Cst6	3.00642e-06	5.6221	5.77618	6.49765	6.33818	10.9405	11.1692	10.2768	10.7811
Tcfcp2l1	7.18539e-05	7.52595	7.1486	7.02237	8.81462	12.7601	11.5567	12.3909	12.371
Smox	4.46812e-06	7.39552	7.44656	7.63764	7.19074	12.7225	11.7816	11.3987	11.9952
Klra8	0.0191981	5.22354	5.14061	9.71261	10.1933	12.0824	11.6405	12.6684	11.6761
Cib2	8.6977e-06	9.11221	9.50986	10.2838	10.3395	14.3225	13.9599	14.4789	14.2224
Xdh	0.000367332	9.10397	7.87204	10.0669	10.1367	14.436	13.0177	13.9761	13.4121
Gm13304	5.96285e-05	8.72808	8.08399	7.66185	7.4888	11.914	11.844	13.3184	12.3036
Tspan8	3.8487e-07	8.42286	8.70531	8.16417	7.91735	12.401	12.6871	12.681	12.6539
Ccl21b	9.34184e-05	8.52826	7.66515	7.55985	8.29313	11.8227	11.5197	13.3205	12.5727
Asb14	0.000109875	9.47004	9.31654	10.9889	11.0852	14.4935	14.4096	14.688	14.4265
Amy2a4	0.000214271	4.83372	4.70108	6.69583	5.58406	9.61515	9.67436	10.4718	9.10232
Arrdc2	1.65778e-05	7.60151	7.32416	7.12153	6.89849	12.4077	11.0478	11.2543	11.2716
Klra21	0.0181326	5.5737	5.13585	9.44383	9.90755	11.7216	11.1581	12.5834	11.2787
Dbp	3.93467e-05	8.27183	9.04978	9.48566	9.47529	13.7715	12.5508	13.4322	13.0711
Pfkfb1	9.20434e-06	7.80548	7.73789	8.96453	8.09895	12.1189	12.4028	12.4502	12.0614
Smox	9.72784e-06	8.6843	8.6211	8.95748	8.47516	13.5743	12.4229	12.3265	12.8164
Rbpms	0.000111754	8.81915	8.84531	8.99968	9.3923	14.0676	12.1373	13.1789	12.5026
Rasd2	0.000508631	8.44999	8.36224	8.25903	8.96267	12.7284	13.7082	11.1234	11.9646
Tspan8	5.73893e-05	5.20026	5.40378	4.95134	3.9206	8.11244	8.92736	8.85282	8.8327
4933415F23Rik	1.84404e-05	4.45893	4.98262	4.3318	4.26596	7.72391	8.25661	8.26599	9.01888
Espn	4.80528e-05	5.48819	6.53352	6.17355	6.65576	10.1732	9.24651	10.33	10.3031
Ccl11	1.06937e-05	5.6718	6.09183	6.92885	6.32912	9.87431	10.0196	10.3067	9.88541
H2-Ab1	3.54554e-07	5.96387	5.88317	6.51391	5.98598	9.81683	9.88345	9.67612	9.97313
Actn3	0.0104264	8.57948	9.1197	8.83485	4.89901	10.967	11.6804	11.9091	11.7827
Mgst1	0.0318882	4.38072	9.47758	10.408	8.36103	11.7288	12.1059	12.1971	11.4765
Scn1b	0.00322046	7.08239	7.83927	8.18417	4.99007	9.8882	11.2457	10.5888	11.2151
Cd74	4.24177e-06	5.33384	5.46226	6.25886	5.95243	9.31602	9.73432	9.32506	9.46616
Aldh1a1	5.6726e-05	7.75113	7.03273	6.98472	6.37877	10.7942	10.4198	11.3725	10.3252
Hist1h4i	7.93306e-05	7.53348	7.25095	8.71559	8.46329	11.2728	11.6012	12.0016	11.6296
I830012O16Rik	5.63913e-06	5.70838	5.67769	5.84192	6.11232	9.9366	9.17586	9.57493	8.95272
Retn	0.0235924	4.32133	4.86366	8.91757	5.73761	10.6414	8.08577	10.202	9.10397
Wisp2	0.000108951	6.23813	6.51625	7.36466	7.34202	10.6719	9.75292	11.0043	10.2119
H2-Aa	0.000295207	6.81457	6.82506	6.93618	6.47709	9.33763	11.1297	9.69123	11.0689
Gm4980	0.000666556	9.95002	10.0372	11.4252	11.7988	14.3666	14.7979	13.5458	14.6122
9630033F20Rik	0.00105371	4.91368	5.62198	7.04645	5.20805	8.16034	9.37828	9.81745	9.47936
Adig	0.000888489	4.47039	3.88632	6.31998	4.61695	8.91757	8.27117	8.35889	7.75639
Cdkn2b	0.00683554	4.99804	5.07754	7.59889	8.20784	9.93601	10.333	10.1902	9.3634
Gpcpd1	0.000384455	11.1533	11.6604	12.5771	10.8663	14.2805	15.0963	15.8077	14.9935
Slc15a5	0.000261668	5.35647	5.6969	4.74864	5.22127	8.65195	8.00827	9.83913	8.27078
Xirp2	0.0129856	8.8545	8.75376	10.013	6.63248	9.96055	12.388	12.7899	12.7202
Asb5	0.000798263	9.51602	9.51164	9.8219	8.0525	11.5607	12.637	13.2009	13.0917
Cyp2e1	0.00599543	7.28465	6.68366	4.72608	5.04053	10.2731	8.03703	10.1181	8.88698
Ccl21c	9.34876e-05	9.34411	9.28839	8.79721	9.05163	12.0666	11.8779	13.4174	12.609
Lnx1	2.03462e-05	7.40832	7.99658	7.35665	8.22383	11.3987	10.6061	11.2749	11.0219
Vamp5	0.000167745	9.7608	10.0041	10.9976	11.1338	13.7271	13.9965	13.2187	14.0574
Pla2g16	1.65462e-05	8.33826	8.87453	9.41616	8.71129	11.7066	12.2769	12.2563	12.0361
A530098C11Rik	5.90804e-05	9.08565	9.84003	9.98539	10.5354	13.1924	12.7864	13.3268	12.9708
LOC100048884	0.00937009	10.1958	9.80732	7.82169	7.29392	12.2235	11.7209	13.0969	10.9046
2310002L09Rik	1.05059e-07	11.8542	11.6182	11.7119	12.0903	14.987	15.0304	15.1233	14.9486
Rb1cc1	7.92326e-05	7.03373	7.19854	7.96162	8.21876	10.5592	10.6148	10.715	11.3271
Pon3	5.21938e-06	6.47554	6.76361	7.09438	6.25228	9.64606	9.68801	10.1018	9.89159
Asb11	6.56948e-05	7.80308	7.7594	7.59684	6.84626	10.066	10.9293	11.1255	10.5328
Cbx7	4.16538e-07	8.66059	8.2482	8.4891	8.46493	11.4649	11.5259	11.5297	11.9255
Extl1	0.000496606	6.34273	7.31165	7.87292	7.77799	11.1199	10.7229	9.70587	10.321
Odc1	0.0030007	7.97506	9.00073	8.71526	6.483	10.3908	10.8713	11.7558	11.674
Cd209f	0.00141582	4.91542	4.63037	6.81037	5.88175	9.12227	8.32857	9.15051	8.1419
Phyh	7.33096e-05	8.85494	8.97725	10.1214	9.59364	12.1112	12.5775	12.7748	12.571
Ldhd	0.000400886	8.78925	9.20657	9.90048	10.719	12.9856	12.5462	12.5695	12.8456
Mup19	0.007945	10.4382	10.0225	8.11933	7.89029	12.4672	12.0095	13.2152	11.0837
Ampd1	1.03226e-05	11.2457	11.1435	11.9402	11.7168	14.3572	14.3862	14.8664	14.7301
Ucp3	2.4487e-06	12.0673	11.795	12.366	12.443	15.4663	15.1266	15.3139	15.0247
Apol6	1.2432e-05	4.37594	4.21529	4.43918	4.85963	7.87767	7.6928	6.99761	7.55025
Mup12	0.00962215	10.6044	10.1895	8.48064	8.02548	12.7029	11.9999	13.5815	11.1755
Prss23	0.00118343	7.2774	7.35078	8.74317	9.34411	11.4267	10.8927	11.2812	11.2739
Ube2b	4.10541e-05	8.97698	8.40204	9.09693	9.73966	11.9528	11.95	12.1104	12.2504
Myh1	0.000855473	6.80693	7.00195	7.90225	5.64365	9.45877	9.88914	10.1971	9.80398
Fam107a	5.64272e-05	8.83088	8.98935	8.59821	9.74483	12.3981	11.6119	12.0832	11.9769
Serpinb6a	9.10283e-05	6.96431	6.71153	6.68869	6.16475	8.84306	9.80774	10.1366	9.63179
Optn	0.00102488	5.53715	5.54526	7.39053	7.09254	9.13607	9.48515	9.38231	9.44012
Adk	0.00964063	8.4479	8.63873	9.33067	6.84246	9.52911	12.1475	11.6479	11.7685
Mup8	0.0164424	10.6483	10.333	8.31805	7.6269	12.4609	11.8186	13.3814	11.0461
Scd1	0.000558745	12.5981	12.493	12.9318	12.3995	16.1317	14.3425	16.1709	15.5327
Pfkfb3	3.92669e-05	5.07552	4.75959	4.52959	5.25818	7.7691	7.87702	7.31043	8.38439
F830016B08Rik	0.000623693	4.35432	4.40658	4.90831	5.30328	8.45275	6.76875	7.29177	8.17012
Mup13	0.0099828	10.6234	10.2082	8.31618	8.21637	12.5869	12.0534	13.3561	11.0733
Cisd1	0.00016804	10.1078	10.4082	10.7788	11.7209	13.6851	13.634	13.6482	13.6565
Sod2	0.000567693	11.5729	11.8563	13.3013	12.8215	15.0734	15.2921	15.0317	15.7492
Me3	9.08758e-05	8.43047	8.63628	9.78946	8.9822	12.1006	11.6585	11.8525	11.795
Sar1b	0.000137772	12.5611	12.4077	12.6731	11.3518	14.7528	15.0766	15.3104	15.4011
Mnda	4.30243e-05	9.95742	10.0467	10.483	10.3587	13.3756	12.547	13.617	12.8468
Gpt2	0.000355598	7.0212	7.34028	7.24013	5.90438	9.68364	9.16708	9.90549	10.1971
Phkg1	5.15178e-05	7.6233	8.0918	8.74673	8.37047	10.6625	11.0814	11.1447	11.3835
Mndal	5.58573e-05	10.034	10.0881	10.5083	10.5678	13.4041	12.6798	13.6912	12.7695
Aspa	3.97855e-05	7.4891	7.56346	8.37336	7.90654	10.2519	10.9947	10.8906	10.5112
D17H6S56E-3	1.10746e-05	5.07574	5.04868	5.61587	5.84795	8.32958	8.25686	8.00604	8.25997
Tmod4	1.93745e-05	11.1109	10.9674	11.7163	11.7437	14.0776	13.9427	14.4673	14.2706
Aimp2	3.67269e-06	9.36083	9.24275	9.55986	9.40029	12.6043	11.9188	11.9509	12.2892
Pygm	0.0039097	13.1993	13.2581	13.7401	11.0403	15.2655	15.5577	15.8098	15.7945
Ly6c1	0.0114311	10.1902	6.97649	10.2119	9.72917	12.1896	11.9314	12.0514	12.1059
Cadm1	0.000198505	5.23955	5.20985	5.641	4.2054	7.98871	8.17513	7.41693	7.82914
Ppp1r3c	0.00143268	13.2632	13.9522	15.1233	15.3634	17.1652	17.212	17.332	17.0706
Klf9	0.00469537	9.4189	9.47898	9.17532	7.48678	10.4176	11.8375	12.1579	12.1837
Zc3h8	1.53862e-06	7.46368	7.4332	7.17312	7.52682	10.4013	10.2369	9.81039	10.1153
Park7	2.85979e-06	12.7488	12.854	13.3599	13.0003	15.7366	15.6869	15.9699	15.5154
Trim63	8.44665e-06	12.0375	11.9975	11.8698	12.4034	14.7434	15.0081	14.395	15.1072
Gstk1	2.68258e-05	8.98329	8.8134	9.31221	9.70084	12.125	12.0768	11.5313	11.9558
S100a1	1.18086e-05	10.0625	10.0065	10.5203	9.90444	12.7899	13.2334	12.4827	12.8277
Pard3	0.000590084	6.51492	7.18997	8.19593	7.97086	10.3447	9.74759	10.3549	10.2079
Phkb	0.0367061	8.39193	8.88274	9.567	6.14007	8.95533	11.2749	11.9843	11.5012
Zfp874b	3.73222e-06	8.88018	8.61605	9.05064	9.37862	11.7461	11.5231	11.7168	11.6705
Aimp2	6.24057e-05	7.91601	7.84705	8.38117	7.56533	11.1492	10.2313	10.3107	10.7475
Map2k6	0.00308038	3.98691	4.29603	4.36669	4.74507	5.40637	7.58737	7.58247	7.45758
Prkag3	0.000182139	11.2538	11.6277	11.9517	12.6301	14.7246	14.1869	14.3795	14.7942
Mlxipl	0.039966	8.39214	11.5359	12.5775	12.6887	14.2375	13.9799	13.7799	13.746
C2cd2	2.23999e-05	7.37633	7.30511	7.75971	6.81503	10.2206	9.80239	10.0256	9.73752
Mstn	0.0239692	8.07217	8.49411	9.05342	6.16151	8.97725	10.3769	11.8077	11.0546
Apod	0.000967325	7.77068	7.15144	8.04537	6.52343	9.22176	9.96614	10.4491	10.2851
Pik3ip1	0.00023334	6.92801	6.78502	7.35783	7.39443	10.5228	9.10212	9.67042	9.5705
Ociad2	0.00492512	6.90319	6.75016	8.99578	8.78447	10.4655	10.5525	10.3536	10.4458
Eif4e1b	3.24058e-05	4.40609	4.30865	4.34326	4.22132	7.40197	6.3354	7.12764	6.77063
Nampt	0.00123357	10.2519	9.9062	11.074	9.53253	11.8721	12.9596	13.2759	12.9932
Cdh4	1.55484e-05	9.11063	9.53562	9.87004	9.68025	12.0597	11.7891	12.3437	12.2808
Mfsd4	7.91954e-05	9.12653	9.36041	9.00433	8.4286	11.3433	12.0502	11.2179	11.5237
Nrg4	0.00654508	5.85357	5.3886	6.993	6.69474	10.0493	7.96566	9.10511	7.97769
Hist1h3g	6.40625e-06	5.27598	4.91417	4.86541	5.31107	7.6793	7.45937	7.96398	7.4012
Bnip3	1.9525e-06	9.25125	8.80304	8.93955	8.75252	11.2984	11.5896	11.3331	11.6311
Degs2	0.000210358	10.3568	9.96614	10.0864	11.3197	12.9951	12.7886	12.8777	13.1633
Ms4a4d	0.00518369	7.80703	7.15064	6.54003	5.22086	9.37362	8.66835	9.61809	9.11687
1110012L19Rik	2.7427e-06	7.97421	7.73311	8.27519	8.0739	10.6843	10.2624	10.6269	10.4517
Pnpla8	0.0143582	10.1342	9.92042	10.0413	7.77026	10.6098	12.1142	12.571	12.5253
D4Wsu53e	0.00117747	8.94625	8.66038	8.94182	8.2047	10.5953	11.144	12.2925	10.6567
Syngr1	1.71675e-05	10.4211	10.8021	10.1848	10.8264	13.3898	12.9932	12.784	12.982
Chpt1	0.000110407	10.7186	11.141	11.8093	11.5398	13.6236	13.4691	14.1005	13.9213
Ntf5	2.64982e-05	6.80772	6.18436	6.37552	7.11001	9.0833	9.06208	9.23494	8.98329
Zfp108	0.00132031	3.95708	3.79383	5.62293	4.83708	7.25816	7.02469	6.77181	6.99594
Il15	0.000114888	8.12156	8.49311	9.02798	8.64442	10.6357	11.5923	11.0226	10.8623
Cited4	0.00117122	9.95319	10.4537	11.0361	11.5667	13.6492	12.9043	12.6936	13.5845
Dnase1	0.00481012	5.31878	5.24275	5.07809	5.62972	8.34368	7.15323	8.98579	6.56948
Ankrd9	0.0054353	5.72635	6.01932	6.49096	6.75867	10.0483	7.57876	8.23143	8.90825
Mb	0.000409671	6.30212	6.2679	6.14298	7.15144	8.29636	9.1212	9.49352	8.7137
Mettl7a2	0.00171144	6.46535	6.14312	6.4225	4.65861	8.35566	7.98271	8.70763	8.35693
Prickle3	0.00522381	6.92154	6.02604	5.04589	5.48241	9.46475	7.69215	8.11665	7.91455
Lats1	0.000570741	8.01009	7.856	8.74616	9.40358	11.1031	10.7243	10.9331	10.9418
Mapk8ip3	2.4351e-05	10.9469	10.5752	10.6836	11.1878	13.6837	12.9991	13.0589	13.3331
En2	0.00230092	4.79103	5.92025	5.61743	5.57421	8.7319	6.88322	8.35198	7.58696
BC023829	0.000263302	8.39976	8.62278	9.6908	9.45877	11.5212	11.4326	11.4126	11.4246
Chac2	1.18267e-05	9.32183	9.66573	10.0663	10.0262	12.218	12.0546	12.301	12.1244
Reep5	0.000384535	11.153	11.0195	12.1472	12.2862	13.9439	13.9164	14.2277	14.1208
Acyp2	0.000327483	11.3277	11.2377	12.2304	12.476	14.2224	13.9543	14.3341	14.3517
Lrrc38	0.000203517	10.0059	10.6876	10.6846	11.0968	12.8602	13.431	12.5418	13.2147
Gm13871	0.00254936	5.2017	5.57251	6.42699	6.82073	8.86812	7.74045	8.95461	8.01717
Ly6c2	0.035374	14.0788	10.795	14.3341	14.436	15.7677	15.5685	15.9821	15.8386
Ckmt2	0.00279698	11.3567	11.2769	10.7017	9.60208	12.2983	13.2842	13.4168	13.4254
Slc16a10	0.0021479	8.86158	9.38574	9.93113	10.9444	12.5222	12.0399	12.0053	12.0426
Sub1	0.0083079	9.47936	9.51377	11.5017	11.6522	12.7962	12.6455	13.1523	13.0133
Ly6i	0.0127463	9.81201	7.34186	10.2495	9.52609	11.6023	11.7851	11.935	11.0663
Fpr-rs3	0.000103093	7.11268	6.98646	6.60641	7.52241	9.82776	9.29394	8.98544	9.56527
Arsg	0.000250949	8.71925	8.96044	9.05442	9.79903	11.5348	12.01	11.092	11.2994
Adi1	0.0068352	7.69257	8.09237	7.9305	6.58212	8.63993	9.80697	10.7464	10.5025
Gck	0.000980939	4.89076	4.74568	4.87391	4.47573	8.05106	6.22671	7.22157	6.86864
Myh2	0.000213703	5.80238	5.64708	6.8123	6.38079	8.48511	8.41135	8.83449	8.26047
Asb14	0.00146977	5.67213	6.50294	7.50563	7.11091	8.99623	8.66014	9.22569	9.25223
Rtn3	8.17448e-05	11.7019	11.6041	12.0529	12.5544	14.1654	14.2034	14.2004	14.685
Cdh20	0.000103339	4.97837	4.82407	5.03748	5.77943	7.84573	7.21972	7.28164	7.61295
Ifi27l2a	0.00165081	11.8345	10.9576	11.4929	11.7225	14.8024	13.0388	14.0609	13.4386
Capn3	0.000105553	8.26434	8.30905	9.17586	8.28666	10.6148	10.6336	11.1678	10.8913
Arfgap1	3.47745e-05	11.4488	11.3392	11.5607	11.9509	13.7125	14.3829	13.7756	13.6943
Serpinb6a	0.000105923	7.29137	7.19478	7.09662	6.61618	8.79935	9.52542	9.7875	9.33937
Foxi1	0.00122289	7.07632	7.43076	8.29287	8.30697	9.36624	10.0758	10.4599	10.4565
Zfp467	0.00012213	11.5293	11.4183	11.3307	12.4107	14.227	13.8917	13.9332	13.8646
Eif4e1b	0.00801553	4.33775	5.22064	5.76656	6.46167	8.08654	6.62955	7.90919	8.36086
Psmb9	9.62188e-05	7.16678	6.66097	7.43734	7.74423	9.83913	9.39706	9.41835	9.54538
Tecr	0.000181599	9.75156	10.0973	9.95196	8.87914	11.8457	11.8678	12.0095	12.1255
Tuba4a	0.00667263	10.6599	11.0715	12.3069	13.0834	13.9694	14.0464	13.9439	14.3211
Klhl34	0.002383	3.85314	3.79539	5.09066	4.58503	5.83848	7.4448	6.67101	6.49048
Cpxm2	0.00800249	6.90293	7.84481	9.01913	8.57725	10.137	9.59722	11.2936	10.4022
Serpina3c	0.0024065	7.72043	6.71058	6.69322	6.27585	9.98475	8.63912	9.29409	8.56042
Serpinb1c	0.00666923	5.51632	5.31563	4.10993	5.47744	7.26174	6.14986	8.1156	7.95697
Lyz2	0.000721723	9.04248	9.08684	10.2058	8.92888	11.0429	11.6222	11.9805	11.6604
Ifi35	1.39717e-06	5.92151	5.98472	6.32817	5.83366	8.14027	8.28995	8.29787	8.38141
Zswim7	8.39538e-05	11.2414	11.4482	11.2332	12.2052	13.8838	13.7632	13.5916	13.8852
Zfp759	0.000936902	7.01232	7.66771	8.33176	8.62458	10.157	10.315	10.2723	9.88388
Agtpbp1	0.00147297	7.94605	7.93309	9.53043	8.64091	10.3204	10.812	10.9686	10.9275
Msrb2	3.91638e-05	6.50926	6.72344	7.36585	6.58946	8.86656	9.12195	9.19978	8.95419
Ppp3cc	9.508e-05	6.07541	5.85671	6.5646	5.6918	7.82477	8.45789	8.39726	8.45789
Tecr	0.000182155	8.77822	8.95432	9.00988	7.92486	10.7556	10.678	11.098	11.0486
Sorl1	0.000541575	4.70743	4.82439	5.85843	4.57684	7.61896	7.10527	7.25749	6.87485
Fbxl3	2.27101e-05	6.64813	6.43087	6.70562	5.93385	8.58283	8.49115	8.79855	8.7179
Arpc5l	2.81829e-05	10.0745	10.07	10.705	10.408	12.5268	12.6493	12.7529	12.1901
Gadd45g	0.000174642	13.1489	13.2822	12.9951	13.5582	16.1003	15.0511	15.1266	15.5532
Gm5134	0.00305206	5.16083	4.91087	4.15567	6.35953	7.45862	7.46516	7.22114	7.27326
Clk1	0.00225835	6.77638	6.7627	7.65036	5.99345	8.89387	8.66505	9.80183	8.65195
Zbtb5	0.000300088	4.60607	4.91343	4.97503	5.90125	7.49762	7.03776	7.34809	7.32182
Cd24a	8.29499e-05	13.8984	13.7662	13.9821	14.2429	15.5888	16.5752	16.1433	16.3409
Ttll7	0.000394368	6.9276	6.67038	6.22344	5.57861	8.44007	8.34602	8.74	8.62887
Tpm1	0.00707957	5.68611	5.64743	6.28573	6.46111	9.02537	6.75367	8.32146	8.71235
Scn4b	3.87661e-07	11.8765	12.0217	12.1175	12.2143	14.3163	14.2735	14.0655	14.3001
Gbx2	0.0029685	4.5694	4.89208	6.32353	5.99538	7.34028	7.49322	7.57724	8.09136
E430018J23Rik	0.018506	4.01761	3.99275	6.53637	4.08794	6.27992	7.43852	7.11268	6.52201
St6galnac2	0.00522404	8.06621	8.31284	9.68878	10.0528	11.4397	10.8913	11.377	11.1255
Rhou	3.54414e-05	11.6789	11.3567	11.6537	11.0054	13.2809	13.7715	13.8168	13.5379
4930572J05Rik	0.00188104	8.48935	9.4864	9.34484	9.51137	12.278	11.4546	11.095	10.7105
Fbxo40	8.64417e-06	6.65789	7.0157	6.87441	6.82528	8.81766	9.34287	8.76356	9.15367
Dusp13	0.000487196	6.11836	5.80494	5.59601	4.77165	7.85033	7.80178	7.34741	7.95273
Sms	0.000320018	12.2582	12.9754	12.3601	12.5935	14.116	14.4917	15.1377	15.0919
Mup7	0.0389642	10.6397	10.1578	8.61928	7.83353	11.7183	11.1308	12.696	10.3466
Pdzrn3	3.35538e-05	5.4782	6.12228	6.0087	5.83195	8.20221	8.09621	7.61071	8.14734
Smyd1	0.00018429	7.9296	8.11827	8.34395	7.20187	10.2851	10.0665	9.84602	9.98515
Smpdl3a	0.000169303	10.6846	10.7673	11.5348	10.5503	12.7268	13.2362	12.8683	13.2643
Sctr	0.000432211	10.3256	9.94212	9.65689	9.84109	12.721	11.9233	12.2198	11.4263
Cd55	0.00745501	7.87349	7.73346	9.41587	7.94171	9.40691	10.1953	10.9983	10.8452
Ear12	0.00244888	5.6768	6.40571	4.91325	5.09266	8.3431	7.2823	7.69011	7.23624
Pdzk1ip1	2.40578e-05	8.04133	8.07646	7.9926	8.21054	10.6969	9.93901	10.1457	9.97744
Serpinb6a	0.00148315	8.6324	8.36202	8.10983	7.22886	9.64805	10.1401	10.7767	10.2058
Casp12	0.0174207	7.84102	7.52536	7.46663	5.69799	7.97542	9.44267	9.83805	9.70587
P4ha2	0.00169703	6.1621	6.41809	7.90361	6.6637	8.76939	9.02749	8.97516	8.79643
Atl2	0.00807064	7.98158	8.15196	8.29485	7.0568	8.67571	9.94758	10.7008	10.57
Pex7	0.000292131	7.69115	7.92019	8.26545	7.19731	9.45421	9.83971	10.2735	9.89119
Slco3a1	0.000120769	10.5584	10.6211	10.9116	11.4703	13.1194	13.1226	13.0237	12.6397
Lrrc20	0.0013227	10.3514	10.2053	10.9839	10.1776	13.3405	12.3258	12.5783	11.8161
Dysfip1	0.00629937	10.5208	11.0385	11.9879	11.6402	12.6617	14.4001	12.8958	13.5712
Csn2	0.0165261	9.32983	9.37696	9.32746	9.1212	9.73681	12.7962	11.3368	11.6252
Procr	1.55725e-05	6.30357	6.32097	6.6792	6.61409	8.50311	8.43619	8.94704	8.34534
Psmc3ip	0.00398949	7.65099	7.65214	8.34227	9.52339	10.4969	10.1753	10.6503	10.1465
Phka1	0.024099	5.33907	6.04777	6.33613	4.5879	5.94241	8.28072	8.11097	8.27484
2810405K02Rik	0.00201175	10.7382	10.4668	11.987	11.8575	13.6129	13.1481	13.2602	13.3184
Timp4	8.30591e-05	9.22664	8.91377	8.58878	8.31121	10.7875	10.879	10.5979	11.0636
5430421N21Rik	5.49831e-05	7.84405	7.60537	7.53801	8.21658	9.81603	9.87352	9.5611	10.2208
Pstpip2	0.000552533	7.51762	7.72755	8.37426	7.57201	9.86879	9.31948	9.77909	10.4814
Myoz3	0.00971153	12.0182	12.8696	13.9164	14.417	15.1566	15.1377	15.5211	15.6408
Mbp	0.00423063	4.8029	5.3898	6.88853	6.11477	7.75189	7.84076	7.72442	8.09349
Ear10	0.00367534	4.96857	5.07896	4.72684	4.64517	7.84652	6.16822	7.43772	6.16822
Polb	4.95638e-05	10.7071	10.968	11.3801	10.9717	12.8056	13.4081	13.1639	12.8407
Cacna1s	0.013892	8.10912	8.12496	6.8898	5.76656	8.92283	9.71117	8.98454	9.46178
Oxct1	0.00112703	6.70864	6.99792	7.40866	6.03239	8.28459	8.90715	9.23741	8.90304
1700101E01Rik	0.000442364	7.67531	7.6761	7.49606	8.77986	9.91418	9.98225	9.98286	9.93086
P2ry2	0.00228748	4.85579	5.62507	6.37792	6.05653	8.28072	7.9926	7.20642	7.61723
Ifit1	0.000433043	5.95659	6.37832	6.41809	5.99957	7.62624	8.01162	8.41488	8.86603
Rpl3l	0.0073987	9.5037	9.86233	10.0156	7.84731	10.9976	11.319	11.5505	11.522
Plekhb1	0.000389846	10.0015	9.35518	9.20617	10.2611	12.1181	11.5795	11.5154	11.7694
LOC547349	0.00139703	12.1518	11.9572	13.0641	13.1208	15.2022	14.3795	14.5411	14.3152
Slc5a9	0.000254454	4.74971	3.92775	3.78965	4.01834	5.81861	6.56824	6.08313	6.1563
Acot13	0.0176578	11.5976	11.435	9.07948	9.71912	12.6098	12.4988	12.4395	12.4161
Oat	0.00431666	9.53832	9.67564	10.4303	8.89959	10.7319	11.7119	12.2529	11.9638
Epb4.1l1	5.83055e-05	12.65	12.6684	12.3146	13.0578	14.9688	14.6317	14.3517	14.8309
2610528E23Rik	0.000615612	11.938	12.1783	12.6637	13.2871	14.766	14.5574	14.4679	14.3666
Sycn	0.0162111	6.60384	7.28079	8.12014	8.99769	10.591	9.13394	9.93204	9.415
Asb10	0.00041787	11.3238	12.0443	12.4849	12.0211	14.1069	14.103	13.517	14.2145
Lrrc52	0.000188209	4.21124	4.47051	4.59321	4.43895	6.67534	6.91858	5.8321	6.34362
Zfp949	0.0360134	7.49968	7.33793	10.4114	7.87146	10.4943	10.264	10.6404	9.74517
Emp3	6.04198e-05	12.1825	11.6619	11.6804	12.4332	14.1685	13.9113	13.8734	14.0275
Rap1gds1	6.69858e-05	6.90939	6.76875	6.59892	7.00132	8.45556	8.55204	9.12696	9.16081
Tmem198	0.00033769	6.16842	6.2497	6.13345	5.83916	8.46446	7.34781	8.16882	8.42432
D630039A03Rik	4.70679e-05	7.529	7.44515	8.1239	7.53259	9.95002	9.49609	9.46703	9.72652
Tcap	1.49813e-05	15.416	15.4287	15.7067	15.9796	17.8656	17.5396	17.6471	17.4816
Nme2	0.0116408	8.47926	6.15524	8.26848	8.20719	10.1513	9.65826	9.60477	9.69175
H2-Gs10	0.0117499	8.43446	8.17619	10.007	8.70044	11.8885	10.3455	10.882	10.1916
Fez2	0.000637599	8.01382	8.17683	8.92888	8.21523	9.92518	10.1506	10.9924	10.2519
Kcnq2	0.00022367	10.0809	10.2816	10.1093	10.9686	12.3859	12.7345	12.0342	12.2683
Dph3	1.07221e-05	10.573	10.5383	10.7088	11.1613	12.6482	12.8339	12.7137	12.7437
Kif20a	1.73319e-05	5.86432	5.98322	5.853	6.16004	7.84598	7.97926	7.642	8.32799
Sp100	0.000312239	5.74946	5.23245	6.35922	5.89967	7.71514	7.44775	8.01911	7.98353
Upk2	0.0128363	4.99595	6.04248	5.78638	7.65036	8.37251	7.99559	8.0953	7.92754
4930455F23Rik	0.00359949	6.2497	5.69506	7.19679	7.39257	8.89849	8.21265	8.55965	8.76182
Ttc32	1.55799e-05	9.94719	10.0852	10.2978	10.6284	12.1614	12.3572	12.218	12.1181
Als2cr12	2.91235e-06	6.05255	5.92654	6.34353	6.28713	7.95518	8.12551	8.27271	8.13826
Tmem52	0.00338407	6.53402	7.22842	6.32702	5.34456	8.77149	8.18981	8.02862	8.32193
Tcea3	0.000385309	12.9596	13.0279	13.4275	14.1292	15.3943	15.3572	15.4886	15.175
Pcca	0.00305825	8.42095	8.41287	9.87317	9.57152	11.2577	10.8497	11.3319	10.7059
Sesn3	0.00346396	6.69049	6.22126	6.08252	6.59927	8.21102	9.51602	7.74683	7.98206
Mkks	2.85496e-06	8.86656	8.45835	8.76479	8.90551	10.8241	10.5517	10.7055	10.7635
Myl1	3.16314e-06	13.846	13.6901	13.5661	13.3756	15.5559	15.4264	15.7429	15.5962
Zfp281	0.000703279	6.04669	6.63839	7.03837	5.7417	8.20799	8.13693	8.58158	8.37604
Ly6a	0.0383216	14.3259	11.8987	14.9466	15.0198	16.1183	15.9687	16.2091	15.7278
Gpcpd1	0.00923586	7.08353	7.16063	6.27231	5.10158	7.90896	8.24304	8.86812	8.42924
Hrasls	0.000562516	8.44929	8.81022	9.24737	9.67042	11.2886	10.6669	11.0529	10.987
Epdr1	0.00410419	8.47274	8.71888	8.79816	7.29544	9.51417	10.6494	10.4163	10.5004
Lysmd4	0.000298054	7.89051	8.23434	7.83689	7.76939	10.5304	9.95287	9.48325	9.5588
6330409N04Rik	0.00011682	9.83733	9.75041	9.88598	9.19643	11.2093	11.6216	11.9436	11.6799
Tnnt3	0.000221529	14.2004	14.0332	14.7434	14.2943	16.1407	15.9956	16.8405	16.0755
Hist1h4f	5.76915e-06	11.2624	11.0817	10.9318	10.8584	13.2354	12.982	12.9172	12.7804
Figf	0.00618789	8.25804	8.01681	8.0065	9.05601	11.1288	9.77287	10.7726	9.43741
Mical1	0.00456963	9.31368	8.86119	9.54422	10.7307	11.9334	11.0708	11.7475	11.4577
Slc38a10	0.000659289	10.1971	10.3963	9.66286	9.1069	11.6474	11.9424	11.632	11.9003
Slc47a1	0.0286003	9.24236	9.81841	11.8609	11.8028	12.4781	12.7202	12.6143	12.6691
Pla2g2e	0.00152183	5.38223	5.29877	5.95071	5.59366	8.14005	7.15235	7.92019	6.76939
Brp44l	1.2077e-05	13.9468	13.8277	14.2887	13.8218	15.8362	15.7965	16.1909	15.7757
Stradb	0.00290166	8.19841	8.64558	9.20225	7.99581	9.60926	10.5134	11.0068	10.6257
Efr3a	0.00446738	7.55985	7.49259	7.80308	5.99428	9.43092	8.88184	8.90304	9.34243
Gm889	0.00209004	6.33366	6.63338	7.51933	7.09614	8.16485	8.6211	9.1554	9.34436
Zfp467	0.000288837	5.5592	5.03933	5.47536	4.89076	7.54518	7.44209	6.70964	6.96487
Cuzd1	0.000312565	6.12524	6.14986	5.98563	6.21451	8.09237	7.74007	8.74292	7.59669
Hsbp1l1	0.0244226	5.25243	5.93534	3.96507	4.21802	7.48949	6.11696	5.86118	7.59851
Sh3gl2	0.00388467	7.81411	7.57761	7.90395	9.3863	10.1529	10.1966	9.80827	10.2053
Hist4h4	4.61416e-05	8.99946	8.9231	8.61651	9.05701	11.1951	10.8408	10.4306	10.8076
Hand1	0.000130817	7.41332	7.77091	7.89331	8.31951	9.74234	9.44012	9.9418	9.94425
Csda	0.013662	11.9029	11.5036	11.2577	9.62009	12.2692	13.2199	13.23	13.2321
Trex1	0.000523909	10.1759	9.77769	9.56447	10.3597	12.3118	12.0805	11.8572	11.2891
Hist1h4d	1.5511e-06	11.6372	11.4317	11.2087	11.3238	13.4576	13.2809	13.2529	13.2704
Zfp2	2.82634e-05	5.8924	5.84255	6.22377	6.21049	8.34227	7.79363	7.74993	7.9362
1810020D17Rik	0.000121981	10.0579	10.5739	10.7994	11.0095	12.7497	12.4543	12.4702	12.4189
Glul	0.00355862	14.0637	13.7993	12.6629	13.191	16.0363	14.7338	15.3061	15.2852
Haus5	0.000617787	10.0139	9.77195	10.0256	10.8959	12.3775	12.1956	12.1332	11.6409
Cd59a	0.00407915	6.5892	7.14801	8.23928	7.8878	9.68157	9.05879	9.77287	8.98291
Rpl6	0.00564507	7.82956	8.58901	7.95761	6.54156	9.56079	9.90549	9.79158	9.26536
Ctxn3	0.00335536	6.31582	5.59376	5.80238	4.91303	6.90871	7.54874	8.2829	7.48019
Klhl38	0.000145202	7.3015	7.59606	6.85139	7.4736	9.23818	9.46144	9.34989	8.76687
Zfp467	0.00236021	9.53562	9.52141	9.72881	10.4269	12.0426	12.1541	11.8126	10.7942
Slc11a2	0.0245337	8.27484	9.3634	10.4677	11.0295	12.122	11.749	11.272	11.5787
Fzd4	5.33552e-05	6.20944	6.58078	7.06221	6.78231	8.43875	8.69064	8.53279	8.55001
H2-K1	0.00651221	8.74919	8.8515	10.0694	8.96587	11.9533	10.4749	11.2332	10.5332
4931417G12Rik	0.0354379	6.26615	4.33917	6.34544	7.09599	8.35278	6.78488	8.09061	8.37127
Klk6	0.000157432	10.3312	9.96733	9.89222	10.8021	12.1915	12.2286	11.8769	12.2206
Cd74	2.953e-06	5.81063	5.80809	5.71302	6.00306	7.54323	7.94819	7.78701	7.57783
Nr4a1	0.0151294	8.15636	8.71464	9.14082	6.78458	9.59089	10.0403	10.0159	10.6546
Kctd15	0.000245078	11.2866	11.8869	12.1628	12.2149	13.7842	13.5582	13.6289	14.0802
Ube2n	0.0036962	9.993	10.2485	11.0061	11.6662	12.5981	12.1867	12.8004	12.7943
Lyrm1	0.000261586	7.14469	7.02237	8.01162	7.69733	9.15555	9.37729	9.50447	9.30272
Pgm2l1	2.28065e-05	11.0335	10.8236	11.2382	11.3622	13.213	12.721	13.0641	12.9108
Rfesd	2.61498e-05	6.43183	6.39301	6.71919	6.92363	8.74673	8.46073	8.45236	8.2486
1810020D17Rik	0.00129543	10.7346	10.9187	11.6342	12.0579	13.477	12.9802	13.2564	13.0701
Txlnb	0.00141866	7.27091	7.23052	8.40204	7.99405	9.17176	9.45067	9.95463	9.75385
Gm7120	0.00270439	6.01285	6.66255	6.83305	6.73058	7.54552	8.88018	8.976	8.2669
Ssbp1	0.000128352	6.73544	7.74756	7.30041	7.22967	9.17348	8.95748	9.17254	9.12789
Chpt1	7.39682e-05	11.7339	11.9691	12.504	12.3726	14.0991	13.8388	14.152	13.9022
Abra	0.000234686	10.7236	10.7526	11.3796	10.6494	12.4237	12.8723	13.1287	12.4849
Myot	0.000752729	12.6272	12.2759	13.0679	12.3501	13.7322	14.642	14.7066	14.642
A2ld1	0.000807453	8.0464	8.15925	8.22902	9.3044	10.4537	10.1922	10.2524	10.2383
Usp13	0.0036024	7.54683	7.08151	8.17041	6.31427	9.06856	9.11239	9.35684	8.96829
St3gal6	0.000293162	11.0976	11.0636	11.146	10.5743	12.2247	12.8487	13.1609	13.0343
St6galnac6	0.00068286	11.0259	10.9454	10.8738	11.4192	12.8339	13.6439	12.4205	12.7345
Kalrn	0.00271453	5.6484	6.01817	6.6598	7.30471	8.30098	8.38919	7.98378	8.31951
H2-Q9	0.00719814	9.39854	9.16379	10.808	9.58803	12.3909	11.3325	11.4724	11.1229
6430571L13Rik	0.0026876	10.147	10.5874	11.081	11.7586	13.1113	12.7365	12.6648	12.415
Rdm1	0.0212002	8.36059	8.10615	7.97658	5.98975	8.80218	9.87645	9.65826	9.43702
Cox7a1	3.05528e-05	12.9215	12.9895	13.2667	13.5397	15.2578	14.9415	14.8969	14.9513
Zfp748	0.000873989	5.59523	5.89646	6.77673	5.72417	7.43171	8.04663	7.93669	7.89884
Hist1h1d	0.00136925	3.73595	4.59152	3.60043	4.00685	6.37023	5.32826	6.04972	5.50282
Bfsp2	0.00085027	5.62108	5.79667	6.41414	6.72906	8.25527	7.92459	8.10634	7.5834
Arpp21	1.61499e-05	8.29485	8.00098	8.20279	8.55679	10.0791	9.8801	10.0764	10.319
Cdc14b	8.04004e-05	9.6404	9.42214	9.28699	10.0074	11.7029	11.3084	11.1809	11.4546
Rbp7	0.0153816	8.65796	9.72239	10.8388	10.9167	12.1381	11.7898	11.7437	11.7347
Gadd45a	0.022112	12.2848	12.5215	10.2961	10.6344	13.1591	12.8036	13.548	13.4601
Usp16	0.0329073	8.07493	8.09895	8.94118	6.33792	8.63126	9.912	10.2996	9.84071
Yipf7	0.00227965	10.1645	10.2891	10.6819	9.44469	11.22	12.2618	12.1852	12.1357
Gm5918	7.43942e-05	6.89306	6.53263	6.68055	6.2156	8.71107	8.4284	8.13586	8.26802
Rph3a	0.00175444	8.28171	8.07043	8.34032	9.2723	10.642	9.72777	10.2529	10.5613
Fas	0.00673749	6.42332	6.0624	6.59821	4.74876	7.42569	7.59889	7.91521	8.08425
Glmn	3.44706e-05	4.51456	4.14674	4.63071	4.26069	6.48349	6.26631	5.95516	6.02784
Rlf	0.00356048	5.30533	6.15853	7.04699	6.73969	8.23143	8.0349	7.98853	8.17416
Glo1	0.00748355	10.8403	10.6424	11.8397	12.5191	13.2801	13.4576	13.3307	12.9429
Mtfp1	0.00029758	12.1526	12.6769	12.7125	13.3154	14.4876	14.4713	14.6028	14.4634
Stk38l	0.000242059	8.49037	8.69537	9.22128	9.00299	10.2784	10.4512	10.954	10.885
Spata17	0.000949479	12.2828	11.9879	11.5438	12.5462	14.2034	14.2535	13.4691	13.5796
H2-Bl	0.0278999	7.55692	7.73378	8.87255	6.31111	10.3559	9.27442	8.89849	9.07669
Pkdcc	0.00435481	8.81988	9.10464	9.21007	7.52485	10.3096	10.6017	10.2481	10.6297
Olfr453	0.00606074	4.66609	5.16212	6.51642	6.11764	7.36321	7.59036	7.3263	7.31206
Eif4g1	0.000284515	9.19499	9.21712	8.76911	9.73386	10.9589	11.3581	10.7275	10.9947
Amt	0.000440924	7.19394	6.47694	6.345	6.89611	8.56732	8.9558	8.23409	8.27619
Igfals	0.00996314	5.81083	6.37511	5.56711	5.33755	8.74855	6.7899	7.50751	7.16402
Myoc	0.000131612	6.52208	6.39021	5.9854	6.53801	7.73084	8.03383	8.40687	8.3827
Daglb	0.00883074	6.5407	7.42064	7.76793	8.77867	9.56347	9.30181	9.42779	9.32941
Car15	0.00122882	6.10646	6.048	6.62229	7.32203	8.22274	8.39156	8.08079	8.51528
Ube2d1	0.0360861	10.5332	10.7337	10.6188	8.40881	10.8016	12.1206	12.0868	12.3942
Piwil1	2.60114e-05	6.45799	6.65893	6.69547	6.22435	8.61313	8.21584	8.13517	8.1806
Adssl1	0.0010203	13.1633	13.3991	13.9059	12.5279	14.7923	15.0442	15.2216	15.0442
Aldoc	0.0159275	7.03653	6.85096	6.66311	4.78173	7.90806	7.94029	8.25041	8.32556
Mafb	8.02848e-09	11.1924	11.2908	11.1619	11.1938	12.9092	12.9848	13.0434	12.992
Fbxo3	0.00132623	5.90854	5.853	6.57815	5.77872	8.30122	7.56624	8.11993	7.20089
Plekhb1	0.00511195	5.61496	5.82545	6.42837	5.16671	6.71014	8.02951	7.33668	8.02582
Gal	0.00143199	5.20049	5.16817	5.12239	5.35478	6.87065	7.8946	6.55416	6.59189
Igj	0.00599721	6.76439	6.11296	5.94736	6.68527	8.91321	8.49525	7.98521	7.17933
Lrrc24	0.000473382	6.6637	7.09905	7.07229	7.49502	9.36083	8.45699	8.67314	8.89959
Htatip2	0.000377086	5.81411	5.31684	6.40175	6.11597	7.60025	7.87885	7.74007	7.48949
Slco3a1	0.00124516	9.38948	9.80327	10.0949	10.6748	11.7153	11.9721	11.9879	11.3466
Lyz1	0.000640707	11.8987	11.9098	12.8345	12.7437	13.938	14.074	14.3728	14.0609
6330408A02Rik	0.00235876	8.81358	9.0407	9.52857	10.2499	11.4459	10.7972	11.3466	11.0859
Zfp40	0.00403904	7.14603	6.3567	6.46647	7.65325	9.3923	8.38763	8.38305	8.49979
Tcp11l1	0.000163727	6.21276	6.23054	6.71368	6.11696	8.3047	8.40124	7.72496	7.87767
Apoo	0.000183596	5.80022	5.63006	5.97844	5.0445	7.25066	7.37681	7.57679	7.27689
2210021J22Rik	0.000602767	9.4535	9.06	9.02749	9.13532	11.4658	11.1737	10.3292	10.7313
Ggct	3.71704e-06	3.80365	3.95877	4.06374	4.29933	5.73057	5.7231	5.84684	5.8346
Atp13a2	4.29175e-05	12.2088	12.0135	11.9018	12.1265	14.056	14.0828	13.4792	13.6295
Slc43a1	0.000514873	4.09966	4.36851	4.59146	4.97921	6.46009	5.80203	6.15318	6.61883
Aip	5.79011e-06	9.74899	9.73231	9.83491	10.1058	11.7805	11.6709	11.4083	11.5575
2810428I15Rik	0.000724913	10.4787	10.6359	11.2508	11.5746	12.9991	12.6098	12.7452	12.565
Abl2	6.88696e-06	5.94973	6.06106	5.61626	6.0663	7.77091	7.74443	7.51933	7.62813
Smr2	8.04911e-05	7.36051	7.50924	6.90572	7.46368	9.37949	8.7906	8.99086	9.04479
Got1	0.000168753	12.6384	12.898	13.5876	13.1609	14.9381	14.804	14.6642	14.8365
Zfp874a	1.07493e-05	10.9536	10.4253	10.6974	10.6701	12.2931	12.3063	12.5364	12.5602
Mocos	6.61767e-05	5.94852	5.88813	6.55961	5.79791	7.8878	7.70747	7.80591	7.73747
Ldha	5.98377e-05	13.7834	13.4266	13.3769	13.9965	15.5962	15.3819	15.4031	15.1434
Tnnt3	1.54304e-05	15.27	15.1377	15.6294	15.0469	16.9628	16.9068	17.147	17.0056
Ccdc28a	0.000988001	5.80751	5.3189	6.56636	6.23609	7.51466	7.8367	7.94605	7.55871
Dennd4b	0.000288672	12.5622	12.8421	13.3331	13.5544	14.7394	14.7231	14.8381	14.9097
Homer1	0.047943	6.05911	6.79969	6.78003	3.93494	7.2908	7.388	8.03753	7.76476
Pex7	0.000885813	6.37772	6.59597	7.12204	5.96156	7.87993	8.17756	8.58699	8.30679
Slc11a2	0.00651359	8.60699	8.95134	10.0675	10.2201	11.5134	11.1252	10.879	11.2162
Rhbdl1	0.00959904	9.80088	10.9147	11.5359	11.8721	12.7154	12.6523	12.699	12.9423
Hibch	0.00108635	8.6988	8.72284	9.43529	8.80777	9.95086	10.7334	11.0141	10.8467
Mgst3	0.0485101	11.6643	11.146	9.72417	8.72749	12.3054	12.4077	11.6135	11.8133
Adcy5	0.00745973	3.9148	5.03035	5.61207	5.67801	7.05393	6.43284	6.63312	6.98524
Nsun6	0.00200075	9.7307	9.79552	8.92367	9.50587	11.659	11.6522	10.6447	10.8691
Plekhb2	0.000384441	11.8069	12.2536	12.7864	12.8056	14.1179	14.056	14.1534	14.1904
H2-Q7	0.000118334	8.82365	8.93606	9.18787	8.64588	11.0592	10.6067	10.3467	10.4408
Syngr1	0.000877722	8.24655	8.40157	7.42446	7.75483	10.1606	9.61158	9.49948	9.41308
Hist2h2be	0.0199782	8.80742	9.02904	10.5474	10.8938	11.7632	11.1327	11.678	11.5604
Syt7	0.00211465	7.94961	7.99974	7.50135	8.4914	10.0225	10.1908	9.00988	9.57431
Slc25a19	0.000562654	7.74742	7.94058	8.57337	7.41946	9.50779	9.77133	9.45908	9.78983
Mgat4c	0.0253492	4.23593	4.7443	4.84238	4.21265	5.74143	7.87204	5.77004	5.49541
Dcaf6	0.000151182	5.2467	5.50094	5.78838	5.98196	7.65649	7.06148	7.35078	7.28983
Cts7	0.000549226	8.20076	8.66949	8.23854	9.06082	10.2213	10.7017	10.0052	10.0791
Notch1	0.000487372	4.05415	5.06342	4.94986	4.68609	6.39386	6.69724	6.25686	6.22653
Otud6b	0.000145234	8.00592	8.31583	8.59598	7.6857	9.86418	9.76943	9.82398	9.96016
Adam22	0.00921104	3.71758	5.32622	5.53362	4.93027	6.08329	6.45894	6.95067	6.82837
Herpud1	0.0211278	8.24543	8.35308	7.81312	6.09712	8.82747	9.47867	9.49716	9.51756
Smad3	5.45954e-05	13.0063	13.0498	13.5951	13.5068	14.9984	14.7865	15.1009	15.084
2310030N02Rik	1.42205e-05	8.40384	8.33105	8.64657	8.65872	10.4668	10.0653	10.2965	10.0221
Proca1	0.0086722	5.73296	5.24334	6.13534	5.75698	7.63441	6.51361	7.10714	8.42286
Irgm1	0.0175419	3.95451	4.70353	5.44668	3.95882	5.14014	6.68667	6.84103	6.20252
Pmfbp1	0.0170233	5.28421	3.80933	5.20386	5.97569	7.36087	6.14571	6.66097	6.90588
Disp2	1.2806e-05	6.16775	6.07276	6.33916	6.4542	8.19995	8.01767	7.73693	7.87589
Rbm3	0.012279	5.76078	5.22195	5.38539	4.66785	6.72166	6.84004	8.13868	6.1295
Neto2	0.0175766	4.55927	5.20273	4.82569	4.18774	6.98297	5.04991	7.15489	6.37712
Lcn11	0.00365123	4.71906	5.3718	5.70649	4.34721	6.21343	6.6146	7.03691	7.0685
l7Rn6	6.32577e-05	10.6692	10.6748	11.338	11.0636	12.493	12.7019	12.747	12.5914
Ube2ql1	0.00684332	7.27564	8.14734	8.96847	9.05216	10.1299	10.1546	9.97175	9.94619
Gnl3l	0.001066	6.65436	6.60214	6.66097	7.68081	8.46816	8.33847	8.88918	8.65989
Luc7l2	0.00918778	7.87503	7.61113	9.33416	8.59439	9.67564	10.0675	10.6483	9.7589
Fam131a	0.00038336	12.5398	12.7551	12.3458	12.8731	14.6728	13.746	14.2845	14.5449
Sqstm1	0.0133034	12.0356	11.576	11.8167	10.0163	13.5117	12.9458	12.8948	12.8192
G6pc3	0.000145905	10.4503	10.7972	10.9402	11.3531	12.6887	12.5589	12.3868	12.6324
Bbs4	1.19122e-05	6.28488	6.31965	6.69174	6.15666	7.95419	8.0525	7.97026	8.19772
Qser1	4.49443e-05	10.2798	10.0926	10.3177	10.3897	11.6988	11.8126	11.9161	12.3726
Gm11428	0.0105366	7.52064	7.56605	9.13176	8.64937	10.3628	9.46895	10.1856	9.56963
Vezf1	1.4432e-06	6.42461	6.31365	6.66663	6.35999	8.2347	8.13052	8.04551	8.06999
Tnnt3	0.00233352	15.4435	15.5832	16.6927	15.4349	17.6094	17.4437	17.7153	17.0959
Adck4	0.00827684	8.7726	8.49268	8.45352	7.03404	9.38484	10.1883	9.7589	10.1156
Vegfa	0.00106886	5.45775	6.00367	5.65794	5.21485	7.74401	7.41575	6.65189	7.19854
Alas1	0.0163934	7.58933	8.20427	8.38354	6.27458	8.98033	9.04978	9.69405	9.39854
Olfr1465	3.82888e-05	8.86036	9.08439	8.95419	9.19136	10.4664	11.0837	10.5581	10.6424
Cldn1	0.00025815	8.00475	8.14656	8.23335	8.89475	10.1224	10.1333	9.74855	9.93534
Fam122a	0.000337435	6.295	7.05453	7.19429	6.56472	8.47047	8.38795	8.65333	8.23359
2310003L22Rik	0.000797554	10.4819	10.1522	10.9482	11.3608	12.4525	12.3136	12.3757	12.4332
Ly6f	0.00372756	9.03915	7.67427	9.16708	8.60436	10.4289	10.4364	10.3403	9.90361
Phc1	0.00120359	5.22518	4.69337	4.33917	4.63459	6.34045	6.95143	5.87314	6.34842
Lrrc36	0.00054938	6.90416	7.42301	7.74423	7.98649	9.14853	8.99661	9.13769	9.39506
Corin	0.000114759	7.4179	7.22623	7.21972	7.30089	9.40398	9.05268	8.71694	8.60216
9930032O22Rik	0.00270595	4.74089	6.09026	5.8346	6.00919	7.45661	7.43574	6.95234	7.43957
Tekt1	0.00748171	6.78151	6.72872	7.79072	7.70155	9.18721	9.11601	9.30739	8.00018
Fastkd2	0.0011402	9.7433	9.77098	10.6562	10.7548	11.7851	11.8415	12.0903	11.8015
Fam162b	0.00402304	6.55042	7.11292	7.07896	7.29847	7.77863	9.30837	8.59439	8.95103
Aym1	0.0277431	4.66826	5.62862	6.65551	6.85159	8.05389	6.85385	7.88426	7.59932
Nfat5	7.49824e-05	9.63262	9.45525	9.41391	9.83293	11.5148	11.3034	10.8322	11.2702
Olfr1509	5.48399e-05	9.29779	9.7354	9.3519	9.60371	10.7862	11.2798	11.3526	11.1554
Crct1	0.0239107	4.38774	4.36788	4.36828	5.12029	4.9611	6.40164	7.4559	6.01043
Glo1	0.0101091	12.705	11.9072	13.4704	13.8128	14.2316	14.8237	14.7667	14.6554
Zfp2	0.000236987	4.38842	4.85388	5.0445	5.36977	6.71123	6.49213	6.52671	6.5063
Fkrp	0.000352369	9.83462	9.76252	10.2691	9.24088	11.2559	11.4126	11.3581	11.6522
Obfc2a	0.00116277	8.76556	9.27512	9.88159	8.83816	10.6077	10.6534	11.1122	10.9551
9030625A04Rik	0.000121777	11.1872	11.5171	11.5538	11.92	13.3972	12.9226	13.0792	13.3459
Eepd1	0.00047768	8.33965	8.6995	9.31559	8.3357	10.4677	10.3754	10.2313	10.1826
Sdhb	2.90227e-06	13.4509	13.3853	13.7939	13.4749	15.1061	15.119	15.2635	15.182
Gpx3	0.00350867	10.9832	10.7153	12.1676	11.095	12.9329	13.2651	12.7379	12.5732
Clu	0.0109486	5.55186	5.59103	5.74333	4.0845	7.1134	7.23227	6.95352	6.2149
Chrm1	0.000301031	6.20792	6.20995	5.9249	5.93567	7.9137	8.05367	7.7279	7.12631
Lhpp	0.00133666	10.7839	10.9931	11.2317	12.0546	13.1439	12.8125	12.7934	12.855
Gabpb2	0.00229102	5.36729	5.41743	6.2979	6.65141	7.643	7.56141	7.49968	7.5617
Vmn1r72	0.000461401	6.61754	6.36608	5.83916	5.86927	7.90178	7.85653	7.40587	8.05716
H2-Ea-ps	0.0136041	5.87301	4.65422	6.01809	6.15907	7.93136	6.42529	7.59076	7.28373
Efna1	0.000220604	5.18706	5.00431	5.25233	5.90353	7.1289	6.80647	6.95836	6.97681
Rpp40	0.00901741	7.57259	7.38737	8.51174	9.09353	9.37478	9.88658	9.72808	10.0978
Caprin1	0.000316798	12.2969	12.0717	11.7701	12.6309	13.6826	14.1878	13.6385	13.7799
Dph3	8.2723e-05	10.8721	10.6587	11.0461	11.4367	12.4775	12.7294	12.6677	12.6523
Olfr961	0.00141936	4.71672	4.14314	4.96957	5.4856	6.41589	6.70127	6.42171	6.28806
Zkscan14	9.01546e-06	9.39706	9.60135	9.4018	9.71012	11.2549	11.3108	10.9089	11.1403
2610507B11Rik	0.0124342	6.94573	6.85241	5.82269	7.30881	9.26829	7.86964	7.86254	8.41091
Zbtb8b	0.0190392	5.69653	5.25046	4.89853	6.44822	7.81192	7.06086	6.15873	7.73613
Pot1a	4.8594e-05	6.77709	6.69804	6.75867	6.19378	8.24237	8.05509	8.19276	8.41024
Htatip2	0.000840269	4.71459	5.11872	5.74384	4.69234	6.46369	6.89788	6.62678	6.74981
BC024814	0.00159141	11.786	11.9631	13.0383	12.6136	13.9599	14.1304	13.9387	13.8355
Lynx1	0.00409529	13.0247	13.2354	14.0165	14.5078	15.4549	15.0182	15.4264	15.3476
Zswim1	0.000524714	8.0948	7.69928	7.75113	8.68214	9.73312	9.56209	9.51999	9.86524
Coq9	5.2031e-05	10.988	11.1849	11.6066	10.9231	12.7322	12.8827	12.7825	12.7401
Ppm1j	0.0187112	11.4735	12.207	13.0943	13.6146	14.452	13.7676	14.4929	14.1113
Kctd21	0.000106114	9.04994	9.07948	9.64348	9.70894	10.9557	10.9817	11.0451	10.9293
1110008L16Rik	0.000232192	6.91964	6.97541	7.70319	7.03319	8.83763	8.89648	8.8385	8.48745
Phf15	0.0010511	9.28524	9.28644	9.27049	10.1449	11.4922	10.6836	11.0938	11.146
A430105I19Rik	0.0133698	7.85305	7.93027	9.65402	8.68523	10.5752	9.80942	10.3733	9.79232
Zfp106	0.0024802	9.72377	9.81429	9.83222	8.57109	10.882	10.9557	11.2466	11.2733
Clybl	1.35404e-05	9.48421	9.7307	9.69736	9.42934	11.2111	11.3357	11.3034	10.9013
Sdr39u1	0.0205327	8.28808	8.22682	8.17471	6.19064	9.27372	9.46206	9.21566	9.33584
Nphp1	0.00346741	7.64993	7.64278	8.36495	6.79067	8.98454	9.09497	9.53433	9.23219
Ppp1r11	0.00244503	9.82918	9.72147	9.82903	11.012	11.8143	11.5943	11.4902	11.8823
Mcee	0.000118254	11.1055	11.0554	11.3171	11.7153	13.0998	13.0331	12.695	12.7479
Trim3	3.6201e-05	8.11416	8.32298	8.31874	8.51565	9.89352	9.99744	9.59045	10.1719
Lbp	0.0211475	5.92039	5.40627	7.40486	5.74384	7.33218	7.29954	8.42991	7.79249
Pitpna	0.00206986	10.2851	10.2869	10.7186	10.749	12.2648	11.2965	12.5886	12.2664
Rangrf	0.00219458	9.77534	9.47282	8.90268	8.39726	10.8638	10.5719	10.7508	10.7353
Otogl	0.00610731	5.85098	5.77943	4.25906	5.6856	7.06456	7.12721	6.88056	6.87448
Zfp280c	0.0020038	4.81468	4.82307	4.86257	5.56941	5.88794	6.965	6.7719	6.81286
H2-T23	0.0212616	9.21566	9.38769	11.1261	9.14432	11.864	11.0397	11.369	10.9674
Gm4535	0.000129031	12.0451	12.319	11.8805	12.644	14.0186	13.6851	13.7186	13.8319
Cul3	0.00417953	11.6135	11.3994	12.3914	11.0659	12.7105	13.0474	13.725	13.3529
Klhl21	1.26677e-05	13.3281	13.4848	13.3785	13.1888	15.0674	14.6602	14.8839	15.1302
Olfr1388	0.00683897	5.28668	6.49364	6.08999	6.33804	6.79086	7.77705	7.99613	8.00173
Sobp	0.00398069	7.20846	7.11557	5.78438	6.97629	8.57547	8.14767	8.18923	8.50946
Nlrx1	0.00191779	9.79903	9.90309	9.75698	10.4793	11.0655	12.1332	11.2359	11.8304
Chchd1	5.54741e-05	11.7924	11.7606	12.094	12.371	13.7642	13.4716	13.5391	13.5582
1190002H23Rik	0.00597321	11.4285	11.338	11.7586	11.5185	13.2483	13.9332	13.0323	12.1444
D1Ertd622e	0.000518328	10.86	11.3213	11.4335	11.8087	13.1888	12.5806	12.9393	13.0105
Nipal3	0.00146765	5.16592	5.09364	4.70743	5.97782	6.94042	6.91464	6.51993	6.8625
Kcnj13	0.0142585	6.76971	6.45833	6.60153	7.87637	9.10212	8.5227	7.5796	8.79185
Apoo	0.000137556	7.2865	7.05465	7.60684	6.83163	8.54151	8.82381	8.89959	8.80257
Ifi204	0.0160053	8.04979	7.59401	8.66439	7.16812	9.27161	8.5516	10.1675	9.77302
Nlrp6	0.00238166	6.83974	6.81346	7.07027	8.1019	8.59268	8.83763	8.7495	8.93172
Mthfd1	0.00160234	7.81141	7.96762	8.99367	8.28892	10.0996	9.53562	9.76981	9.94035
Olfr507	0.00506306	4.90535	4.4239	5.11035	5.51224	7.36437	6.41509	6.01373	6.43896
Vmn2r43	0.0477061	5.27184	5.18119	6.59331	7.25265	8.17821	6.52756	7.94008	7.93236
Paip2b	2.19064e-05	12.5462	12.5342	12.8512	12.9108	14.1304	14.3811	14.1316	14.4747
Pcolce2	0.0265658	7.643	8.42948	8.80292	6.69049	9.77534	9.07235	10.0279	8.95679
Klf15	0.011016	6.54428	6.52343	6.0049	4.78524	7.49982	7.4888	7.25687	7.87321
Dnase1l1	0.015964	7.45805	7.77472	7.45202	5.86101	8.17154	8.7048	9.01939	8.90866
Tpm1	0.000445934	15.8343	15.7117	16.1786	15.1566	17.2851	17.0765	17.4377	17.3376
Inmt	0.00120327	5.74327	5.34328	5.659	6.33347	7.77328	6.94905	7.40993	7.18361
Synpo	0.0212177	10.1856	10.1113	10.3091	8.29127	10.9839	11.6342	11.0786	11.4277
Asph	0.0013778	9.67833	9.68479	10.5191	10.5587	11.4057	11.5024	11.9284	11.8293
Hoxd10	0.0142935	8.71854	9.83687	8.68711	9.80803	10.4402	11.2276	10.1211	11.4858
Cdc25b	0.00143128	7.34964	6.98967	7.23333	8.19467	9.24275	8.80978	9.06178	8.87293
Aldh1l1	0.0159913	9.96451	9.57888	8.71604	8.50598	11.5798	10.5035	10.8056	10.0926
Myh4	0.00250493	10.0074	9.68521	9.67752	10.0634	10.5328	11.6041	11.7701	11.7234
4933439F18Rik	0.000417198	13.5068	13.4442	13.4509	12.8326	14.5051	14.741	14.9655	15.2187
Taf9	7.29617e-05	12.0713	12.1676	12.3429	12.7737	13.9297	13.7877	13.9807	13.8497
B230118H07Rik	9.44184e-05	6.12472	6.41035	6.87485	6.67197	8.15733	7.96277	8.12722	8.02646
Golt1a	0.00144231	8.69922	8.7179	7.75252	8.87337	9.90015	10.3865	9.98325	9.96366
Gm826	0.0402379	7.75718	7.94298	9.49669	8.88375	10.9899	8.91911	10.0625	10.2978
Cst3	3.97041e-05	14.5326	14.3001	14.5411	14.3413	16.011	15.5962	16.1504	16.1433
1700025E21Rik	0.00830083	6.88373	6.83141	5.23327	6.1944	7.90824	8.05441	7.52799	7.83689
Fndc3a	0.00315278	8.9352	8.9346	8.41878	9.83222	10.9757	10.5106	10.4849	10.3292
Tfpi	0.00588662	6.33399	7.25833	7.1412	7.95792	8.84511	8.28562	8.68214	9.05533
Zranb1	0.000212226	10.338	10.0764	10.8561	10.2333	11.8713	11.6903	11.9631	12.1535
Hist2h3c2-ps	0.000334352	9.88541	9.45379	9.10576	9.8801	11.3118	10.8691	11.2209	11.0953
Sncg	0.00311329	8.18571	8.56557	9.16818	9.25661	10.631	9.8126	10.6692	10.2346
Folr2	0.0278148	10.1509	9.03524	10.7568	11.0511	12.1901	11.1742	12.3891	11.4104
Nlrp4g	0.000793204	8.47535	8.47535	8.20719	9.10317	10.4759	9.70145	10.1103	10.1389
Arl8b	0.00117336	11.5207	11.4649	12.0818	12.5732	13.3769	13.3682	13.4607	13.5902
Retnlg	0.00661884	6.45491	7.10495	6.36599	6.89327	8.59124	7.46231	8.97034	7.94868
Clrn1	0.0253159	5.80688	7.38944	5.68963	6.10542	6.79909	8.38971	7.99025	7.96377
Pla2g7	0.00451335	7.55306	7.11806	7.16702	6.2979	8.15907	8.74416	8.2482	9.13495
Vamp1	0.0150469	5.94762	4.98675	5.08997	6.33853	7.58231	7.10138	6.24459	7.58474
Cox11	0.00120578	8.53706	8.52092	8.94704	9.61037	10.6136	10.2424	10.5019	10.4016
BC060267	0.00652967	6.6731	7.03711	6.96781	7.56006	9.47867	7.92236	8.6214	8.35411
Esrp2	0.00276678	5.74384	5.92118	6.00136	6.72938	8.21897	7.14644	7.71834	7.44858
Slc22a19	0.0025601	9.42707	8.71925	8.58996	9.70323	11.0694	10.3742	10.5072	10.6229
Axl	0.00103353	9.97993	9.18606	9.17612	9.71261	11.1958	11.3978	10.6318	10.9589
Aes	6.02695e-06	14.6406	14.7544	14.741	15.0766	16.2744	16.2804	16.3282	16.4564
Mipep	0.000154517	7.30638	6.96475	7.73461	7.09501	8.87594	8.63594	8.75997	8.95134
Camk2g	0.00772131	7.62076	7.34766	8.25843	6.76574	9.71044	8.95432	8.80918	8.64091
Cltb	0.00188013	11.1543	11.5982	11.6978	12.4543	13.4889	12.9868	13.2062	13.3443
2310007B03Rik	0.00207851	6.55798	6.20819	6.04406	6.94333	8.61412	7.80237	7.81086	7.64531
Brcc3	0.000976325	9.62544	9.68289	9.97853	10.7101	11.6333	11.4094	11.4568	11.6156
1700106J16Rik	0.000545578	4.53921	4.00515	3.89201	4.52778	6.14803	5.82963	5.68464	5.41511
Rnf115	0.0257892	9.01939	8.86458	9.68972	8.42454	9.19081	11.0169	10.851	11.0526
Bcl6	7.81174e-05	5.29296	5.53292	5.52753	6.04076	7.13398	7.21512	7.09559	7.06202
Farsb	0.00175373	11.1886	11.0342	11.966	12.1014	12.8407	13.2535	13.2321	13.0752
Spr	0.000100793	12.1925	11.9147	11.8332	12.4341	13.6719	13.715	13.3331	13.7642
Ccpg1	2.12258e-06	12.2951	12.1654	12.4048	12.4919	13.7205	13.8801	13.9351	13.9278
Tmem146	0.000182569	6.99761	6.44757	6.83326	7.04881	8.69556	8.40512	8.10436	8.22663
Wbscr28	0.00106558	7.99974	7.68081	7.33793	7.22666	9.48566	9.24014	8.58418	9.03789
Aff3	0.0024778	11.2812	10.8721	11.773	11.9233	12.5848	13.4859	12.998	12.8662
1600002K03Rik	3.85303e-06	8.28322	7.99229	8.34098	8.10531	9.73719	9.83118	9.61621	9.62174
Zbtb7b	1.75482e-05	12.2588	12.175	12.0964	12.3136	13.5902	13.5503	14.0528	13.7344
Cfh	0.0200496	9.11562	9.29113	9.45779	7.65578	10.2778	9.88198	11.0837	10.3559
Kcnc4	0.0112768	8.07598	8.27138	9.57753	8.19841	10.4277	9.38574	10.0845	10.301
Daf2	0.00365392	5.34152	5.20731	5.40253	6.3814	6.6227	7.09599	7.13672	7.55074
Ecsit	0.0191718	8.46035	8.71158	9.58766	7.27091	10.0463	10.0189	10.0059	10.0306
Pltp	0.000341075	6.20864	6.62693	6.38765	5.7126	7.7911	7.93136	7.56579	7.71425
Unc93b1	0.00124184	10.6251	10.5354	10.8348	11.6152	12.2386	12.6301	12.2577	12.5489
Olfr538	0.000523517	7.17132	6.84737	6.66425	7.28872	8.81684	8.66949	8.02106	8.5207
Usp18	0.00604851	5.72898	4.77499	5.73501	5.21728	6.91816	6.06471	7.27163	7.25719
Ppm1b	0.00325211	13.2586	13.2871	14.1869	14.4429	15.1092	15.1935	15.5415	15.3819
Rasd1	0.014591	6.80579	6.84123	5.77773	5.5782	8.53012	7.32661	7.26928	7.92737
Pknox2	0.0017404	6.17741	6.13112	5.01635	5.89104	7.46534	7.39443	7.08471	7.31565
Mylk4	0.000983723	6.21737	6.54929	6.09864	5.37956	7.71694	7.51294	7.46738	7.58127
Mybph	0.0109469	11.7288	11.4922	11.589	10.5883	13.0133	11.8982	13.2415	13.2774
Calm1	3.10813e-06	11.8662	11.9777	12.0205	12.1878	13.6385	13.3631	13.4831	13.5993
Sulf1	2.53776e-05	12.0104	11.8747	11.6433	12.0614	13.2909	13.5158	13.6004	13.2141
Sun2	0.00159001	10.3502	10.0252	10.1449	9.27654	11.7916	11.2312	11.1872	11.6173
Ccdc124	0.000343065	10.6729	10.6193	10.8888	11.3657	12.6448	12.5314	12.1296	12.2672
Akr1b10	0.000964864	12.3302	12.6249	12.7379	13.4905	14.1823	14.3291	14.3995	14.2984
Camk2g	0.0136588	6.3701	6.27248	7.07955	5.26271	8.42948	7.53336	7.53489	7.51197
Kcnk2	1.92099e-05	14.8079	14.7267	14.688	14.3039	16.2426	16.1823	15.9903	16.1348
Adh1	0.00872912	13.5489	13.5182	12.054	12.4461	14.6573	14.1441	14.3437	14.4453
Dach2	0.0028957	5.99377	5.61514	6.13473	6.92534	7.95364	7.80929	7.28015	7.64673
Hist1h4m	0.000117455	11.1865	10.8193	10.6013	11.1088	12.7463	12.3293	12.3501	12.3102
Gm3646	0.00413066	6.75525	6.5773	7.33808	7.54821	9.06884	7.90178	8.64298	8.62172
Car11	0.0123069	6.47112	6.32581	4.74971	5.57152	7.73421	7.06834	7.24137	7.0864
Six1	0.00177463	10.321	10.242	10.1902	9.20844	11.1905	11.6487	11.5917	11.5359
Apbh	0.000624878	6.9018	7.19616	6.96767	7.43494	8.72581	9.11009	8.4613	8.19312
Trim54	0.0332607	9.37121	9.5945	9.66191	7.52206	11.0963	10.313	10.4497	10.2735
Zfp866	0.000360552	9.03308	9.10232	9.37696	9.87163	11.0458	10.642	10.8438	10.8336
Ahnak	0.00113483	8.69202	8.24052	9.18583	9.30241	10.5294	10.1821	10.4317	10.2499
Eml1	0.00188448	9.80892	10.3825	10.3455	10.5491	11.3331	12.3981	11.7971	11.5163
Aqp1	0.000647625	13.826	13.9066	14.4599	14.1236	15.8601	15.0858	15.4908	15.8343
Mtap7	0.000337966	7.8346	7.39108	7.53199	8.04216	9.43978	9.39506	8.83665	9.08303
C530028O21Rik	1.94431e-05	10.9592	10.6831	10.9259	10.7225	12.3217	12.0205	12.4584	12.4399
Dcaf11	0.00288976	6.03104	6.05542	6.26437	6.80772	8.11827	7.84731	8.08953	7.05263
Acyp1	7.74207e-05	9.43789	9.59858	10.0764	9.94072	11.1832	11.3668	11.1481	11.2988
Cacna1g	0.00208552	5.95374	6.38265	6.60279	7.27045	8.07112	8.21801	8.05441	7.80703
Ctf1	0.00212292	8.96177	9.4189	9.88658	10.1988	10.9131	10.9486	11.2367	11.3046
Usp44	0.00256592	6.33253	6.90774	7.29118	7.65113	8.51091	8.68558	8.25136	8.67019
Shpk	0.000383382	4.76426	4.5473	5.06317	4.4683	6.36848	6.50229	6.13495	5.77191
1810020D17Rik	6.94028e-05	9.68364	9.8988	9.72917	10.097	11.6978	11.22	11.1928	11.2317
Pla2g4f	0.00250608	5.15396	4.87004	5.06947	5.72718	6.12938	7.22886	6.53242	6.86291
Ckm	0.0234487	14.7837	15.084	15.4381	13.2809	16.4949	16.0653	15.9053	16.0518
Isoc2b	0.00101032	8.47671	8.26264	8.2969	9.0995	10.375	10.0599	10.0169	9.61368
Lrrc14b	0.00650186	6.25209	6.16049	6.63089	5.37211	6.98192	7.37497	8.04168	7.93883
Tbx10	0.000825125	12.1993	12.3305	12.0727	12.7541	13.581	14.3341	13.5014	13.8556
Gsta4	0.0106058	10.7966	11.1301	11.4063	12.4827	13.3737	12.8781	12.9429	12.5301
Plekhb1	0.00791157	5.37587	4.7203	5.36428	5.30784	5.69462	7.30545	6.84914	6.81663
Hbp1	0.00752179	10.1008	9.79232	10.1201	9.06779	10.5426	11.0529	11.7805	11.6018
Hist1h1e	0.00141837	7.23227	8.10588	8.24397	7.80392	9.20255	9.05943	9.70977	9.30376
Ldb3	0.000271204	10.384	10.5572	11.0021	10.0946	11.9631	11.8796	12.0384	12.0443
Lactb	0.000959341	8.1274	8.02688	9.03952	8.5498	9.71949	9.82307	10.0186	10.0653
Pcdha4-g	0.000162796	7.93327	7.95896	7.59479	8.10797	9.67352	9.50251	9.035	9.26446
Eml4	0.00137991	6.71305	6.34691	6.82182	7.44789	8.57725	8.45934	8.04371	8.1282
Kcnip2	0.000948196	8.38862	8.02517	7.93851	8.9231	10.0764	9.6855	9.72579	9.66216
Vldlr	0.0220947	9.24014	9.19474	9.79204	7.75759	10.2221	10.9264	10.0456	10.662
Qrsl1	0.00587453	8.52379	8.44171	9.75128	9.58526	10.3466	10.6774	10.6179	10.5288
March1	0.000548336	6.34791	7.11071	6.41051	7.09105	8.25938	8.35845	8.04031	8.16219
Ltbp4	0.000169687	9.82709	9.51671	9.20634	9.26476	11.1403	10.9641	10.6276	10.9398
Asrgl1	0.00575654	4.35169	4.55739	5.72465	5.50238	6.31411	6.42935	6.6793	6.5687
Ddit4l	0.0280893	12.0999	12.1535	13.0247	13.7308	13.3038	14.7066	14.6693	14.1785
Sh3bgr	0.000262979	11.4792	11.2581	11.4632	10.7284	12.5462	12.5771	12.8192	12.8339
Prr13	0.00214715	5.30159	5.08928	4.10236	4.56703	6.48521	6.22834	6.08347	6.1098
4930428D18Rik	9.41119e-05	8.56173	8.44572	7.98585	8.59685	9.68442	10.0463	9.85119	9.85444
Leprotl1	0.0278686	7.12579	7.03704	7.92347	9.1511	9.12157	9.24333	9.64533	9.07332
Klrc2	0.00154861	4.9251	5.51909	6.05032	5.94196	7.1118	6.84503	7.12204	7.19429
Hist1h4b	0.00229672	7.80332	7.71073	7.09073	6.82295	9.28874	8.76063	8.59646	8.61679
Eif4a2	0.020875	12.052	11.8549	12.1206	10.6373	12.2504	13.292	13.749	13.2044
Sept9	0.00038995	5.44006	5.42735	5.30857	5.94996	7.24666	7.0192	6.56948	7.12105
Lypd2	0.00875929	7.47695	7.90315	7.88232	8.65001	8.56364	9.76323	9.78883	9.62474
Zfp119a	1.76239e-05	8.59837	8.51454	8.30818	8.63683	9.77796	10.1093	10.149	9.84602
Aox1	0.000770619	7.21484	6.52045	7.35533	6.60861	8.47093	8.25938	8.61125	8.181
Srxn1	0.00066275	9.9014	9.60208	9.96807	10.5584	11.5432	11.6832	11.186	11.4397
Gstt3	0.00771854	3.99518	4.28427	5.62299	4.78353	5.88483	6.37379	6.11969	6.12669
Nrd1	0.00151502	8.62826	8.60279	9.47529	8.40665	9.99161	10.4241	10.4389	10.0758
Cysltr1	6.68693e-06	7.79603	7.51674	7.48292	7.65889	9.24129	9.11434	8.99019	8.92548
Sra1	0.00987351	10.0634	9.90487	10.8783	11.2958	12.2947	11.414	12.2931	11.9549
Gpr155	0.0116946	5.44217	5.38674	5.30159	6.87268	7.48	7.46186	6.98033	6.89056
Asb13	0.000285953	11.2802	11.369	11.6848	12.0999	13.1026	12.9203	13.0441	13.1735
Klra19	0.0191191	4.27291	5.00185	5.78973	4.93629	6.17833	5.98136	7.44398	6.20003
Dusp9	0.0139996	5.91186	6.42071	5.0825	5.92569	6.3981	7.89605	7.31099	7.53696
H2-Q6	0.00538101	8.89387	8.63801	9.60926	8.33105	10.9259	10.0575	10.2082	10.0809
Cpe	0.0233214	8.38672	8.82969	8.52944	7.03087	8.88375	9.67612	10.0688	9.93901
Lrrc68	0.000710311	5.42507	4.83168	4.79183	4.96416	6.77088	6.72719	6.07521	6.23015
Omt2a	0.00514251	6.86461	6.63728	5.71955	7.18563	8.38305	8.01605	7.8083	7.98669
Psmd8	0.00528756	13.1471	12.7379	13.2774	12.2885	13.5471	14.6193	14.5683	14.4996
Erap1	0.000112779	8.9282	9.01491	9.59932	9.43789	10.6909	10.6675	10.7013	10.6984
Taar5	0.00756623	4.92469	5.79489	6.40763	6.44415	7.46318	7.25034	7.13702	7.49034
Abhd6	0.00369361	6.31892	5.83706	6.50239	5.81871	7.94534	7.39597	8.00967	6.89306
Kcnj11	0.0363106	8.1282	8.36627	8.37579	6.48381	10.0395	9.2497	8.66285	9.1665
Cd163	0.0473349	6.32384	5.92959	6.54397	5.34162	6.96984	6.4395	8.82707	7.66558
Arsk	0.0119145	3.89312	4.88567	5.57954	5.50429	6.35576	6.18681	6.70475	6.37809
F2rl3	0.00254799	8.17979	8.53628	8.9203	9.46027	10.4393	9.99161	10.1499	10.2729
Fam118b	0.0150894	7.57159	8.02285	9.50944	8.39464	9.83027	9.7233	10.0926	9.60324
Prtg	0.00624803	6.65399	6.10646	6.22636	7.01166	8.52501	7.18496	7.91016	8.12722
Stau2	6.71336e-05	6.47981	6.83848	6.3497	6.59293	7.71914	8.18521	8.13261	7.97026
Bpil1	4.57167e-05	4.08708	4.01368	4.18561	4.52528	5.4633	5.84295	5.60225	5.64051
Trim16	0.0131194	5.63344	6.1279	6.98791	5.17359	7.30215	7.13265	7.78264	7.44222
Myh11	0.00708711	7.04429	7.14073	8.55068	7.74516	9.28644	8.85366	9.04623	9.02798
Msra	0.00319781	10.6826	10.7186	10.811	11.653	12.8105	11.8698	12.415	12.5016
Naip5	0.000435286	10.7584	10.685	10.6962	10.7961	11.8674	12.7479	12.1535	11.8982
2610019F03Rik	0.00994072	10.8888	11.5648	12.1852	12.3468	13.0679	12.7551	13.7005	13.1904
Art1	0.00133984	13.9707	13.5339	13.6939	14.6028	15.4991	15.2089	15.2301	15.5888
Lancl1	0.00164096	11.2555	11.2232	11.0438	11.7468	12.6493	13.3529	12.3171	12.6752
Gm14461	0.00665103	4.65413	4.66785	4.50192	4.06715	5.79191	5.71508	6.81598	5.29203
Map2k3	2.40225e-05	13.5439	13.4386	13.2141	13.213	14.7639	14.6406	14.6811	15.0414
Fkbp5	0.000995011	8.53612	8.5736	8.27117	7.96566	10.1261	9.23185	9.95575	9.75014
Gm13308	0.00012982	10.0762	10.275	9.94719	10.6567	11.778	11.6754	11.7058	11.5107
Grap2	0.0262592	5.84833	4.96671	5.58879	6.69759	7.43668	6.26246	7.31776	7.79418
Adra2c	0.0465241	4.24065	5.87217	6.1614	6.81309	7.63967	7.1692	7.13884	6.84914
Skor1	0.00423627	7.35533	6.74528	7.053	7.86105	8.08469	8.83359	8.71771	9.08684
Hist1h4a	3.54569e-06	6.78697	6.81017	6.67414	6.64614	8.29063	8.2413	7.93757	8.14588
Clec12a	0.0058039	4.27174	5.04412	3.59579	4.08073	5.21389	5.83162	5.9271	5.7118
D630023F18Rik	0.000997685	3.82331	3.72135	4.10377	4.33346	5.65394	4.84433	5.51088	5.65956
Rufy2	0.000169234	7.41102	7.16678	7.37978	7.26026	8.70557	9.17532	8.61679	8.406
Rab20	0.000247134	6.11682	5.71272	6.57964	6.0412	7.51046	7.54266	7.64313	7.43429
Tubd1	0.0264654	5.87629	5.81972	7.34638	7.36726	7.49968	8.03784	8.00383	8.5451
Fam83h	0.00658427	9.48758	9.31768	9.20657	10.5789	11.0717	10.9751	10.7556	11.4642
1810020D17Rik	6.94177e-06	10.0189	10.177	10.1988	10.1626	11.8248	11.4422	11.4858	11.4792
Kcnj12	0.000168715	11.3209	11.632	11.2254	11.6191	13.1466	12.515	12.8045	12.9971
Nt5e	0.000553839	6.3655	6.57943	6.5653	6.35392	8.10224	8.21476	7.30137	7.91105
Il17c	0.000109327	9.23584	9.24737	9.51708	9.77743	10.8721	11.0641	10.6155	10.8888
Gpr68	0.000118614	4.87407	4.76578	4.60947	5.17368	6.31674	6.55452	6.14077	6.07126
Mapk12	2.63897e-05	10.9337	10.9654	11.1737	11.2881	12.3823	12.6998	12.3258	12.6111
Olfr703	0.000585675	4.41207	4.40596	4.26542	4.803	5.92388	6.20658	5.37211	6.04032
Amz2	0.000239578	11.0184	11.1323	11.6552	11.6988	12.8771	12.8081	12.8243	12.6514
Asph	0.00233879	5.36461	5.11759	5.69462	4.89296	6.55834	6.11232	6.96255	7.0924
BC003965	0.00986895	8.0541	8.20844	9.0347	9.67352	10.2629	10.0507	10.1753	10.137
4933434I20Rik	0.0377862	6.08762	6.41832	6.08836	6.95772	6.50229	8.84876	7.72755	8.12755
Tubd1	0.00696674	5.78322	5.72405	6.58286	6.61494	7.23656	7.37617	7.40425	8.33885
Tmem161a	0.00262587	9.67436	9.56033	9.87581	10.5799	11.793	10.9728	11.2114	11.3622
Ccrn4l	0.0251214	11.7142	13.077	13.2081	12.6881	14.7267	13.183	14.4315	13.9953
Btla	6.296e-05	5.63396	5.84176	6.16366	6.18277	7.46962	7.41071	7.36957	7.21746
Bccip	0.0231788	10.1026	10.2194	10.987	9.03231	10.8418	11.7694	11.8987	11.4738
Fmn2	0.0173878	7.27934	7.27275	5.53534	6.34078	7.96461	8.3121	7.8029	7.98555
Uaca	0.00604913	9.78829	9.54074	10.7928	10.6061	11.7138	11.3874	11.954	11.3088
Ndrg4	0.0161406	10.9875	10.8147	11.3108	9.47898	11.6799	12.2867	12.0432	12.218
Ndrg4	0.035298	9.96666	9.61973	9.99207	7.95214	10.2369	10.8659	11.0926	10.968
Plekha8	0.00407491	8.52347	8.434	8.28072	8.42347	10.4321	10.1694	9.0347	9.65575
Rbfox3	6.55614e-05	10.1326	9.96117	10.0041	10.4661	11.629	11.6775	11.2914	11.5903
Bckdha	6.12233e-05	11.4048	11.1252	11.2618	11.6903	12.9203	12.7571	12.5771	12.8512
BC048599	0.00997598	5.65394	4.95965	4.99349	6.25555	6.31739	7.06308	6.75636	7.34935
Ear2	0.00681258	7.53259	8.04929	7.18375	7.5211	9.71363	8.3769	9.19163	8.62739
Elmo2	0.0285891	7.57679	6.99419	6.61805	8.48774	9.32264	9.11736	8.07598	8.78132
Olfr681	0.0031281	8.7018	8.72778	9.2571	9.54579	9.96287	10.8842	10.2763	10.7225
Pdc	0.000648072	6.9877	7.52979	7.65735	7.99445	8.99019	9.08198	8.83385	8.87183
Cd84	0.00011404	7.04764	7.12611	7.42669	7.61547	8.712	8.46279	8.78151	8.86365
Rab40c	0.0133735	7.90746	7.58766	7.33079	8.71388	9.70358	9.38863	8.49787	9.55279
Plec	0.000180075	11.5107	11.3052	11.0342	10.7862	12.699	12.385	12.5495	12.5981
Nmnat3	0.000219993	10.149	10.7033	10.7516	10.8481	12.1825	12.075	11.8002	11.9843
Gpcpd1	0.000804731	8.31195	8.81098	9.06153	8.43875	10.1789	9.7362	10.3889	9.9014
Ncaph	0.000659306	7.02455	7.02074	7.33297	7.88409	8.60764	8.93172	8.64238	8.66059
Map2k7	0.00197031	8.64467	8.35175	8.38418	9.34685	10.0279	10.3901	9.74588	10.1417
N6amt2	0.00201605	10.0445	10.3067	10.7775	11.0844	11.7534	12.2737	11.7113	12.0502
Samd10	0.000428209	6.13473	6.33636	6.96255	6.71671	7.8918	8.03113	8.05671	7.74476
Tsc22d3	0.0284023	7.70179	7.65157	6.52577	6.68282	7.44844	8.84088	8.71235	9.13044
Tox2	0.00652102	4.32838	5.35971	5.53079	5.89201	6.63929	6.58757	6.86085	6.59293
Bckdhb	0.0140841	6.63465	6.58962	7.27181	5.37523	7.6546	7.77832	8.08131	7.92668
Slc2a9	2.84621e-06	5.12653	5.26271	4.99938	5.11815	6.49421	6.60341	6.6211	6.34791
Myoz1	0.0029109	14.5092	14.4212	14.2391	13.3358	15.4074	15.3104	15.5749	15.7677
Trap1	0.00589125	8.9085	9.0073	9.72264	8.12521	10.2232	10.2246	10.3852	10.4832
Serpina9	0.00314426	8.93285	8.59219	8.23062	8.23518	10.5269	9.39412	9.71186	9.90811
Mllt3	0.0456727	6.13744	6.06787	6.56376	5.33199	6.06572	7.32203	8.04599	8.21729
Pdp1	0.001124	7.37228	7.41383	7.21693	6.46815	8.43236	8.76762	8.45385	8.36673
Pde7a	0.000755708	7.77736	7.26631	7.10583	7.48	9.26868	8.77369	8.56763	8.5625
Tbc1d24	0.000283522	5.42075	4.99455	4.86427	5.12127	6.72577	6.48132	6.09336	6.64068
Gda	0.00611937	4.51352	5.10752	6.00684	5.73536	6.69076	6.72281	6.79939	6.68869
Zcrb1	0.00150213	13.8616	13.8582	14.0844	14.7865	15.4967	15.1987	15.7117	15.7179
Sdccag8	0.0119756	6.29967	6.23066	6.45094	4.8111	7.1154	7.43734	7.35235	7.42064
Kcnk13	0.000463433	6.46289	6.21926	6.52366	6.76835	8.06855	7.73847	7.47965	8.22066
C85492	0.000848816	10.7193	11.008	11.2325	11.6495	12.8151	12.3251	12.4028	12.5848
2700089E24Rik	9.10862e-05	11.9064	12.2312	12.0954	12.0312	13.1789	13.279	13.7642	13.5563
Smok3b	0.000842064	7.6438	7.73693	8.00235	8.54439	9.62813	9.24737	9.20255	9.35858
Supt3h	0.00316792	6.99427	7.0192	7.2733	6.24021	8.27421	8.39363	8.62037	7.7454
Mak	1.01263e-05	5.12671	5.07649	4.92891	5.29203	6.67125	6.39894	6.3635	6.49433
Ypel3	0.000730259	12.9419	12.696	12.5126	12.2235	14.2134	14.1392	13.519	14.0057
Dhrs4	0.00733273	7.32249	7.01464	8.22327	8.41536	9.10905	8.95134	9.25016	9.16775
Fam174a	0.000208294	11.0895	11.5107	11.8161	11.3886	12.6708	12.7125	13.0407	12.8823
Nsun6	0.00575719	11.1986	10.862	10.2151	10.9275	12.6798	12.544	11.7203	11.7582
Olfr701	0.00366908	6.2974	5.47615	5.84806	6.67301	7.10267	7.35358	7.55144	7.78164
Rfx8	0.000600751	5.56169	5.41645	4.67497	4.92804	6.46484	6.58866	6.47651	6.54232
Parp6	0.0265022	7.83036	7.66965	8.13626	6.1232	8.43317	9.05237	8.95103	8.81294
Fsd2	0.00719312	9.16818	9.37862	9.94255	8.38047	10.4342	10.5057	10.9361	10.4809
Xylb	0.000158604	5.1396	4.82232	5.42395	4.94413	6.60112	6.63014	6.22031	6.36271
5730409E04Rik	0.00266159	5.95628	7.14928	7.02335	6.49107	8.07617	8.14334	7.88661	7.99559
Rwdd1	4.16855e-06	10.8667	10.8101	11.0416	11.1037	12.1971	12.2904	12.4341	12.3804
4833439L19Rik	0.00105717	13.7715	14.3995	14.4876	14.5646	15.7373	15.27	15.961	15.7317
Osbpl5	0.000449767	8.78658	8.60528	8.73016	9.24827	10.1819	10.6136	10.0135	10.0363
Aplp2	0.00567098	5.90319	6.14391	6.11901	5.19723	6.54407	7.17692	7.55558	7.55306
Camk2g	0.0385838	7.92019	7.79213	8.64588	6.43284	9.74517	8.97034	8.84835	8.69161
Tbc1d19	0.00556591	9.57853	9.38696	10.0247	8.97451	10.2151	10.8007	11.3254	11.0871
Cdadc1	0.00132389	8.61412	8.38086	9.35887	8.74821	9.85789	10.2731	10.3994	10.027
1810024B03Rik	0.005047	5.27537	5.62009	5.51486	5.91127	7.55655	6.17045	7.06573	6.973
Strn4	1.99354e-07	11.5065	11.4478	11.3817	11.5724	12.8948	12.8421	12.7479	12.8671
Eif2ak3	0.0101729	5.46413	5.22808	4.88605	3.93769	6.00885	6.43115	6.5649	5.9527
6430550D23Rik	0.003683	8.30588	8.22859	8.24655	8.9352	9.29205	10.2593	9.46027	10.1457
Nprl2	0.000659519	7.07762	6.9997	7.36412	6.64387	8.6795	8.07747	8.59219	8.17187
Tmem37	0.0095729	5.41967	6.09358	5.77492	6.65159	7.6999	6.81735	7.8399	7.01451
Aars	0.00260236	9.4819	9.50292	10.6003	9.79596	11.4512	11.0926	11.1597	11.1088
Crot	0.00132492	9.48029	9.04479	9.97578	9.87645	10.6434	10.9303	11.1604	11.074
Slc16a6	0.000680926	6.33419	6.58151	6.55773	5.95971	8.07944	7.32548	7.76377	7.68599
Gpr62	0.0149559	6.38706	4.87798	5.04784	5.26149	6.19894	6.67369	6.91584	7.20564
Tmem233	0.000107701	6.80665	7.30661	7.21535	7.38831	8.71866	8.33826	8.51142	8.56732
Olfr810	0.00705112	4.50939	4.70599	5.50748	5.90083	6.35682	6.42236	6.55928	6.69994
Gm597	0.00164998	5.49351	4.88191	5.78394	5.73711	7.22666	6.71507	6.79036	6.57868
Mfn1	0.00298436	8.32406	8.21897	8.52763	7.28141	9.30962	9.53023	9.39573	9.53043
Fbxl4	0.0145075	7.34238	6.96405	7.47573	5.98298	7.69076	8.54242	8.61628	8.31983
Cel	0.0398717	4.49644	4.24261	5.41084	6.45463	6.6988	6.69437	6.42071	6.19107
Tnip1	4.81561e-05	11.414	11.1205	11.095	10.9589	12.6663	12.4461	12.2692	12.6052
Strn4	2.78896e-05	12.3233	12.0356	12.1381	12.0607	13.4378	13.23	13.6236	13.6644
Elavl4	0.000768829	7.9137	7.66278	7.28983	7.91947	9.4711	9.07803	8.76182	8.87077
Mapkapk5	0.000638112	10.6646	10.6503	11.2179	11.4252	12.1624	12.3023	12.4713	12.4177
Plcl2	0.00063312	8.87825	8.79794	9.50447	8.6749	10.1546	10.5312	10.4082	10.1558
Mkl1	0.00815309	6.93608	6.5981	6.69103	7.47724	8.97186	7.65911	7.99523	8.46968
Olfr31	0.0157185	5.60403	5.68949	6.56182	7.28811	7.60457	7.82814	7.4946	7.60656
Lsmd1	0.000207313	10.2187	9.90173	9.91018	9.96555	11.7844	11.2932	11.1012	11.2028
Trip10	0.0344113	8.63628	8.57931	9.03565	6.8429	9.42167	9.61634	9.80398	9.63464
Nrl	0.000198569	4.21669	4.5105	4.50775	4.97932	5.99396	5.98209	5.75745	5.86023
Klra8	0.0164867	4.9575	3.89023	5.69395	5.33225	6.54003	6.21441	6.48055	6.01828
Itga10	0.0104248	8.05002	7.76939	7.32961	8.91237	9.34411	9.1296	9.17612	9.7904
Zdhhc12	0.00377047	7.25034	7.36087	7.40655	8.27183	8.93765	9.3265	8.46942	8.93347
Kcmf1	0.000104667	10.7689	10.3949	10.9131	10.3941	11.9621	11.7651	12.0651	12.0462
Lpar3	0.00349211	6.3806	6.27458	5.18965	5.67733	7.31817	7.06882	7.11091	7.38849
Wfs1	0.000654786	12.2867	12.5732	11.6041	12.1296	13.5101	13.5068	13.3702	13.5695
Sgca	0.000113187	13.8717	13.4954	13.6943	14.1441	15.2187	15.1674	15.2204	14.9605
Zbp1	0.0092474	4.82864	4.41467	4.84169	4.00816	6.52325	5.36298	6.19064	5.36915
Tnfrsf21	0.000974916	10.7337	11.2644	11.4724	10.9242	12.2885	12.1075	12.7851	12.566
Pdc	0.00225404	6.46058	7.38475	7.4979	7.56764	8.68983	8.53706	8.55726	8.46816
Brp44	7.85324e-05	14.3728	14.7687	14.9673	14.9401	16.0707	16.0279	16.1786	16.1069
Mtg1	0.00299143	7.17463	7.18806	7.69512	6.50624	8.28682	8.28132	8.84685	8.48183
Abca3	0.000934504	8.39438	8.50076	7.63057	8.11225	9.71647	9.55605	9.21509	9.48105
BC016495	0.0131022	5.69844	5.61207	5.43775	4.43665	7.16284	5.96428	6.68172	6.70442
Pfkfb3	0.0394025	7.17252	7.86646	9.52296	8.65719	9.61899	9.60811	9.59307	9.72705
Setd8	0.0282992	11.1789	11.2886	10.1883	9.44296	11.5351	12.179	11.6625	12.0475
Plk1s1	0.00142995	8.56814	8.01627	8.7744	8.8247	9.76409	9.5886	10.3014	9.85469
Suds3	0.00732486	7.98472	8.5516	9.30704	8.10698	9.7114	10.254	9.74658	9.5622
Nin	0.000788611	10.556	10.5468	10.4915	10.0586	11.3404	11.6414	12.1908	11.8002
Irf2	0.00199868	6.44228	5.90593	5.87143	6.17781	7.98271	6.9374	7.49232	7.3018
Cdk5rap1	0.00305765	9.77459	9.89082	10.5939	10.8823	11.6409	11.45	11.7844	11.5795
Ap2a1	1.97686e-06	12.4622	12.3771	12.2876	12.1599	13.6965	13.6972	13.5423	13.6622
B2m	5.85888e-06	13.2044	12.9991	13.2686	13.0852	14.6642	14.3871	14.417	14.3995
Ldb3	0.00566916	11.5468	11.5194	11.7422	10.4599	12.9182	12.6406	12.3146	12.7027
Atp8b2	0.0123402	4.9763	4.82963	4.93895	6.16308	7.02859	6.36742	6.72746	6.0855
Pno1	0.000514554	11.1292	11.0351	11.6662	11.2189	12.1758	12.6929	12.7562	12.7235
Tnnt3	1.8754e-05	16.0547	16.0313	16.478	16.0611	17.5019	17.4353	17.5127	17.4715
Olfr769	0.00623874	5.00864	5.34313	5.36572	6.39355	7.06427	6.92448	6.5217	6.89559
Atp8a1	0.000996395	7.27158	7.32511	7.65674	7.05725	9.17532	8.33372	8.61579	8.47898
Trp73	0.0322027	5.29009	5.2889	4.09078	4.93699	6.59659	6.75082	5.08721	6.46173
Pkig	6.72625e-05	8.99019	8.70044	8.71271	8.49311	10.2651	10.0065	9.83293	10.0764
4930453N24Rik	1.07349e-05	13.6929	13.7164	13.8984	14.0594	15.1322	15.0398	15.2552	15.2236
Hoxc10	0.00494346	12.4455	12.8281	11.795	11.5767	13.6229	13.4134	13.2347	13.655
Ctsh	0.019999	8.63315	9.31706	10.0331	8.34163	10.262	10.177	10.9516	10.2144
Ccl24	0.0179771	6.01178	5.73536	7.32548	6.47338	8.16417	7.18847	7.9281	7.54411
Ppp1r2	0.00214122	9.26014	9.60324	10.1323	10.3367	11.0256	11.1045	11.1088	11.3644
Anapc5	0.0195113	9.89901	10.007	10.5621	8.6025	11.1333	11.0195	11.1726	11.0144
AI317395	0.000714847	4.58006	4.50104	4.99776	4.59603	5.58133	6.37578	6.15128	5.83312
G630090E17Rik	0.00605775	8.34476	8.23762	8.40861	9.4018	10.3085	9.57913	9.70617	10.0535
Ppp2r2b	0.00231809	7.64313	7.31623	7.29813	8.10651	9.41944	8.64442	8.6995	8.84835
Arpp21	0.00569855	5.59833	5.75571	4.56971	5.90655	6.65242	6.78141	6.65781	6.98343
D16H22S680E	0.0178705	8.92888	8.18155	8.88972	7.30432	9.29172	9.95254	9.72264	9.58205
Gmfg	0.000183548	6.65587	6.57484	6.20195	6.36423	8.01865	7.87031	7.71147	7.44026
Tcp11l2	0.0089931	9.21993	9.15683	9.9116	8.57016	10.0648	10.277	10.8838	10.8751
Vmn2r54	0.0215024	5.22185	4.04393	4.22469	5.14903	5.89301	6.43312	5.16693	6.38846
Tspan32	0.000203211	5.75286	5.61626	5.94315	5.61935	6.97838	7.46849	6.8827	6.84352
1700034I23Rik	0.00389837	4.29837	4.45309	5.33053	5.05127	6.45866	5.71955	6.14658	6.0444
Skor1	0.0200383	8.64657	8.5202	9.3645	10.3177	10.5004	10.6748	10.4639	10.4389
1700113H08Rik	0.00069376	5.28634	5.60433	5.8677	6.15299	6.88027	7.10371	7.24702	6.90271
Comt	0.0372791	5.30673	5.69699	6.3749	7.16688	7.94552	6.67801	7.63475	7.50841
Bcl11a	0.000502992	8.26815	8.34476	7.9258	8.52379	9.82846	9.79748	9.23083	9.42214
Tfb2m	0.0275319	8.83516	8.57971	9.18206	7.99875	8.8327	10.2255	10.3949	10.3587
Tmx2	0.00136795	10.9746	11.3258	11.4048	12.0306	12.5919	12.6975	12.9492	12.7114
Map4k4	0.0062307	6.57329	7.07813	6.86629	6.07259	8.61224	7.89524	7.58906	7.70509
Kcnk12	0.00878733	6.6252	6.07418	5.50633	6.40042	7.97157	6.82614	7.61113	7.40812
Specc1l	0.00061643	7.88461	7.52143	7.27486	7.89109	9.29448	8.72061	8.76665	9
Kcnk13	0.000311856	6.00639	5.521	5.61569	5.93862	6.99563	7.27413	6.73764	7.27589
Larp1b	0.00239912	10.2175	10.291	11.0576	11.0504	11.7356	11.7711	12.1436	12.1628
Grin2d	0.00021984	5.19665	5.25378	5.41793	4.694	6.43827	6.55336	6.30081	6.46406
Mkks	8.78385e-05	8.76333	8.64657	8.89523	9.1439	10.242	9.89159	10.2286	10.2774
Fam25c	0.0299828	8.58549	8.17073	7.70048	8.00716	10.5238	8.49482	9.22363	9.40862
Srprb	0.00272501	7.05353	6.87354	7.82428	6.91341	8.8824	8.2486	8.3262	8.39109
Fahd2a	0.000102256	9.1904	9.59089	9.46657	9.63508	10.7689	10.7552	10.5157	11.0158
Ehbp1l1	0.000359193	12.3813	11.8472	11.6799	11.7119	13.4081	13.0774	13.1999	13.1061
Grb14	0.0192289	7.30002	7.13906	7.58933	6.01351	7.72515	8.71771	8.52944	8.23993
Lilrb3	0.00170312	8.07329	7.85653	7.36126	8.51226	9.19208	9.22664	9.3009	9.25063
Cbfa2t3	0.00612179	9.90048	9.75346	10.2066	10.903	11.0604	11.8609	11.6842	11.3225
Gtf2h5	0.000382451	8.82781	9.2244	9.44158	9.5545	10.5442	10.3339	10.5904	10.7418
Gsto1	0.00185452	10.0193	10.0368	10.7628	10.7621	11.8951	11.8769	11.3985	11.5724
Zfp217	0.000354792	4.955	4.71672	5.19842	5.48291	6.20477	6.35324	6.41568	6.54003
Il27ra	0.00370039	5.10936	5.65548	5.78622	6.1822	7.35726	6.71414	6.65346	7.16794
Nlrp4b	0.000483761	3.81162	4.11144	3.6554	4.4627	5.37111	5.35219	5.11151	5.36506
Ndufs2	0.0012292	12.1265	12.066	12.9541	12.3311	13.4134	13.655	13.8888	13.6765
Clec4a1	0.000179251	5.34998	5.37468	5.96882	5.67252	6.71094	6.97373	6.95503	6.879
Snx24	0.00642015	5.68507	5.71463	6.31983	5.82749	6.42071	7.09866	7.65911	7.51798
Taf12	0.00320781	11.8378	11.8361	12.0306	12.9423	13.5815	13.273	13.4759	13.4656
Eftud1	0.0016493	6.10356	6.36599	5.86806	5.65153	7.70401	7.08471	7.45341	6.89533
Gfm2	0.000828523	11.0327	11.6195	11.6875	11.9698	12.8706	12.7601	12.7705	13.0563
Znrd1as	0.000422688	11.4884	11.7685	11.7651	12.3201	13.2549	13.0133	13.1844	13.0373
AW146154	0.00322036	6.24368	6.05269	7.22376	6.44757	7.51894	7.80461	7.89122	7.89991
Pigu	0.000356678	9.80364	9.67833	9.9411	9.64348	11.5287	10.8806	10.7933	11.008
Asb8	0.000214635	3.9391	4.46468	4.13679	4.15612	5.17636	5.65956	5.34152	5.66011
Xrcc2	0.00331129	4.76816	4.8114	4.78514	5.84594	6.43056	6.4187	6.14091	6.35744
Kcnk13	0.00707396	6.60063	5.92418	6.22424	6.97562	7.93236	7.14318	7.59932	8.18316
Trpv6	0.000220154	4.65597	4.74932	4.57264	5.01151	6.34147	6.00761	6.07221	5.69914
Klc2	0.00869135	11.4346	12.8339	12.7225	12.582	13.7799	13.5023	13.5582	13.857
Fam100b	0.0239648	7.03598	6.74281	6.53621	6.22303	8.77279	8.21164	6.92283	7.75463
Acp2	2.46851e-05	7.1022	7.50687	7.57596	7.39775	8.59385	8.76734	8.6633	8.68214
Tmprss4	0.00621693	5.82947	6.23743	6.15608	6.81783	7.40731	8.19841	7.09888	7.45982
Atp2a3	0.0117247	6.62791	6.32925	6.2028	7.43029	8.30187	8.16744	7.97199	7.27237
Smpd4	0.000630845	13.2436	12.6043	12.6406	13.1466	14.2685	13.9513	14.0991	14.436
Sra1	0.0201973	8.52469	8.40636	9.12157	9.62625	10.3355	9.452	10.8751	10.1326
Spinkl	0.00771313	4.78514	4.87449	5.4856	5.2847	6.32876	7.16955	6.18853	5.85614
Vps25	0.000111094	8.21476	8.28459	8.61412	8.11799	9.60651	9.74744	9.6741	9.31522
Ubxn2a	0.000482299	10.9331	11.0521	11.3978	11.7284	12.5085	12.4747	12.5314	12.7067
Cdhr5	0.00395201	6.58253	6.58946	7.10895	7.61329	8.02571	8.45892	8.00297	8.5028
Dym	0.000874824	13.5058	13.4819	13.7322	14.3697	15.0819	15.0491	15.0752	14.977
2810422O20Rik	0.00564279	9.12471	9.14878	9.39271	10.2485	11.1187	10.5809	10.4517	10.8554
Tpst1	0.0253531	8.18242	8.09732	9.69632	9.29172	9.82888	10.317	10.4089	9.8044
Bckdk	0.0388976	9.3779	9.3718	9.92294	7.82454	9.89389	10.6351	10.526	10.526
Iscu	0.00544114	13.3024	13.5045	13.857	14.6216	15.0383	14.9542	15.0734	15.3003
Drap1	5.21603e-05	14.9542	14.9322	15.0081	15.3259	16.378	16.0737	16.4328	16.4146
Nrip2	0.00157018	13.0563	12.8125	12.2911	12.5495	14.1473	14.1422	13.4624	14.0355
Pon2	0.0137441	7.48403	7.44553	8.12946	7.5796	8.01281	8.92213	9.56552	9.21327
Slc6a9	0.000433818	4.26015	4.03627	4.54342	4.0515	5.60245	5.66478	5.07839	5.61787
Slc35e1	0.0134367	6.45406	6.33596	7.80997	6.63099	8.26559	8.16901	7.66931	8.19551
Pias3	0.000966701	7.34707	6.91347	6.76478	7.64993	8.56579	8.2801	8.46015	8.42735
Sp6	0.0479171	5.14616	4.22392	5.0771	5.77751	6.4517	5.64893	5.78803	7.39222
Ddrgk1	0.00323669	9.36219	8.98681	9.51931	8.4152	10.4771	10.214	10.5474	10.1002
Crybb1	0.000518239	6.72023	6.47554	6.20166	5.96928	7.79134	7.61029	7.35329	7.66627
Nfasc	0.00639132	7.69076	6.61786	7.39577	7.88749	8.83516	8.2969	8.87183	8.64072
Tmem66	0.0183329	9.24545	9.23453	9.77035	8.17596	9.94255	10.1323	10.5364	10.8659
Pou2f2	0.00057394	9.80023	9.31104	9.18816	9.87581	10.9828	10.8021	10.5893	10.851
Hist1h4k	0.00382891	7.70873	7.64993	6.9904	6.81561	8.96829	8.57226	8.21569	8.45409
Gstt1	0.000245492	7.47246	7.35173	7.65478	7.70553	8.87453	8.9497	9.01292	8.39286
Celsr1	0.000560002	6.5476	6.72008	6.80798	7.20772	8.06406	8.34639	7.7388	8.17778
Npvf	0.0344481	7.75971	7.28546	7.34314	8.89441	9.56719	8.99335	8.34602	9.41813
Atp6v1d	0.00260923	9.31282	9.23107	10.1294	9.36041	10.4089	10.6544	11.0511	10.96
Igf2	0.00105488	11.0786	10.9424	10.4552	10.2446	12.0868	11.793	12.0734	11.8048
Bola1	0.00482999	7.70997	7.98722	8.20784	8.75878	9.90657	9.4864	9.03038	9.27744
Tubd1	0.0136313	5.48611	5.73279	6.57558	6.98848	7.36466	7.31165	7.41131	7.72699
Trim24	0.0172875	5.86585	6.0496	6.44202	5.73864	6.26699	7.46612	7.91825	7.47626
Ctss	0.0164928	8.23983	7.99919	9.16258	8.57069	9.07635	9.73719	10.4765	9.71044
Eif2ak4	0.00158112	6.1171	5.74001	6.14515	6.80944	7.53268	7.59217	7.34441	7.36957
Mlf1	0.000373905	13.7979	13.8047	13.986	13.3608	14.8893	14.7327	15.0983	15.253
Btla	0.000139803	6.28818	6.26603	6.48055	6.82784	7.54896	7.86695	7.68776	7.78
Myo19	0.00398332	5.34028	5.4412	5.5451	6.41906	7.07762	7.01232	6.57316	7.10288
Heatr7b1	0.0125959	5.21837	5.49339	5.92151	6.7393	7.44209	6.84937	6.94262	7.15876
Golph3	0.0359702	8.22902	10.1694	9.97993	9.97386	10.5809	10.791	11.0021	10.9976
1810046J19Rik	0.00337625	12.01	12.3401	12.7027	13.2549	13.7574	13.8599	13.8506	13.8582
Grb7	0.00785407	4.09331	4.80804	5.41349	5.13979	6.42312	5.89021	6.30986	5.84594
Osbpl9	0.0321136	7.06124	7.17104	7.30137	5.86854	7.41131	7.78535	8.74579	8.47411
BC004004	0.0086375	7.08793	7.15204	8.10224	6.58372	8.32461	8.65441	8.37162	8.58587
P2ry1	0.00133137	7.03579	7.61381	7.76073	7.78305	8.4917	9.15576	8.81161	8.74485
Dpcd	0.000597754	7.22585	6.97562	7.12354	6.53067	8.52968	7.98669	8.16485	8.18417
Plec	0.00118453	7.50948	7.54346	7.19706	8.15693	8.9352	8.74966	8.68619	9.04177
Zbtb46	6.02196e-05	6.59551	6.7961	6.59057	7.00053	8.01141	8.15259	7.77492	8.0464
2410131K14Rik	0.0368319	6.81815	6.81895	7.75678	8.0349	9.30837	7.66079	8.68453	8.77279
Ahi1	0.00244694	4.71521	4.9752	5.09629	5.80839	6.31653	6.65597	6.35324	6.26643
2310042D19Rik	0.0208611	8.63141	9.05701	9.65941	7.97811	9.55667	10.4599	10.113	10.1933
Gm5591	0.0071536	4.8013	4.25543	4.64784	5.62496	6.42968	6.03278	5.99428	5.86883
Zfp541	0.00507551	3.93858	3.61697	4.04387	4.24401	5.3315	5.69431	4.4756	5.33729
Pdcd6ip	0.000145424	10.8358	10.3685	10.3002	10.5188	11.9716	11.6035	11.6296	11.811
Ldb3	0.00584076	13.7539	13.777	14.398	13.0226	15.253	14.8064	15.0247	14.8573
Tmem229b	0.000485979	13.1574	12.4872	12.6352	12.7562	14.2004	14.134	13.692	13.998
BC031353	0.00283345	10.8643	10.7818	10.8438	11.6705	12.5695	12.054	12.0149	12.5085
Slc6a20a	0.00189852	6.96553	6.92998	7.04325	7.69394	7.99845	8.74579	8.44635	8.42638
Nkx2-2	0.00521613	8.42677	8.03873	8.05088	8.66599	9.91709	9.89389	8.85566	9.4992
Nox1	0.0263015	5.13965	5.05912	4.33362	4.48899	5.05596	6.78289	5.79755	6.36392
8430406I07Rik	0.0058606	5.80709	5.54668	6.38846	5.16045	6.61685	7.2697	6.83278	7.16164
BC006779	0.0112772	6.8643	7.63441	8.47338	8.04198	9.0453	9.09187	8.92656	8.92622
Hic1	0.0011578	5.44342	5.59952	5.42422	5.72243	7.05135	6.51096	6.38446	7.2178
Thap3	0.00468398	8.9135	8.74713	8.30495	9.31768	10.2758	10.3355	9.50346	10.1316
Ghr	0.000191111	5.3254	5.49409	5.58277	5.97303	6.76519	6.67553	6.92932	6.96388
2410075B13Rik	0.000280497	13.2809	13.0563	13.1528	13.4831	14.3027	14.8509	14.2549	14.5219
Map2k2	0.00367376	9.88598	9.87778	10.1725	10.8188	11.8518	11.1338	11.3031	11.4183
Olfr68	0.0232689	4.11789	4.46525	5.47039	5.83769	6.11632	6.1923	6.20066	6.33002
Pdf	0.00216085	9.59364	9.95575	10.4779	10.5836	11.3668	11.2205	11.5438	11.4224
Gstm5	4.37165e-05	13.0863	12.8802	13.1854	13.4232	14.3437	14.3078	14.4581	14.4055
Hrsp12	0.00240233	7.3067	6.99069	6.43133	6.42602	7.94868	7.91735	8.36059	7.86307
Trappc9	0.00183618	5.12817	5.26781	5.55438	6.14652	6.79203	6.87156	6.59762	6.76883
Dync1i2	0.00865935	6.76716	6.78747	5.66882	5.91849	7.8946	7.39332	7.22487	7.56219
Fam151a	0.00302531	7.36399	7.32851	8.06453	8.17979	9.29779	9.01083	8.73465	8.82587
Idh3b	0.00377646	14.1023	14.18	15.0919	14.345	15.2347	15.8534	15.7218	15.8414
Nol12	0.0229843	5.55728	5.67621	6.28107	6.0444	6.02792	7.49837	7.63916	7.3221
Thsd1	0.0024185	5.32011	6.19574	5.94886	5.57595	7.34164	6.72906	6.75334	7.13733
Zfp641	0.0394801	7.48256	7.39989	9.12518	7.23776	8.6749	9.00497	9.45618	9.02904
Psme3	1.98575e-05	10.2126	10.1867	10.5211	10.5214	11.5616	11.4938	11.6937	11.6119
Fbxo8	0.0251218	8.58006	8.5639	9.06106	7.86084	8.80978	9.80861	10.3673	9.99591
Casp1	0.00934676	6.61357	6.0101	7.31268	6.38737	7.95697	7.6602	8.21548	7.40089
Gm561	0.000623043	13.3561	13.4121	13.4859	14.0716	15.0053	14.8941	14.5926	14.7434
Tmem177	0.0139201	9.46703	9.03623	10.0368	10.6581	11.2028	10.9167	11.0085	10.9773
Zdhhc19	0.000904004	4.89752	4.79436	4.78535	5.42674	6.46775	6.32987	5.85357	6.15772
Gng12	0.00420136	5.18232	4.60607	4.86004	4.28807	6.47183	6.01673	5.82033	5.53229
Smok3a	0.00823068	8.48893	8.14168	7.84685	9.08303	10.0802	9.6601	9.43163	9.29323
Nbea	0.0170807	5.11613	6.05608	6.40656	6.74787	7.60231	6.99577	7.21091	7.42098
Ctsb	0.00753942	11.8951	11.6842	12.5622	12.9684	13.7417	13.3086	13.5201	13.4417
Gstp1	0.000142047	15.9363	15.495	15.5264	15.9424	17.1553	16.9498	16.8362	16.86
BC005624	3.71085e-05	9.04055	9.00946	9.49269	9.18435	10.3785	10.4116	10.3597	10.4749
Chrna5	0.0201221	5.39892	5.41427	6.41659	6.44883	7.10193	6.48389	7.70537	7.28292
Olfr857	0.00157119	4.19471	4.73427	4.98483	5.20317	6.14658	5.98878	5.87871	5.99547
Clstn3	9.17076e-05	6.4341	6.31226	6.22997	6.53011	7.82734	7.76194	7.44642	7.36146
Lrrc51	0.000693404	6.53315	7.15803	6.48782	7.08935	7.83116	8.1323	8.10957	8.0724
Tesc	0.00114723	5.16881	4.80384	5.26613	4.99205	6.7779	6.0412	5.96672	6.32053
Hsd17b4	0.00171479	10.7654	10.531	11.5303	10.666	12.175	12.0342	12.0327	12.125
Neu3	0.00529128	6.98278	7.45154	7.71364	8.22953	9.10942	8.53163	8.80563	8.8044
Shc1	0.00958446	8.04321	7.12472	7.7862	8.38465	9.47496	8.84685	8.64968	9.23818
Gnl3l	0.0187072	5.18759	6.06509	5.70593	6.91515	7.34588	6.85096	7.22544	7.3213
Dpp7	0.00620138	7.54934	7.11693	8.14886	6.97887	8.50997	9.05305	8.63568	8.46493
Gstm1	0.00422982	9.0833	8.99335	9.63281	8.59346	10.6539	10.4935	9.93836	10.0856
Arrdc3	0.00606442	5.34188	5.77887	5.67012	4.71551	6.55437	6.76537	6.91816	6.13324
Nudt19	0.000262987	8.77117	8.92455	9.22264	9.4394	10.4234	10.2061	10.2201	10.3718
Mfap3	0.00263102	7.06474	6.83648	7.31454	7.87431	8.54689	8.51774	8.19437	8.69031
Gstm3	0.00536934	9.29004	9.19604	9.53986	8.49447	10.7071	10.5893	10.0736	10.0089
Dnajb9	0.00231457	12.681	12.8612	12.5869	11.8525	13.4553	13.8756	13.8061	13.7022
Ccr7	0.000591882	7.70457	7.45805	8.08577	8.24237	9.09187	8.95834	9.11451	9.18296
Klra2	0.00469964	9.34886	9.35592	9.38231	10.1652	10.4603	11.0327	10.4368	11.1734
Serpina3i	0.00144359	4.68256	4.61307	4.65263	5.41047	5.90565	5.86174	6.32303	6.11782
Naa16	0.0257102	6.8625	6.4171	6.84474	5.31765	7.12472	7.37705	7.8355	7.95419
Rbm20	0.0183019	6.07211	5.85011	6.04972	7.45439	7.67511	7.72126	7.39793	7.48081
Tepp	0.000536696	7.12153	6.92001	7.26146	7.65981	8.6085	8.60096	8.24613	8.35198
Cdadc1	0.00198717	6.6508	6.35846	6.96879	7.26312	7.65674	8.19076	8.17778	8.06038
Akr1b3	0.00142004	15.0098	15.3081	15.7344	15.9511	16.7299	16.562	16.7844	16.7696
Tpm1	0.00664681	7.57397	7.2725	7.17324	6.77599	9.14054	8.06234	8.29156	8.14208
Cog7	0.00735103	7.34638	7.23352	7.59908	6.47146	7.87885	8.68335	8.62006	8.30659
0610011F06Rik	0.00121587	12.1783	12.4293	12.2335	12.9783	13.666	13.7949	13.3663	13.8248
Tmem150a	0.00198639	12.3804	12.1049	12.9458	12.9778	13.9965	13.5815	13.8206	13.8415
Grap	0.0183217	10.0552	9.95871	10.5821	11.3752	12.2483	11.4277	11.461	11.6649
Ensa	0.00242527	9.99658	9.68972	10.403	10.6239	11.4642	11.0256	11.5139	11.5351
Fbxo30	0.00895037	7.52343	6.9246	6.79633	7.27637	8.96735	8.51408	7.68505	8.17955
Fdx1	6.64177e-05	12.3923	12.4161	12.8183	12.7339	13.6858	13.961	13.777	13.7605
Trem1	0.00535359	7.23999	7.23999	8.16966	8.15925	8.7913	8.87369	8.77986	9.18742
Rsph1	0.00166725	6.37149	5.81984	6.15221	6.4981	7.61582	6.96461	7.71293	7.37051
Epb4.1l2	0.00294345	7.32331	7.24152	6.82283	6.57815	8.71888	8.00173	7.94749	8.11896
Plekhf1	0.00391591	10.8545	11.1162	11.4756	12.01	12.8192	12.565	12.4574	12.435
Snta1	0.00251095	12.5495	12.3337	12.6708	11.9091	14.0802	13.4359	13.2871	13.4782
Phb	0.000166738	10.8272	10.7981	10.9524	10.3297	12.0592	11.9528	11.8345	11.8765
Endog	0.0232516	10.862	11.1507	10.2338	11.9098	12.5637	12.1726	11.7234	12.5114
Depdc7	0.000381582	7.13093	6.76787	7.07318	6.53028	8.05294	7.9137	8.34736	8.00098
Stxbp4	0.0180532	6.8576	7.00917	7.66442	5.99377	8.31461	7.99719	8.31132	7.71119
Erv3	0.0246814	5.44484	4.98887	4.75384	6.12181	7.18587	6.2903	5.93925	6.70289
Pink1	0.00050523	14.4789	14.3195	14.9097	14.5026	15.9796	15.8057	15.3969	15.8362
Syn3	0.00377126	4.68514	4.82757	4.84266	5.17523	6.49868	6.43074	5.46273	5.94603
Psg18	0.000853853	5.44768	5.07303	4.85766	5.70951	6.51084	6.58036	6.36463	6.43827
2210021J22Rik	0.00818675	8.06999	7.62992	7.20889	7.78872	9.49992	8.9053	8.26732	8.82954
Trmt112	0.00358797	5.97891	6.13484	5.57112	5.12495	6.77454	7.19514	6.6229	7.02166
Timm8b	0.00371798	14.116	14.3243	14.2549	15.2174	15.7834	15.4584	15.7677	15.7035
Frat1	0.00170061	9.98258	9.82918	10.0745	10.7256	11.5962	11.4048	11.0976	11.3101
Egln1	0.00151289	10.4116	10.3549	10.8842	10.1316	11.1975	11.7739	11.7647	11.8386
2310046K01Rik	0.0268505	7.97889	7.71278	6.49978	7.20012	8.92177	8.74919	7.80703	8.70153
Gm6710	0.0108552	10.2774	10.5714	11.5398	10.7692	11.5461	12.1641	12.4055	11.8299
Parp9	0.0324011	5.75268	5.92104	7.43194	5.84233	7.08582	7.30773	7.86084	7.48119
Cd72	0.00121241	8.40904	8.32799	8.13586	8.75727	9.73838	9.97617	9.221	9.48064
Cript	0.00284069	11.4367	11.1678	11.5231	12.2867	12.941	12.6858	12.8221	12.7452
Spcs2	0.00361277	8.85705	8.72808	9.11101	9.86879	10.3458	10.4451	10.2463	10.3076
Bola3	0.00212262	14.1785	14.1654	14.4948	15.0963	15.7152	15.4837	15.6454	15.8698
Dbndd1	0.0302321	6.38535	6.4341	6.75733	7.79946	8.60614	7.49429	7.68737	8.36495
1810013L24Rik	2.54093e-05	8.38971	8.61313	8.75903	8.51662	9.67436	9.63093	9.8219	9.92611
Olfr362	0.0293072	7.92556	7.55796	7.50263	9.07298	9.45618	9.55826	8.63801	9.18002
Cebpg	0.0139366	7.78497	8.02951	9.30512	8.1803	9.71186	9.33067	9.59638	9.42862
Olfr652	0.00114884	4.23928	4.48472	4.18941	4.62014	5.95386	5.58596	5.66539	5.0957
Tex13	0.00321969	6.00505	5.35255	5.66199	6.34573	7.33385	6.70657	6.96967	7.12238
Mrps18a	0.00186396	11.1755	10.897	11.212	11.1127	12.8723	12.1562	11.8494	12.2848
H2-Q7	0.0397166	5.9846	5.36915	4.40417	4.26674	6.78778	5.98677	6.08967	5.91997
Nmb	0.00678461	10.7802	10.7802	10.7313	11.0361	12.7851	11.4165	11.8404	12.0451
Oas2	0.0145666	4.39521	4.42104	4.96547	5.8046	6.12701	5.74409	6.20635	6.2683
Hnrnpf	0.0120529	9.52911	9.2575	8.80843	8.19167	9.66247	10.3492	10.3601	10.1729
Twsg1	0.00711534	7.48499	6.81264	6.37277	7.02358	7.62344	8.50076	8.0525	8.27494
Spn	0.00352666	7.4838	7.33728	7.25816	7.61071	9.18543	7.99613	8.58549	8.6791
Olfr1083	0.000279999	6.03315	6.17675	6.21498	6.49048	7.5978	7.20772	7.19731	7.66822
Irs3	0.00545411	7.26412	7.97133	8.44676	8.10788	8.81098	9.40578	9.06208	9.25978
Eif3j	0.0214677	10.7196	10.4797	10.052	9.15153	10.7842	11.4057	11.5098	11.45
Dirc2	0.0182952	8.33778	8.33847	8.8545	7.56269	8.89107	9.19025	10.0156	9.74102
Prss44	0.00886645	4.09526	3.76008	3.74387	4.71214	5.84221	4.83391	5.09887	5.27823
Trim13	0.00320999	7.19888	7.18496	7.32043	8.00604	8.54094	9.0738	8.4054	8.42948
Ctla2b	0.00430045	7.48034	7.77788	8.19772	8.49979	9.54853	8.89494	9.03415	9.2139
Vmn2r90	0.00335261	10.5979	10.1785	9.97442	11.0753	11.5297	11.823	11.6238	11.5798
Phlda2	0.00208745	5.31951	5.24618	5.14225	5.9116	6.97507	6.67473	6.33387	6.36608
Ppfia3	0.00672812	5.6993	5.65972	5.83769	6.7094	7.46274	6.89632	7.39074	6.8861
Fam150b	0.00714353	4.92842	4.11054	4.54267	4.23834	6.00774	4.95449	5.80365	5.78257
Plod2	0.000303734	9.60834	9.57382	9.10232	9.32183	10.7346	10.7938	10.3785	10.4248
Ocln	0.0134081	5.17813	5.12331	5.07957	6.25136	7.15722	6.45323	6.43133	6.31399
Tspan17	0.00631227	7.32785	7.42415	8.51226	8.11344	9.11451	8.89625	9.09422	8.99556
Slc25a26	0.00195289	6.46445	6.66447	7.10837	6.73693	7.82282	7.48568	8.34476	8.04249
Vti1b	0.000142839	10.4523	10.1008	10.6044	10.3814	11.4639	11.4473	11.8304	11.5185
C1qtnf5	0.000431077	4.97166	4.68587	4.97494	5.36171	6.16499	6.45391	6.07969	6.01567
Prss39	0.00021075	5.9829	5.75827	6.20491	5.96672	7.22114	7.46253	6.98278	6.96569
Nfatc1	0.000504983	8.66272	8.89767	8.64379	8.16773	9.65354	9.93534	9.60772	9.89418
Olfr704	0.00671024	7.85382	7.80461	8.0349	8.83245	9.58579	9.4718	8.8327	9.35297
Mrpl15	0.000851127	4.68245	4.66555	5.17823	5.11759	6.37754	5.95344	6.23925	5.78779
Prdx1	0.000977315	14.1292	14.0421	14.2872	13.6004	14.862	15.4967	15.2447	15.1674
Mink1	0.00185952	11.7786	11.6376	11.2213	11.5787	12.7972	13.2214	12.332	12.5771
Olfr1373	0.00210665	6.66406	7.1056	7.47016	7.6724	8.3425	8.29462	8.439	8.54633
2810453I06Rik	0.00278216	7.71293	7.01938	6.59748	7.26284	8.41165	8.24918	8.18853	8.45322
Oxct2b	0.0110482	6.18655	7.33975	7.05046	6.94905	7.9281	8.66781	7.68149	7.95761
Csn1s2b	0.00410159	5.71741	5.69617	5.6247	6.23199	6.8259	7.58658	6.5392	7.02763
Speg	0.0116959	4.49258	4.60341	4.66928	5.34285	6.48872	5.40921	5.58888	6.32987
Dnajc15	0.000370374	13.7855	14.0594	13.8061	14.4402	15.3688	15.1527	15.084	15.1943
Sardh	0.0242316	4.41543	4.27534	4.81573	5.95687	6.25404	5.9804	5.80762	6.12891
Tmem85	0.00104657	11.6023	11.3874	11.7795	11.7651	13.1504	12.3458	13.0079	12.7365
Zmat5	0.000662496	10.2731	10.156	9.88316	10.6214	11.7019	11.3065	11.2624	11.3684
Hap1	0.00845241	8.20643	8.19665	7.80679	9.17431	9.64417	9.62174	9.2509	9.57206
Lgals3bp	0.0195541	11.4393	10.812	11.6182	12.4214	13.1471	12.3221	12.7355	12.7899
Acr	0.0068492	8.03514	6.97406	6.92068	7.26496	8.08931	8.46197	8.66781	8.67842
Tmem120a	0.00114172	9.52954	9.34584	9.48795	8.8107	10.6757	10.5867	10.1443	10.4695
Mad2l2	0.000915627	11.9341	12.0832	12.3229	12.7427	13.6403	13.3482	13.5101	13.285
4932412H11Rik	0.00071667	7.03871	6.52843	7.26816	7.23181	8.19593	8.07129	8.10412	8.39156
Nkx6-2	0.00168334	5.04355	4.88098	4.57718	4.24035	6.22107	5.79255	5.7888	5.63109
Psen2	0.0112219	4.90928	4.73618	4.73071	5.6745	6.39224	6.6243	5.53308	6.19142
Fam65b	0.00194129	9.20489	9.66497	9.61572	9.87853	10.6483	11.1142	10.3297	10.9582
Tmem126a	0.000564622	13.9599	13.9944	14.0148	14.5165	15.3889	15.0903	15.5773	15.1122
Pus10	0.00450159	7.21208	7.22351	7.67531	8.32857	8.69813	8.86411	8.77091	8.7834
Abcg2	0.00136031	9.90487	9.63434	10.2444	9.4767	10.962	10.8141	11.3365	10.8218
Upp1	0.0112727	6.38859	6.61965	7.00415	7.57892	8.23618	7.65157	7.85915	8.51662
Tnfaip3	0.0113788	5.23055	4.98165	4.78205	6.14803	6.73787	6.37666	6.17553	6.51929
Cdkn1a	2.69398e-05	5.42009	5.39165	5.65337	5.32774	6.56723	6.80244	6.45206	6.63728
Gjb3	0.00511897	5.82269	6.03549	5.87132	6.08278	7.42323	7.70442	6.62693	6.72023
Zfp516	0.00763769	5.4236	5.26698	6.22303	6.35809	7.05972	7.11429	6.66777	7.08526
Ahsa1	0.00293419	11.2779	11.0409	11.9652	11.0429	12.1956	12.5398	12.6539	12.5896
Map3k13	0.0079091	9.06598	8.81409	9.53686	9.93982	10.1522	10.3036	10.7839	10.7689
Alpk2	0.00343703	12.4214	12.7331	13.4716	13.2711	14.1785	14.283	13.9944	14.0929
Med15	0.0166602	6.87123	6.68856	7.21208	8.10173	8.66249	8.08755	8.66521	8.10983
1110004E09Rik	0.00131532	9.5658	9.34436	9.82486	10.2369	11.1083	10.8795	10.7498	10.8842
Timm17a	2.6872e-06	13.5236	13.4522	13.2593	13.3222	14.4537	14.5767	14.5952	14.5802
Gm6484	0.00449308	4.24643	4.14644	5.06759	4.7921	6.01729	5.684	5.34368	5.8489
Grem2	0.000578458	10.1093	10.6251	10.749	10.7158	11.632	11.9716	11.5445	11.6875
Crcp	0.000344663	6.41568	6.3733	6.63886	6.34168	7.28669	7.63865	7.97421	7.49911
Fbxo6	0.0425856	6.32474	6.07602	6.05531	4.4218	6.82506	7.03894	6.58355	7.05501
Cd8a	0.00108805	5.24352	5.23753	5.55663	5.94365	6.59892	6.93805	6.6207	6.4404
Faf1	0.0292109	9.09035	8.93818	9.32701	7.65157	9.55417	9.80827	10.277	9.98258
Apobec1	0.0111453	4.57582	4.19693	4.74772	5.58535	5.64645	6.02667	6.22671	5.82033
1700112E06Rik	0.000306496	6.78888	6.84602	7.10511	7.25778	8.21265	8.40747	8.10824	7.88243
Grin1	0.00287678	6.43023	7.16904	6.79539	7.00517	7.78135	8.05747	8.48028	7.69339
Tas2r134	0.0274506	4.92111	4.20903	3.86532	4.88593	5.43926	6.02379	4.85418	6.17421
Pdk2	0.00259551	13.8898	14.0464	14.7559	14.766	15.5814	15.5211	15.4381	15.5244
1110034G24Rik	3.72936e-05	8.59527	8.6639	8.77938	8.47671	9.61368	10.0115	9.69913	9.79105
Tmem192	0.000582432	8.82436	8.66781	8.38795	8.97555	10.2012	9.62596	9.81201	9.81603
Cyfip1	0.00140971	6.21587	5.74485	6.39894	6.14813	7.40714	7.56746	6.8529	7.2774
Serpina3g	0.00508105	7.59244	7.37069	7.11132	8.00774	8.85494	8.67434	9.0047	8.14363
2700078E11Rik	0.000259646	6.36028	6.11851	6.8072	6.48766	7.52682	7.51046	7.63604	7.69479
2810453I06Rik	0.0405766	7.94086	7.56927	7.08181	5.9302	8.11074	8.28347	8.39438	8.32496
Itgb1bp1	0.00114415	9.07635	8.86435	9.64417	9.60006	10.5543	10.3647	10.4512	10.4037
Klri2	0.000196442	8.17373	8.61224	8.46713	8.43464	9.33067	9.81963	9.4535	9.67193
B3galt1	0.00630239	8.23403	8.65796	7.70682	8.00404	9.10659	9.87931	9.11768	9.08565
Cutc	0.00243499	7.56117	7.26472	8.01507	8.11524	8.69778	8.6914	9.14271	9.00497
Cutc	3.93526e-05	8.18923	8.11161	8.38746	8.44028	9.25607	9.61202	9.41556	9.42437
0610040J01Rik	0.0453776	7.81368	7.91232	8.04271	7.86718	10.3859	8.78983	8.64708	8.39083
Mtss1	0.000792529	10.0186	10.2301	9.61318	9.86665	11.2156	11.3662	10.921	10.8021
Mfap3	0.00216009	8.04787	7.98271	7.89139	8.56557	9.25353	9.4767	8.80692	9.5231
Olfr123	0.000248408	7.32851	7.4542	6.91838	7.56803	8.44604	8.5851	8.42239	8.38795
Cetn2	0.00607125	9.14793	9.34103	9.66044	8.9836	9.8044	10.3256	10.8313	10.7386
Cpne8	0.00350367	9.29019	9.09693	9.30241	10.1348	10.6375	10.8043	10.4132	10.5348
Omp	0.0124932	4.44116	4.3252	4.51867	4.78007	6.07085	4.93646	5.35615	6.26037
5330437I02Rik	0.0166386	3.87604	4.02583	4.43103	5.23599	5.35356	5.91739	5.67801	5.1784
Rbmxl2	0.0158371	7.57817	7.49716	7.84365	7.45412	9.68801	8.2192	8.65278	8.36999
Ndufa6	4.32806e-05	15.4185	15.3476	15.6732	15.6385	16.6774	16.8006	16.4564	16.6997
Fam100a	0.00135189	12.6966	12.422	12.1475	12.9838	13.8917	13.5236	13.5591	13.8306
Pcdh12	0.00635361	5.91447	5.88064	5.32705	5.27499	7.34543	6.70631	6.57558	6.32433
Fam118b	0.0416686	7.50337	7.87001	8.87914	9.27863	9.71012	9.12315	9.7456	9.50292
Idh3g	0.00465675	14.0623	13.6295	14.5977	14.7007	15.2942	15.2288	15.5283	15.4871
Liph	0.0153598	4.68386	4.92527	4.65311	6.04574	6.06153	6.44498	6.19816	6.14687
Mapk1ip1	0.001285	7.09537	6.87466	7.42585	6.83547	8.53612	8.0134	8.33105	7.8918
Gbp2	0.000678491	6.90224	7.13398	7.72391	7.25152	8.30659	8.38834	8.48786	8.36889
Apoo	0.000300613	14.4996	14.4755	14.8079	15.0081	15.8724	15.5902	15.9463	15.9198
Rfesd	0.00155348	8.90088	9.00299	9.61089	8.95198	10.3	10.4264	10.3903	9.88757
Samd9l	0.0284058	9.99486	10.2221	11.2414	11.5293	11.7868	11.6402	12.2101	11.8869
Tgif2lx1	0.0151376	5.69094	5.46413	5.73057	6.57261	6.32433	7.14544	7.39913	7.12414
Cdadc1	0.000697166	5.54057	5.3303	5.38366	5.63859	6.88494	6.87013	6.22722	6.44195
1810041L15Rik	0.000333104	5.16952	5.74268	5.46286	5.75202	6.59569	6.87373	6.59512	6.59207
Rangap1	0.00157549	6.08566	5.91262	5.65394	6.37202	7.55488	7.0743	6.91964	7.0043
Snph	0.00639157	6.77158	6.99447	7.28784	7.70509	8.84531	8.23062	7.94421	8.26545
Ap4s1	3.44505e-06	11.2908	11.3139	11.3235	11.2162	12.4161	12.6008	12.3352	12.3146
Manba	0.0110345	6.22243	5.87485	5.75987	6.15926	7.89961	7.25687	6.79554	6.58423
Pik3r5	0.0282566	6.92706	7.87885	8.78151	7.49219	8.92142	9.02267	8.77756	8.87725
Cyp7a1	0.0128484	6.04406	5.71146	4.5875	5.29061	6.48471	6.70207	6.35953	6.60309
Adcyap1r1	0.00235057	10.0886	9.57807	10.5137	10.4722	11.4346	11.2308	11.3124	11.1898
Gprc6a	0.00444588	5.7825	5.77004	5.71564	6.63356	7.4537	7.07666	6.83352	7.04866
2900010M23Rik	0.00217693	14.024	13.8329	13.5257	13.2415	15.1233	14.8079	14.7482	14.4537
Prps1	2.13509e-05	11.7295	12.0395	12.1451	12.0127	13.0117	13.1336	13.129	13.16
Cox7b	0.0434776	9.71431	9.54502	10.0583	11.4735	11.2988	11.4813	11.2762	11.2405
Adh4	0.0355848	4.16533	4.40972	5.06911	5.89021	6.44596	5.78479	5.77175	6.03479
Rpp30	0.00482811	10.2097	9.74899	10.6477	10.9215	11.5377	11.4361	11.5779	11.4787
Vmn2r21	0.0113575	4.95972	5.48385	6.24031	6.13642	6.5885	6.92577	6.99638	6.81174
Gde1	1.63653e-05	9.9411	9.93486	10.2891	10.0178	11.2644	11.1794	11.1403	11.1003
Shisa7	0.0013789	5.32152	5.51712	5.55449	5.88794	7.07145	6.77736	6.28543	6.64813
Gnb5	0.00567806	7.66406	7.76073	8.64323	7.90253	8.70639	9.27552	9.0995	9.3843
Mfsd7c	0.010482	4.22655	4.49613	5.53883	4.6358	5.81327	6.12412	5.57134	5.88336
Atp6v0e2	0.00909739	11.7085	12.1896	12.6539	13.0487	13.6455	13.3471	13.5599	13.5415
Gm514	0.0287075	4.46143	4.21114	3.87989	5.16111	6.33292	5.3151	5.00825	5.55016
Caly	0.00410999	9.3348	9.13176	9.46528	10.2227	10.6713	10.586	10.5221	10.8653
Ctsd	0.00267093	14.7544	14.6334	13.8941	14.699	15.6279	15.6903	15.323	15.8273
Gm962	0.00172363	9.49181	9.23156	9.28207	10.0268	10.9309	10.4771	10.5739	10.5312
Gstp2	0.00190735	16.1674	15.5013	15.5013	16.2091	17.1915	16.872	16.86	16.9353
0610037P05Rik	0.0469687	8.12288	8.33425	9.25016	7.90569	8.59069	9.79552	10.1776	9.52758
Ndufb5	1.88557e-05	15.2244	15.3619	15.5059	15.5962	16.4357	16.6249	16.5114	16.5934
Pxmp2	0.029684	8.85778	9.09322	10.0557	10.5177	10.8173	10.687	10.6955	10.8016
BC030307	0.00217168	6.00306	6.24979	5.84469	6.76939	7.54301	7.14004	7.34387	7.31537
Mrpl14	0.000971812	13.2094	13.3748	13.4837	14.0004	14.7168	14.7359	14.4119	14.6764
Hist2h2bb	0.0475654	9.6903	9.41174	10.7229	11.2045	11.8332	11.2335	11.2295	11.2045
Olfr525	0.000479638	7.24583	6.8429	6.95324	7.27169	8.43542	8.37949	7.94345	8.02571
2900092C05Rik	0.000549394	5.59981	5.65875	6.27653	6.10451	7.03211	7.05781	6.96733	7.05154
Tmem184a	0.0236291	5.40193	5.24791	5.50101	6.50599	6.98377	6.09089	6.89069	7.15996
Wdr33	0.00856745	9.68399	9.72777	10.3539	10.6546	11.1252	10.8241	11.6144	11.3247
Brpf3	0.000231236	4.27551	4.48164	4.55253	4.93103	5.68898	5.78791	5.60646	5.62478
Aarsd1	0.0172898	7.92402	8.01552	9.17397	9.00612	9.77627	9.38823	9.85352	9.56347
2010106E10Rik	0.000582094	4.97911	4.6045	4.6673	4.69269	6.13973	5.47724	5.76244	6.01719
Tmsb10	0.00982616	10.0296	9.56912	9.43367	10.3794	11.2055	11.3145	10.3959	10.9402
Isg15	0.0367657	6.40111	5.76244	6.886	7.36321	7.88426	7.34202	7.32708	8.3023
Rfesd	0.00282093	8.7406	9.8	9.12563	9.37696	10.2718	10.2894	10.4672	10.4557
Ppid	0.000497774	12.9838	13.0237	13.3214	13.6581	14.3474	14.2316	14.4537	14.3929
Apbb2	0.00146257	8.09552	8.01507	8.16618	7.76177	8.91911	8.8515	9.642	9.06312
Ppp2r2d	0.00818114	9.75184	9.46528	10.1478	8.94023	10.7261	10.4824	11.0416	10.4921
Timm50	0.0022653	9.04001	8.76875	9.11221	8.44604	10.3499	10.0557	9.72009	9.67833
Rab11fip5	0.0057962	9.29504	8.93765	8.43619	9.50611	10.1895	10.3959	9.8044	10.2221
Sucla2	0.0211522	11.9098	11.6613	12.5244	11.424	12.3102	12.8591	13.5681	13.2187
Prox1	0.00275998	7.8377	7.67283	8.23993	8.41714	9.19643	9.53088	9.0487	8.82781
Olfr1325	0.0105213	4.50591	4.21215	4.91095	5.29651	5.60757	6.36392	5.52827	5.86012
Pdzd7	0.0111397	5.15921	5.765	5.2592	5.35436	6.29053	6.76335	5.82701	7.09085
Rrp9	0.000171347	12.4443	12.1441	12.0443	12.0432	13.4408	13.3845	13.0117	13.2723
Slc39a4	0.00034859	11.6978	11.3178	11.7916	11.9716	12.6723	12.9632	12.8512	12.7225
Olfr714	0.023052	10.3963	10.3278	9.81705	11.1382	12.1389	10.9469	11.5424	11.4813
Tmem116	0.0275886	5.48052	5.21485	5.98259	6.91943	6.80647	6.98094	7.09866	7.14141
Ndufs6	0.000443855	12.8777	12.7651	12.9329	13.4665	14.2015	14.1023	14.1076	14.0484
Nudt9	0.0237544	8.53363	8.30168	8.15023	6.98113	8.97159	8.81137	9.28965	9.30927
Fbxw26	0.0036445	5.18747	4.53689	5.50864	5.04355	6.05691	6.44867	6.30019	5.87688
Vps13c	0.00265345	5.75116	5.88352	5.68732	6.50307	7.38393	7.06277	6.78915	6.99518
Pdcd6ip	0.00209444	8.44821	8.40124	8.04623	8.87077	9.86024	9.59685	9.48029	9.23239
Slc12a3	0.00544984	5.40887	5.44317	5.19938	6.13942	6.61157	7.08852	6.57038	6.32242
Gemin7	0.00208901	12.6691	12.6363	12.6851	13.4266	14.2301	13.8154	13.9225	13.8506
Ccnd3	9.8267e-05	7.71119	8.11639	7.72406	7.68091	9.02939	8.8385	8.76762	8.99769
Fam70b	0.0168233	4.47508	5.35323	5.47734	5.01173	6.7488	5.59672	5.98247	6.38968
Atp5c1	0.000217693	6.11022	6.11409	6.20449	6.51642	7.11966	7.35769	7.26472	7.59949
Abcb9	0.000291628	10.7647	10.7334	10.7043	11.1475	12.2417	11.8726	11.8248	11.8028
Dmtf1	0.037728	9.3975	9.0502	8.61125	9.82039	11.092	10.3617	9.50705	10.3096
Cpeb2	0.000272343	4.1801	4.04683	4.31443	4.6426	5.25875	5.58133	5.37723	5.35703
1110005A03Rik	0.00144514	11.7758	11.7916	11.7295	12.4993	13.2632	12.9734	12.9943	12.9551
Lilra6	0.000625329	7.97715	7.88661	7.845	8.51091	9.265	9.09662	9.25978	8.98768
Ttyh1	0.00165935	8.49482	8.29544	8.46015	9.05113	9.97218	9.72705	9.40974	9.58068
Osgep	0.00493451	8.997	9.11334	9.98953	9.64118	10.5626	10.3024	10.791	10.4707
1810012P15Rik	0.00218917	8.9497	9.08711	8.80011	8.77692	10.5598	10.0024	9.80697	9.62879
Rapgef4	0.0043702	8.47857	8.12535	7.992	8.72349	9.80088	9.42984	8.93206	9.53952
Pdpr	0.00105878	5.22766	5.53318	5.02196	5.77686	6.59527	6.57582	6.23994	6.53038
Axl	0.0421508	6.33278	7.78587	7.54083	8.24918	8.54928	8.89523	8.34854	8.48935
Tax1bp1	0.016974	10.5464	10.0665	11.3419	10.2587	11.2114	11.9147	11.9724	11.4873
Zrsr1	1.5141e-05	11.2055	11.2656	11.2	11.3331	12.476	12.2005	12.206	12.4894
Fetub	0.040342	4.47573	5.61408	6.00318	6.29154	6.90386	6.31571	6.78516	6.74294
Arl5b	0.0217727	8.65837	9.90209	8.42677	9.52378	10.2281	10.3234	10.0548	10.267
Ankra2	0.00682848	8.50997	8.40563	8.95049	7.86802	9.12851	9.45745	9.83971	9.6692
AI464131	0.0170895	12.2748	12.6406	13.6403	13.4981	14.2165	14.116	14.0148	14.0655
Apoo	0.000325679	6.66468	6.2762	6.09606	6.30563	7.58844	7.50287	7.178	7.43069
Cxcl13	0.00255571	5.03715	5.18471	4.74492	4.98645	6.49574	6.02921	6.22805	5.55095
2410003K15Rik	2.46926e-05	12.3691	12.3233	12.6457	12.5695	13.5674	13.7093	13.4749	13.5014
Trim71	0.000649384	4.15825	3.79868	4.08857	4.28267	5.27956	5.04802	5.47569	4.86733
Ccng1	0.0155651	12.1271	12.3909	12.0036	11.7685	12.3966	13.0117	13.7715	13.4522
D1Bwg0212e	0.017361	8.27856	7.92708	8.93699	7.78389	9.60135	9.28644	9.65156	8.72778
Armcx1	0.0121206	7.27823	7.02569	6.99495	7.99675	8.99556	8.20754	8.13693	8.29616
Plod1	0.00296736	8.79185	8.66439	8.65719	9.55653	10.1759	9.85992	9.94967	10.0215
Mrps21	0.00039024	12.0607	12.1255	11.8143	11.8273	13.4023	13.0305	12.7917	12.94
Zfp429	0.000191099	6.13026	6.27955	5.77152	6.3522	7.31623	7.14801	7.19191	7.21378
Fastkd5	0.0141352	7.5978	7.56074	7.4	8.74888	9.04994	8.92142	8.73834	8.93401
Gfm1	0.030478	9.0803	9.11153	9.72481	8.44999	9.44077	10.0336	10.7117	10.5157
Gadd45b	0.000354693	7.13457	7.15235	7.14544	7.27141	8.23974	8.52868	7.85805	8.41135
Mpped1	0.00753537	8.45835	8.68186	7.95846	9.11736	9.79968	9.57206	9.29749	9.87883
Chchd3	0.00021293	13.4134	13.2774	13.7703	13.2739	14.3259	14.6216	14.6258	14.4935
Sirt6	0.00499461	6.80844	6.6229	5.81344	6.19894	7.36182	7.63967	7.15415	7.61868
Pyhin1	0.00675258	5.68438	5.31363	5.7556	5.8726	7.08935	6.83735	6.97574	6.0392
Dnm3	0.00320512	8.8901	8.76039	9.45003	9.16738	10.0758	9.7307	10.2363	10.5395
Mrpl45	0.00498587	8.58587	8.98611	9.00894	8.42311	9.79306	10.1026	9.27084	10.1509
Phex	0.00226068	6.75618	6.49728	6.5407	7.11326	7.94749	8.04551	7.33865	7.88907
Metrn	0.00233586	8.14588	7.92215	8.66781	8.71271	9.5482	9.23634	9.61535	9.36041
4933413G19Rik	0.00180194	7.93309	7.60333	7.58507	8.13109	9.11634	9.15747	8.77149	8.51142
Csgalnact2	0.015862	8.82247	8.77924	9.20018	8.31874	9.07456	9.9411	10.2446	10.1613
Zfp87	0.0218799	6.02379	5.77999	6.70979	5.06178	6.73703	7.12438	7.02782	6.98675
Taldo1	0.00726376	10.0024	9.79806	10.4476	9.25328	10.9728	10.7464	11.2405	10.8421
Pkp2	0.000667381	5.95643	5.76387	5.79638	5.47581	6.49556	6.73764	7.11693	6.94087
Pfkm	0.000509593	5.04086	5.68088	5.35255	5.28909	6.16758	6.40571	6.54342	6.54247
Dlgap4	0.000845413	4.64364	4.64575	4.38176	4.43682	6.05848	5.51981	5.30939	5.51429
Cdc25c	0.0124867	6.38489	6.3146	6.34617	7.09417	7.97972	8.00604	6.99697	7.4502
Gm11758	0.00144776	5.90406	5.59886	6.15772	6.19628	7.40213	6.86195	7.07866	6.80416
Fut7	0.00506771	4.88531	5.53049	5.73483	5.93421	6.68527	6.82776	6.37117	6.48887
Cab39l	0.00632803	6.02008	6.4404	6.93476	6.21569	7.02763	7.66185	7.80889	7.39913
Olfr629	0.00329107	6.02193	6.48772	6.69049	7.00157	7.50924	7.91232	7.56429	7.50218
Taf8	0.00594513	6.09062	7.06334	6.91037	6.953	7.93027	7.46534	8.05367	7.84543
Exoc8	0.00281252	8.1239	8.30968	8.46558	8.69556	9.97348	9.16738	9.50066	9.22959
Rfx2	0.00672778	7.3211	7.39972	7.00334	7.87753	8.6556	8.86882	7.97811	8.37503
Pyroxd1	0.0309009	5.73699	5.91582	6.52994	5.11042	6.27573	6.7488	7.3899	7.15369
Asph	0.00166582	14.0844	14.3259	14.7942	14.8396	15.4908	15.4625	15.7883	15.5749
Snapc5	0.0416111	12.0584	11.9487	12.443	13.715	13.7743	13.3991	13.6837	13.5775
Mtrf1	0.00230882	6.50187	6.65597	6.66777	5.91053	7.1735	7.54667	7.61329	7.67208
1190007I07Rik	0.00199342	8.96684	8.70422	8.27206	8.63418	9.86732	9.94867	9.29235	9.73719
Gpr18	0.00466362	6.34078	6.08313	5.78954	6.78289	7.18945	7.07229	7.63274	7.36499
Pex11c	0.000164786	4.75427	4.94645	5.0655	4.57279	6.04164	5.87932	5.9558	5.71975
Tnfaip2	0.000205424	4.9085	4.75303	4.9637	4.39754	5.77004	5.91801	5.7464	5.84443
Scoc	0.00620347	12.6851	13.5145	13.1301	13.2257	14.1937	13.6613	14.4876	14.4679
Trps1	0.00406128	5.90839	5.60631	5.54965	6.42529	7.18037	7.04282	6.92335	6.59788
Tnni2	0.000290787	16.522	16.1709	16.7897	16.6459	17.7043	17.53	17.659	17.4891
Trdn	0.00148555	15.5283	15.5211	16.1204	15.9687	16.7615	16.9384	17.1171	16.574
Maf	1.54423e-05	13.4041	13.3247	13.4147	13.3257	14.4713	14.6028	14.2134	14.4326
Psmd7	0.00997524	10.3226	10.0878	10.8515	9.87725	10.8501	11.3622	11.8036	11.3716
Fam102a	0.00663842	6.49689	6.37	6.31039	7.12512	8.04089	7.77272	7.55899	7.17692
Cd300lf	0.0083031	9.33864	9.21614	9.07423	9.92715	10.5391	10.98	10.1289	10.1502
Mrp63	6.66276e-06	6.97458	6.98343	6.89567	6.91816	7.87394	8.19123	8.02167	7.9258
Ints3	0.00271581	12.1915	12.0999	11.7632	11.5313	12.9868	12.7304	13.3795	12.7294
Olfr920	0.000110881	8.16323	8.33446	7.9362	7.96181	9.333	9.20913	8.98894	9.10464
2300005B03Rik	0.0029318	9.6977	9.99346	10.243	10.4351	10.7673	11.2881	11.4714	11.081
Bpgm	0.0161951	9.5043	9.34563	10.7396	9.65764	10.9355	10.7248	10.8728	10.9505
Mosc2	0.00208565	10.7275	10.5063	11.2656	11.1872	11.9414	11.7541	12.207	12.0205
Dpm1	0.00105065	11.0641	10.7059	11.5351	11.176	12.0727	12.1019	12.3019	12.2406
Mrps36	0.00146726	12.2446	11.9908	12.3722	12.8802	13.3114	13.4808	13.4665	13.4624
1500031L02Rik	0.00957078	6.50222	6.55541	7.07512	5.81984	7.22679	7.60684	7.78322	7.5684
Ccdc25	0.000198671	7.16133	7.17878	7.52682	7.19607	8.10035	8.24025	8.55661	8.39816
Lmo3	0.00510266	7.71863	7.16872	6.94021	7.64723	8.86949	8.34995	8.11225	8.37523
Snapc2	0.00350661	8.77779	8.84441	8.59721	8.67397	9.35218	10.1008	9.45259	10.2179
Popdc2	0.0216129	8.57489	8.97555	9.39778	8.00383	10.2894	9.54886	9.57101	9.77287
Hip1r	0.0199546	9.81841	10.3789	10.9215	11.1297	12.0078	11.2111	11.6107	11.6479
Irf9	0.020053	6.95406	6.59708	6.5098	7.59017	8.47338	8.01994	7.35665	8.02706
Car7	0.030204	8.26028	8.37221	8.11665	9.61356	9.35652	9.44893	9.95629	9.82632
Dcdc2b	0.00551264	7.0441	7.00341	7.00626	7.7261	8.58092	7.9644	7.92985	8.52968
Wnt7b	0.0304685	4.71019	5.00989	6.32737	5.48083	6.07023	6.52704	6.64936	6.50502
1810030N24Rik	0.00157807	9.88237	9.22988	9.36198	9.2449	10.7966	10.4948	10.4168	10.2328
Ufsp2	0.00351664	9.48795	9.64348	10.3963	9.66191	10.6567	10.7603	11.1273	10.8667
Amhr2	0.00861668	10.4765	10.7365	10.3118	11.1667	11.8689	11.8906	12.0228	11.1292
Trim21	0.00542914	4.40813	5.03407	5.05596	5.51621	5.97421	6.00418	5.90214	6.35201
Fxyd3	0.00532273	6.69907	7.72496	7.18392	7.34615	8.64831	8.29408	8.07825	8.15023
Zfp523	0.000249728	5.74933	5.85309	5.63409	6.07234	6.89632	7.07567	6.60292	6.94912
Ankar	0.000183214	7.01078	7.21907	7.23122	7.44082	8.18811	8.47618	8.39022	8.05953
Rad52	0.0111836	5.22034	4.81737	5.86291	4.67094	6.33419	6.24675	6.35111	5.85026
Zfp341	0.00236697	5.30695	5.38485	5.19462	6.01225	6.42693	6.61685	6.75901	6.30617
Usf1	0.000410903	6.28633	6.61326	6.3434	6.60266	7.65133	7.78801	7.29859	7.31421
Evi2a	0.0115714	9.56552	9.17431	10.4317	10.1393	10.9297	10.968	10.6454	10.9717
Popdc2	0.00194748	9.42167	9.05268	9.54178	8.99299	10.7326	10.1014	10.1089	10.2698
Fbxo44	0.00261993	5.09442	4.41297	4.21553	4.96006	5.69778	5.77212	5.7531	5.66341
Nelf	0.0004464	6.83804	7.25612	6.95654	7.35358	7.94588	8.37523	8.09237	8.18981
Dnajc6	0.0250622	5.18354	5.0201	4.23911	5.03283	6.63894	5.98986	5.27913	5.76562
Tap2	0.00209304	9.24785	9.28803	9.97152	9.90395	10.5789	10.6864	10.5354	10.8072
Cdadc1	0.00050623	11.1832	10.9933	11.4808	11.5729	12.179	12.4965	12.4791	12.272
Gm7120	0.00676817	8.55788	9.11129	8.16202	8.5979	10.0028	9.63508	9.19456	9.79158
Ambra1	0.0146897	11.7284	11.786	12.2046	13.0425	13.2362	13.3715	13.2609	13.0823
Mog	0.00125394	6.48916	7.00175	7.24912	6.74224	8.15085	7.77736	7.82914	7.91429
D630003M21Rik	0.0147686	5.08721	4.96018	5.47141	6.25267	6.34101	6.67674	6.66506	6.27787
Krtap12-1	0.00170719	5.71522	5.92338	5.26379	6.05306	6.67025	6.90709	6.96916	6.5981
Igf1	0.0277984	8.62676	8.47093	8.14027	8.5516	10.0953	8.53395	9.88914	9.45964
Tmem49	0.0468149	8.79541	8.77867	9.16128	8.21435	8.71604	9.90444	10.4139	10.1026
1700113I22Rik	0.00552087	9.27654	9.48064	9.37662	9.40545	10.7904	9.71363	10.6656	10.5565
Tmc3	0.000498148	7.33278	7.11467	7.36104	7.66906	8.16358	8.33282	8.55392	8.61379
Traf3	0.0106369	7.16357	6.40984	7.04132	7.30527	8.49247	7.48992	7.99974	8.12417
Dync1i1	0.00268401	11.1045	11.176	10.4804	10.5942	11.6684	12.1896	11.7209	11.9621
1300010F03Rik	0.00961018	9.06816	9.11981	10.1173	9.01448	10.3312	10.6155	10.3969	10.1606
Vegfa	0.00369831	9.41113	9.45421	9.3821	9.85563	10.9505	10.0151	10.6175	10.695
Vdac3	0.0162993	11.6222	11.6888	12.1857	11.0507	12.0553	12.7714	13.0043	12.8887
Mrpl55	0.00292628	10.4435	10.6898	10.7176	11.3777	12.0637	11.6719	11.8713	11.793
Mrpl42	0.000578748	15.5511	15.5665	15.0795	15.7481	16.5508	16.4374	16.4173	16.7104
Olfr566	0.00609585	5.2106	5.23693	5.48729	6.12209	6.75356	6.71251	6.16004	6.60004
Drd1a	0.00726319	5.69637	5.4081	5.90235	6.50677	7.18806	7.04609	6.66468	6.78274
Pcgf5	0.00223856	8.05992	8.0349	8.48262	7.8083	8.86174	9.09422	9.5588	9.03881
Olfr316	0.000735094	6.06065	6.13055	5.57152	6.26051	7.22842	6.90482	7.01349	7.04312
Ceacam1	0.0227451	7.19007	6.99991	7.78895	8.23382	8.74317	8.01933	8.75468	8.86215
Pkd2l2	0.00145978	6.8871	6.96608	6.82576	7.44874	8.16323	8.3739	7.94041	7.81566
Tmbim6	0.0143539	4.35114	3.8986	4.20989	4.77256	6.01271	4.82912	5.31238	5.24045
Olfr197	0.000243262	6.61552	6.52823	6.45668	6.85113	7.72912	7.82734	7.70352	7.35386
4930544O15Rik	0.0216669	6.47488	6.91711	5.59853	6.26148	7.58875	7.11071	7.77402	6.93805
Trim45	0.00275674	6.54668	6.21655	6.53341	6.83974	8.03383	7.45125	7.58507	7.22387
Gnao1	0.00837158	8.06265	7.63865	7.39698	8.56946	9.15153	8.997	8.77585	8.90035
Polr2k	0.000404333	7.62249	7.4379	7.62631	7.91929	9.01491	8.56042	8.58135	8.60614
Stap2	0.00244853	9.17348	9.17964	9.60616	9.77287	10.8459	10.1789	10.5089	10.3546
Mrps15	0.00410455	14.7582	14.8958	15.2399	15.7713	16.2646	16.0716	16.2883	16.1959
Rpp38	0.00396948	10.323	10.5481	10.8016	11.3325	12.0016	11.7163	11.6724	11.7666
Kbtbd3	1.16092e-06	5.77428	5.57492	5.66264	5.76686	6.79539	6.67949	6.72224	6.73087
Rexo2	0.000380243	9.33067	9.1554	9.60324	9.64417	10.6131	10.4253	10.6017	10.2415
Ccdc28b	0.00572451	12.0199	12.0426	12.0929	12.8923	13.5236	13.136	13.0209	13.5145
Tas2r108	0.00226169	6.72633	6.55718	6.30719	7.26436	7.69198	7.80015	7.76588	7.74343
Tnnt3	0.000246927	16.3922	16.2288	16.8189	16.6003	17.5469	17.4816	17.4971	17.659
Higd1a	0.012633	10.5565	10.8281	11.3101	11.8015	12.3914	11.8713	12.1676	12.207
Tmem199	0.00501361	7.27486	6.90744	7.98575	7.24373	8.46396	8.16129	8.41228	8.51454
Olfr1214	0.0285932	4.52665	4.58346	5.13524	5.99238	6.04559	6.19107	5.78268	6.35682
Zfp953	0.00520416	5.60353	5.65943	5.08295	4.72123	6.26051	6.50294	6.06882	6.37035
Cgrrf1	6.21593e-07	9.76323	9.8647	9.79865	9.97175	10.9095	10.8888	10.8856	10.8481
Olfr450	0.00380236	3.93198	4.48372	4.88027	4.77519	5.49372	5.37782	5.73973	5.59167
Mpst	0.00123418	5.80295	5.47394	5.75144	6.07467	6.95784	6.93476	6.41305	6.92848
Actrt2	0.000162383	7.48648	7.47626	7.47603	7.75504	8.84685	8.34446	8.55522	8.57681
Rbx1	0.00544542	12.8402	12.2911	13.1574	13.3863	13.9332	13.8047	14.0319	14.0306
2310079G19Rik	0.000654499	5.91763	5.58959	5.76694	6.30234	7.06834	6.87189	6.91725	6.84373
Tmbim6	0.00300691	9.81603	9.02632	9.03972	9.31038	10.1578	10.6056	10.1465	10.4072
Fam160b2	0.0421293	11.7844	11.7666	12.6249	13.4161	13.3584	13.2602	13.5397	13.5572
Card14	0.0115687	6.54745	6.82662	6.47268	7.43902	8.36086	7.47626	7.75413	7.81247
Nutf2	0.00036291	12.8036	12.8243	13.1072	13.3214	14.1497	13.8666	13.987	14.1695
Zfp809	0.00407152	6.95085	7.0056	7.78967	7.51983	8.32058	8.18492	8.64323	8.2292
Fxyd1	0.0308437	11.8236	11.7288	11.0581	10.4136	12.3209	12.698	11.9181	12.1989
Foxp3	0.00390459	9.02749	8.75072	8.71498	9.56527	10.2854	9.87393	9.83191	10.1748
Eif4e	0.00130287	8.28937	8.76116	8.67248	9.11687	9.73357	9.89835	9.72652	9.58909
Reep2	0.0138579	5.60116	5.50238	4.67352	4.66291	5.81112	6.55312	6.063	6.11901
Lig4	0.033786	9.23919	9.57753	10.6434	10.6932	11.0938	11.0753	11.1789	10.9095
Aurkc	1.97302e-07	8.12187	8.05057	8.16454	8.16454	9.19331	9.19978	9.12833	9.0816
Tmem40	0.0373006	5.47013	5.24945	3.77906	4.96223	6.05678	5.76686	5.74708	5.99057
Syt6	0.00315631	9.06921	9.10345	8.93926	9.26014	9.6404	10.4244	9.9116	10.4939
Spink7	0.00948977	4.62481	4.07108	4.43862	5.02548	5.15473	5.97994	5.36012	5.76306
Stk35	0.00108555	5.0122	5.17992	5.64156	5.09225	6.55177	6.16953	6.21587	6.08189
Vmn1r85	0.0164202	6.46647	6.36666	7.13625	7.32732	7.81459	7.30247	8.1624	8.10912
Olfr78	0.0186411	4.17957	4.66115	5.15094	4.74382	5.31182	5.23981	6.19029	6.08466
Tpm2	0.00770226	13.7186	13.6034	13.4848	12.8438	14.2459	14.8457	14.0755	14.5725
U2af1l4	4.40787e-05	9.83971	9.72377	9.95002	9.74102	11.0585	10.8124	10.6613	10.8101
Phf21a	0.01622	5.76643	6.76756	6.70207	7.14421	7.84102	7.40655	7.70319	7.51314
Glycam1	0.00499535	6.84181	6.5053	6.65159	7.45631	8.17486	7.78305	7.9162	7.6622
Gcat	0.0402031	4.89521	5.03522	6.14974	6.28869	6.91858	6.66988	6.23015	6.63089
Sumo3	0.00138693	6.46693	6.47359	6.71014	6.96162	7.96853	7.3015	7.6602	7.76073
Mtl5	0.0478594	4.40064	5.09025	5.6482	6.29178	6.55214	6.17446	6.46343	6.31674
Cd44	0.000551616	7.124	7.28198	7.33447	7.30909	8.23809	8.67077	8.24639	7.96762
Vmn2r118	0.00677947	8.19593	8.42787	7.46113	8.10436	9.44846	9.1244	8.84531	8.84441
Slc30a3	0.00335634	7.72973	7.63351	6.89833	7.23984	8.55639	8.50105	8.09621	8.42095
Trpd52l3	0.00682665	8.38465	8.53108	8.68395	9.47718	9.59764	9.8575	9.87092	9.81998
Asphd1	0.00613495	4.35758	5.11922	5.45729	4.88918	6.09606	5.87896	5.7819	6.13459
Olfr282	0.0015501	6.07602	5.99035	6.11617	6.68491	7.29828	7.44181	6.97998	7.20943
Vmn1r44	0.0099814	6.51993	6.62179	7.29568	7.61766	8.06333	7.97108	7.87861	8.20321
Vrk2	0.00591012	7.93959	7.57002	8.63357	7.93924	8.92769	9.333	8.9053	8.97623
Ncald	0.00208	4.77883	5.25233	5.65034	5.14235	5.99727	6.36678	6.29076	6.22591
Dclk2	0.000198424	6.71977	6.63946	6.3146	6.41051	7.77118	7.529	7.40221	7.43852
Tmem223	0.0087034	13.7082	13.8672	14.4326	14.8111	15.3634	15.0562	15.3162	15.1397
Lsr	0.0210044	5.36572	5.35551	6.21708	5.39439	5.88769	6.81457	7.03311	6.65324
Sepw1	0.000258365	16.0961	16.5433	16.0916	16.2009	17.4765	17.1199	17.1998	17.1915
BC048671	0.000379834	5.96282	6.15108	5.84392	6.3226	7.01904	7.36656	6.99819	6.95194
Anapc16	0.00115056	12.8887	12.6918	12.544	13.3086	14.0126	13.7574	13.8971	13.8206
Rhot2	0.00290457	12.3209	12.5858	13.0177	13.0846	13.857	13.8582	13.4509	13.8953
Skor1	0.00125808	7.97943	7.76177	8.0724	8.5761	9.14793	9.16225	8.98138	9.14919
Stau1	0.0246108	8.02548	8.07783	8.67877	8.96973	9.89464	9.48948	9.67076	8.74616
Olfr470	0.0498804	7.27879	7.09577	5.93109	6.84444	8.39214	7.80332	7.02836	7.97404
Gnpda1	0.000320333	5.53229	5.72229	5.90249	5.995	6.6509	7.03997	6.84525	6.66302
Nova1	0.00996908	5.28273	4.47039	5.0156	5.61158	5.8924	5.90422	6.21403	6.41305
Rpp21	0.00459853	9.23219	9.07723	8.77692	8.77924	10.3994	10.2383	9.60926	9.66191
Hfe2	0.000534701	15.7609	15.5902	16.1223	16.1587	16.9957	16.7502	16.9268	17.0023
Gabpb2	0.00368035	6.24357	6.30234	7.07866	6.90049	7.46131	7.67511	7.6789	7.75126
[truncated: 1,497 more rows]

## Sheet: Supplementary Table 6
Table S6 Small RNA sequence in this Study
[truncated: 13 more rows]

[truncated: 1 more sheets: Supplementary Table 7]
